# Supplementary material for: Identification of HNRNPK as Regulator of Hepatitis C Virus Particle Production
Source: PLoS Pathog. 2015 Jan 8;11(1):e1004573. doi: 10.1371/journal.ppat.1004573 (PMC4287573; doi:10.1371/journal.ppat.1004573)
Supplement: S1 Table — Summary of the HCV druggable siRNA HCV screen (primary and validation screen), meta-analysis of the screen and bioinformatic analysis of identified hits. This table contains 5 sheets, identified by a letter and a short name. Sheet A) Overall screen results: Summary of the primary and validation screen. This main table summarizes the results of the primary and validation screens and lists all confirmed factors. Sheet B) Meta-analysis: Summary of the identified additional candidates that were included in the validation screen. Sheet C) GO – biological process (BP) term enrichments (BP) of all validated hits. Sheet D) UniProt Keywords Primary Hits: UniProtKB SwissProt keywords from biological process (BP) and molecular function (MF) categories for all hits from the primary screen. These data are the basis for S1B Fig. and C. Sheet E) Host factor interactions: Binary protein-protein interactions between confirmed hits and previously published host factors. A more detailed description of the individual columns of each data sheet is provided in the overview sheet. (XLS) [file ppat.1004573.s012.xls]

## Sheet: A) Overall Screen Results
a) Overall Screen Results Main table summarizing the results of the primary and validation screen, the meta analysis and previously published siRNA screens. The table contains all genes that were hits in the primary or the validation screen or were selected from our meta analysis. HDF/D denotes host dependency factor, HRF/R host restriction factors. From the 204 genes tested in the validation scr…
Gene Summary			Confirmed Host Factors	Validation Screen						Validation Setup		Primary Screen						Previously Published Screens
General information identifying the respective gene product. Confirmed host dependency factors are marked green, confirmed restriction factors red, factors that acted as HRF and HDF yellow. Genes that were used as controls are marked in blue.			Genes that had an effect in the validation screen, which already had been hits in the primary screen or were selected in our meta analysis, are marked as confirmed dependency or restriction factors.	Summarizes results of the validation screen. For each screen part (Part one: Entry/Replication, part two: Assembly/Release) the scores of all four siRNA are listed in columns G and J. The number of siRNA scores where the zscore was below -2 or greater than 2 is listed in columns E,F,H, and I and the mean value of those scores is noted in brakets. If a gene does not have an entry in column E to J,…						Marks all host factor candidates that were investigated in the validation screen, either because they were selected as hits in our primary screen or because they have been identified in our meta analysis.		Summarizes results of the primary screen. For each screen part (Part one: Entry/Replication, part two: Assembly/Release) the scores of all three siRNA are listed in columns G and J. The number of siRNA scores where the zscore was below -2 or greater than 2 is listed in columns E,F,H, and I and the mean value of those scores is noted in brakets. If a gene does not have an entry in the column M to …						Indicates host factors that have already been reported as HDF or HRF in a previous large-scale RNAi host factor screen.
Entrez Gene ID	HGNC Symbol	UniProtKB Acc	HDF	Validation Screen Entry/Replication			Validation Screen Assembly/Release			Selected based on …		Primary Screen Entry/Replication			Primary Screen Assembly/Release			Host Factor in Previously Published Screen
				HDF siRNAs	HRF siRNAs	siRNA scores	HDF siRNAs	HRF siRNAs	siRNA scores	primary screen	meta analysis	HDF siRNAs	HRF siRNAs	siRNA scores	HDF siRNAs	HRF siRNAs	siRNA scores
3190	HNRNPK	P61978	HDF & HRF	2 (-3.08)		-1.93|-2.68|-0.84|-3.48		4 (3.60)	3.26|5.10|2.83|3.23	✔	✔	2 (-3.98)		-0.44|-2.15|-5.81		1 (2.38)	2.38|-0.43|-1.28	1 HRF, 1 Assembly/Release (Li2009)
9588	PRDX6	P30041	HDF & HRF		2 (3.67)	3.94|0.00|3.40|-0.97	2 (-2.93)		-3.05|-0.53|-2.81|-1.44		✔			1.06|0.83|-0.43			1.52|-0.52|-0.62	1 HDF, 1 Entry/Replication (Vaillancourt2009)
84790	TUBA1C	Q9BQE3	HDF & HRF		2 (5.36)	4.08|-0.65|6.63|-0.84	2 (-2.33)		-2.11|-2.54|-1.56|-1.30		✔			1.43|-0.32|-0.91			0.65|-0.67|-0.95	1 HDF, 1 Entry/Replication (Tai2009)
57463	AMIGO1	Q86WK6	HDF			-0.85|0.22|-0.25|0.12	2 (-3.46)		-2.55|-0.35|-1.30|-4.37	✔				-0.49|-0.54|-0.83	2 (-3.15)		0.28|-2.07|-4.23
348	APOE	P02649	HDF		1 (8.66)	0.86|-0.15|-0.44|8.66	2 (-4.13)		-3.63|-1.18|-0.23|-4.63	✔			1 (3.98)	3.98|1.89|-0.26	1 (-2.99)		0.02|-0.85|-2.99
377677	CA13	Q8N1Q1	HDF			-0.15|0.36|-0.13|0.21	2 (-2.08)		0.20|-2.04|-0.76|-2.12	✔				-0.03|-0.21|-0.76	2 (-2.26)		0.78|-2.02|-2.51
1147	CHUK	O15111	HDF			-1.93|-0.52|0.10|0.54	2 (-2.30)		-2.50|-1.01|-0.95|-2.11		✔			1.28|-0.24|-0.60			0.21|-0.15|-0.60	1 HDF, 1 Entry/Replication (Li2009)
9793	CKAP5	Q14008	HDF		3 (5.04)	1.95|7.36|3.11|4.63	4 (-3.10)		-2.62|-4.53|-2.10|-3.16	✔	✔	1 (-3.00)		-0.97|-1.72|-3.00	2 (-2.28)		-0.43|-2.07|-2.50	1 HDF, 1 Entry/Replication (Tai2009)
1381	CRABP1	P29762	HDF	2 (-2.76)		-3.51|-2.01|-1.01|-0.22	2 (-3.94)		-3.86|-1.36|-1.21|-4.01	✔		1 (-3.94)		1.10|0.75|-3.94	1 (-2.22)		0.71|-0.01|-2.22
1445	CSK	P41240	HDF			-0.68|0.04|-0.81|0.83	2 (-3.34)		-4.58|-2.11|-1.73|-1.38		✔			0.66|0.53|-1.97			1.13|0.77|0.39	1 HDF, 1 Entry/Replication (Supekova2008)
22907	DHX30	Q7L2E3	HDF			0.69|0.15|0.68|-0.47	2 (-2.79)		-2.64|-2.95|-0.51|-1.15		✔							1 HDF, 1 Entry/Replication (Vaillancourt2009)
23341	DNAJC16	Q9Y2G8	HDF			0.43|0.91|0.05|0.26	2 (-2.29)		-2.36|-2.22|-0.57|-0.02	✔	✔			1.46|0.26|-0.05	2 (-2.15)		-0.17|-2.11|-2.18	1 HDF, 1 Entry/Replication (Borawski2009)
2130	EWSR1	Q01844	HDF	1 (-2.14)	1 (2.58)	-2.14|2.58|-0.25|0.32	2 (-3.90)		-3.28|-4.51|-0.40|-1.08		✔			1.41|1.25|-0.75			0.48|0.07|0.06	1 HDF, 1 Entry/Replication (Li2009)
2197	FAU	P35544, P62861	HDF			1.31|1.91|0.03|0.28	2 (-4.25)		-4.68|-3.83|-1.17|-0.38		✔							2 HDF, 2 Entry/Replication (Li2009,Borawski2009)
2885	GRB2	P62993	HDF		1 (2.71)	2.71|-0.65|-0.73|-0.29	2 (-4.09)		-3.52|-4.66|-0.79|-0.60		✔							1 HDF, 1 Entry/Replication (Randall2007)
3303	HSPA1A	P08107	HDF		1 (8.23)	-0.34|1.30|-0.36|8.23	2 (-2.09)		-1.79|-2.04|-0.76|-2.13		✔			0.41|-0.17|-0.70			1.53|-0.54|-0.83	1 HDF, 1 Entry/Replication (Li2009)
3679	ITGA7	Q13683	HDF	1 (-2.76)		1.01|-1.80|0.27|-2.76	2 (-2.75)		-1.89|-2.87|0.91|-2.63		✔			-0.03|-0.38|-0.98	1 (-2.67)		-0.44|-0.69|-2.67	3 HDF, 3 Entry/Replication (Li2009,Borawski2009,Tai2009)
84148	KAT8	Q9H7Z6	HDF	3 (-2.87)		-0.39|-2.24|-4.00|-2.35			-0.89|-1.13|-0.01|-0.40	✔		1 (-2.43)		-1.29|-1.93|-2.43		2 (2.70)	2.80|2.59|1.71
9424	KCNK6	Q9Y257	HDF	2 (-2.45)	1 (5.98)	-2.83|5.98|0.16|-2.07	1 (-2.58)		0.24|-1.62|-1.75|-2.58	✔				1.71|0.03|-1.13	2 (-3.69)		-0.15|-3.33|-4.06
56992	KIF15	Q9NS87	HDF			-0.13|-1.47|0.54|-0.54	2 (-2.62)		-2.34|-2.89|-1.01|-1.31	✔				1.85|-0.03|-0.83	2 (-3.27)		0.02|-2.32|-4.21
3881	KRT31	Q15323	HDF			1.46|0.91|1.63|-0.17	2 (-3.71)		-1.74|-2.60|-4.83|-0.39		✔			1.96|0.56|-0.22			0.70|0.52|-1.17	1 HDF, 1 Entry/Replication (Tai2009)
3851	KRT4	P19013	HDF			1.41|-0.61|-0.90|-0.63	3 (-2.32)		-2.85|-2.12|-0.18|-2.01		✔	1 (-2.16)		0.13|-0.10|-2.16	1 (-2.09)		-0.42|-1.77|-2.09	1 HDF, 1 Entry/Replication (Li2009)
55679	LIMS2	Q7Z4I7	HDF		1 (8.12)	-1.30|0.01|8.12|0.22	2 (-2.45)		-0.50|-0.92|-2.49|-2.41	✔				0.33|-0.20|-0.89	1 (-3.56)		-0.22|-1.87|-3.56
65083	NOL6	Q9H6R4	HDF			-1.21|-1.38|-0.22|0.02	2 (-2.32)		-2.51|-2.13|-1.05|-1.99		✔			-0.28|-0.46|-0.99			0.81|0.22|-0.06	1 HDF, 1 Entry/Replication (Li2009)
4839	NOP2	P46087	HDF			-0.68|0.85|1.00|-0.59	2 (-2.47)		-1.86|-0.81|-2.23|-2.71	✔		2 (-3.35)		0.82|-2.83|-3.87	1 (-2.14)		1.24|0.03|-2.14	1 HDF, 1 Entry/Replication (Li2009)
10528	NOP56	O00567	HDF	1 (-2.50)		0.32|-0.58|-0.59|-2.50	2 (-2.75)		-1.49|-2.72|-1.62|-2.79		✔			0.69|-0.11|-0.30			-0.01|-0.61|-1.30	1 HDF, 1 Entry/Replication (Li2009)
55361	PI4K2A	Q9BTU6	HDF			-0.82|-0.23|-0.59|-0.34	2 (-2.22)		-1.88|-2.29|-1.68|-2.14	✔				0.99|-0.45|-0.74	2 (-3.84)	1 (2.98)	2.98|-2.84|-4.84	1 HDF, 1 Entry/Replication (Lupberger2011)
11142	PKIG	Q9Y2B9	HDF	1 (-3.18)		1.01|-3.18|-1.24|-1.16	2 (-3.07)		-1.78|-2.77|-1.23|-3.37	✔		2 (-2.75)		-0.24|-2.15|-3.34			0.49|0.01|-1.90
9475	ROCK2	O75116	HDF			-0.30|-1.38|-0.50|0.18	2 (-3.14)		-3.71|0.15|-2.58|-1.52		✔			1.29|0.55|-0.39			-0.18|-0.32|-0.41	3 HDF, 3 Entry/Replication (Li2009,Coller2009,Berger2009)
6233	RPS27A	P62979	HDF		1 (4.83)	-0.18|1.06|4.83|0.16	3 (-3.69)		-1.60|-2.15|-4.23|-4.70		✔							1 HDF, 1 Entry/Replication (Borawski2009)
83694	RPS6KL1	Q9Y6S9	HDF	1 (-2.47)		-0.40|1.29|-2.47|0.90	2 (-2.38)		0.48|-2.02|-2.74|-1.98		✔							2 HDF, 2 Entry/Replication (Li2009,Borawski2009)
6236	RRAD	P55042	HDF		1 (2.97)	0.30|0.93|2.97|-0.17	2 (-3.32)		-1.31|-1.70|-3.42|-3.22	✔				0.37|0.10|0.08	2 (-2.54)		1.22|-2.23|-2.84
9789	SPCS2	Q15005	HDF		1 (2.47)	-0.05|2.47|0.31|0.45	2 (-2.70)		-1.24|-2.20|-3.19|-1.56		✔							1 HDF, 1 Assembly/Release (Li2009)
60559	SPCS3	P61009	HDF		2 (2.39)	0.83|0.52|2.35|2.42	3 (-4.50)		-6.77|-1.65|-3.14|-3.59	✔	✔			0.29|0.03|-0.32	2 (-2.84)		-1.80|-2.59|-3.09	1 HDF, 1 Assembly/Release (Li2009)
10847	SRCAP	Q6ZRS2	HDF			-0.02|1.27|0.13|0.05	2 (-2.86)		0.40|-3.52|0.67|-2.20		✔			0.24|0.10|-0.26			1.53|0.69|-0.63	1 HDF, 1 Entry/Replication (Randall2007)
9524	TECR	Q9NZ01	HDF		1 (2.75)	0.10|-0.55|2.75|-0.55	2 (-2.52)		0.14|-2.51|0.64|-2.54		✔							1 HDF, 1 Entry/Replication (Li2009)
7419	VDAC3	Q9Y277	HDF			0.04|0.49|1.02|-1.52	2 (-2.37)		-1.23|-2.45|-0.63|-2.29	✔	✔			-0.87|-1.04|-1.54	2 (-3.20)		-0.47|-2.00|-4.40
7511	XPNPEP1	Q9NQW7	HDF			-0.59|0.73|-0.36|0.65	2 (-2.37)		-0.12|-0.65|-2.11|-2.63		✔			0.62|-0.29|-0.54			0.91|0.30|-0.87	2 HDF, 2 Entry/Replication (Li2009,Vaillancourt2009)
353274	ZNF445	P59923	HDF	1 (-3.18)		-1.46|0.33|-3.18|-0.09	2 (-2.80)		-3.22|-2.38|-1.10|-1.10	✔		2 (-2.36)		0.21|-2.23|-2.50			-0.39|-0.67|-1.39
7554	ZNF8	P17098	HDF			-1.50|-0.14|-0.91|-0.73	2 (-2.74)		-2.25|-1.88|0.07|-3.23	✔				0.22|-0.16|-0.67	2 (-2.77)		0.23|-2.18|-3.36
1213	CLTC	Q00610	HRF		2 (5.38)	4.31|0.63|6.45|0.98	1 (-3.79)		-3.79|-0.59|-1.01|-0.67		✔			0.36|0.02|-0.58			0.99|-0.94|-1.80	1 HDF, 1 Entry/Replication (Trotard2009)
1314	COPA	P53621	HRF		2 (5.65)	7.62|0.53|3.68|1.03			-0.26|-1.22|0.37|-1.94		✔							1 HDF, 1 Entry/Replication (Tai2009)
9775	EIF4A3	P38919	HRF		3 (4.87)	6.55|2.97|5.10|0.22		1 (2.16)	2.16|0.44|-1.21|-1.21	✔				0.62|0.36|-1.28		2 (2.58)	2.80|2.36|-0.70
2033	EP300	Q09472	HRF		3 (11.02)	17.10|5.57|1.76|10.38	1 (-3.60)		-1.33|-0.26|-1.47|-3.60	✔			1 (3.11)	3.11|0.46|-0.02		1 (4.33)	4.33|0.16|-1.92
2052	EPHX1	P07099	HRF		2 (4.14)	0.46|4.40|0.47|3.88	1 (-2.52)		-0.09|-2.52|-0.56|-1.69		✔			0.82|0.16|-0.56			-0.20|-0.22|-0.74
2107	ETF1	P62495	HRF		2 (6.28)	5.89|6.68|-0.20|0.32	1 (-2.20)		-2.20|-1.87|-1.57|-0.73		✔			0.42|0.35|-0.09			0.74|-0.03|-1.03	1 HDF, 1 Entry/Replication (Li2009)
29088	MRPL15	Q9P015	HRF		2 (4.90)	0.03|7.79|2.02|0.51			0.12|-0.66|-1.35|-1.08		✔							1 HDF, 1 Entry/Replication (Li2009)
8775	NAPA	P54920	HRF		2 (6.50)	0.37|6.62|0.42|6.38	1 (-4.14)	2 (3.01)	-4.14|3.63|-1.93|2.39		✔			0.33|0.28|-1.16			0.28|-0.41|-0.47	1 HDF, 1 Entry/Replication (Tai2009)
81788	NUAK2	Q9H093	HRF		2 (10.68)	14.89|0.43|-0.24|6.47	1 (-2.24)	1 (2.02)	2.02|-0.42|-0.40|-2.24		✔			0.95|-0.23|-0.23			-0.09|-0.11|-0.81	3 HDF, 3 Entry/Replication (Li2009,Tai2009,Ng2007)
5901	RAN	P62826	HRF		3 (3.90)	4.24|2.17|5.30|0.20			-0.99|-1.36|-0.84|-1.74		✔	1 (-3.42)		0.08|-1.39|-3.42			0.98|0.68|0.15	1 HDF, 1 Entry/Replication (Tai2009)
6428	SRSF3	P84103	HRF		1 (11.68)	-0.61|0.65|11.68|0.03		3 (4.40)	4.99|4.32|3.89|-1.74	✔				-0.56|-1.17|-1.62		3 (2.89)	3.87|2.75|2.07
7003	TEAD1	P28347	HRF		2 (7.78)	-0.34|7.36|8.20|-1.27	1 (-3.43)		0.41|0.13|-3.43|-0.32	✔				1.52|0.60|-0.19		2 (2.65)	3.16|2.14|0.00
7186	TRAF2	Q12933	HRF		2 (3.48)	0.18|2.99|3.97|-0.33	1 (-5.01)		-1.27|-5.01|-1.96|-0.98		✔			1.32|-1.27|-1.57			0.52|-0.65|-1.36	1 HDF, 1 Entry/Replication (Ng2007)
23456	ABCB10	Q9NRK6				1.12|0.17|-0.93|-0.21			-0.66|-0.03|-1.78|-1.67		✔			0.45|0.41|-0.17			0.55|-0.94|-1.11	1 HDF, 1 Entry/Replication (Vaillancourt2009)
8714	ABCC3	O15438		1 (-2.14)		-2.14|-1.13|0.46|1.50	1 (-2.44)		-1.54|-2.44|-1.95|-0.93	✔			1 (2.41)	2.41|0.44|0.36			1.03|0.17|-0.12
26027	ACOT11	Q8WXI4										1 (-2.12)		1.08|-1.24|-2.12	2 (-2.87)		-1.18|-2.55|-3.19
87	ACTN1	P12814		1 (-2.01)		-0.54|-2.01|-0.24|0.73|-0.32|-1.70|0.79|0.70			-0.79|-0.66|-0.23|-0.51|-0.11|-1.32|-0.46|0.05		✔			0.58|-0.35|-1.59		1 (2.30)	2.30|0.69|0.06	1 HDF, 1 Entry/Replication (Randall2007)
165	AEBP1	Q8IUX7				-0.21|-0.53|0.31|0.04	1 (-2.16)		-1.31|-2.16|0.61|-0.69		✔			0.99|-0.41|-0.59			0.02|-0.58|-1.27	1 HDF, 1 Entry/Replication (Vaillancourt2009)
335	APOA1	P02647				-0.39|-0.69|-0.37|-0.75	1 (-4.12)		-4.12|0.52|-1.58|-1.45		✔			0.84|-0.42|-1.10			0.75|-0.12|-0.37
140564	APOBEC3D	Q96AK3										1 (-2.99)	1 (2.01)	2.01|-0.99|-2.99		2 (2.19)	2.30|2.07|-1.05
115703	ARHGAP33	O14559				-0.40|0.79|-0.94|-0.68|-0.48|0.06|-0.01|-1.21		2 (3.86)	-0.84|-0.76|-1.98|5.62|-1.10|0.50|-0.48|2.09	✔			1 (3.88)	3.88|0.71|-0.64	1 (-2.52)		0.86|0.70|-2.52
396	ARHGDIA	P52565				0.74|0.55|-0.32|0.26	1 (-2.36)		-0.64|-2.36|0.65|-1.43	✔				1.25|0.62|-1.04	1 (-4.06)		1.62|-0.71|-4.06
435	ASL	P04424				-0.45|0.90|-1.44|-0.06	1 (-3.09)		-1.26|-1.75|-3.09|0.26	✔				0.68|0.28|-0.24	2 (-2.57)		0.95|-2.33|-2.82
23545	ATP6V0A2	Q9Y487												0.01|-0.21|-1.83	2 (-2.71)		0.12|-2.31|-3.10
9114	ATP6V0D1	P61421				-0.70|-1.22|-1.70|0.59	1 (-5.78)		-1.71|-5.78|-1.98|-0.43	✔	✔	2 (-2.55)		-0.94|-2.19|-2.90			1.70|0.99|0.31
526	ATP6V1B2	P21281			1 (2.81)	-1.02|-0.80|2.81|-0.92			-0.50|-0.31|-1.47|1.29	✔	✔	2 (-2.90)		-1.09|-2.80|-2.99		2 (3.70)	4.21|3.20|1.33
374868	ATP9B	O43861										2 (-2.50)	1 (2.29)	2.29|-2.01|-3.00	1 (-2.25)		-0.66|-0.72|-2.25
56033	BARX1	Q9HBU1			1 (2.92)	-0.25|-1.02|-1.07|2.92	1 (-2.33)		-0.32|-0.02|-1.15|-2.33	✔				1.12|0.75|-0.72	2 (-3.21)		0.34|-2.45|-3.96
4059	BCAM	P50895				-0.48|1.28|-0.33|0.94	1 (-2.44)		-1.10|-2.44|-1.06|-1.65		✔
64919	BCL11B	Q9C0K0				-0.30|-0.91|0.21|0.28			-0.65|-1.60|-0.50|-1.28	✔				1.13|0.22|-0.68	2 (-2.59)		-0.53|-2.02|-3.16
597	BCL2A1	Q16548			1 (2.09)	-0.82|0.67|-1.32|2.09	1 (-2.39)		-1.28|-2.00|-1.32|-2.39	✔			1 (2.84)	2.84|1.08|-0.09			0.43|-0.22|-0.79
79370	BCL2L14	Q9BZR8				0.01|-0.04|0.48|-0.27			-1.56|-0.58|-1.62|-0.17	✔				-0.37|-1.06|-1.30	2 (-3.11)		-0.25|-2.28|-3.95
695	BTK	Q06187				-0.08|-0.38|0.52|-0.56	1 (-2.13)		-1.21|-0.60|-1.10|-2.13	✔		2 (-2.36)		1.49|-2.09|-2.62			1.10|0.02|-1.59
718	C3	P01024				0.05|0.61|0.34|-0.72			-0.48|0.15|-1.16|-0.37		✔
57010	CABP4	P57796		1 (-2.22)		-0.72|-0.59|-2.22|0.23	1 (-2.13)		0.69|-1.33|-1.78|-2.13	✔		2 (-2.11)		0.32|-2.11|-2.11			-0.11|-0.42|-0.66
8911	CACNA1I	Q9P0X4				0.24|-0.37|-0.59|0.53	1 (-2.03)		-0.21|-2.03|-0.20|-1.12	✔		1 (-4.78)		-0.57|-0.92|-4.78			0.64|-0.08|-1.04
783	CACNB2	Q08289			1 (3.20)	-0.68|-0.36|3.20|-0.09			-0.23|-1.08|-1.35|-0.49		✔			1.19|0.39|-0.99			1.38|-0.54|-0.68	2 HDF, 2 Entry/Replication (Vaillancourt2009,Borawski2009)
784	CACNB3	P54284				-0.46|0.01|-0.45|-0.19			-0.01|-0.80|-0.87|-1.99	✔		2 (-3.25)		0.30|-3.21|-3.30			0.63|0.52|-0.35
820	CAMP	P49913		1 (-3.66)		-3.66|0.50|-0.32|-0.42|-0.84|-0.61|-0.07|-0.14	1 (-2.49)		0.03|-1.09|-0.85|-2.49|-0.02|0.13|-0.17|-0.68	✔		1 (-4.44)		-0.57|-0.71|-4.44			0.36|0.05|0.03
147968	CAPN12	Q6ZSI9			1 (11.42)	11.42|-0.60|-0.63|-1.46	1 (-2.59)		-2.59|-0.96|-0.88|-1.73	✔			1 (3.73)	3.73|1.27|1.00			0.97|-0.59|-0.95
10753	CAPN9	O14815		1 (-2.41)	2 (7.65)	-2.41|12.97|2.33|0.46	1 (-4.03)		0.25|-4.03|-1.97|-1.55	✔		2 (-2.48)		-0.31|-2.46|-2.50			1.22|-0.20|-1.09
865	CBFB	Q13951										2 (-2.48)		-0.40|-2.45|-2.51	1 (-3.39)		0.83|0.04|-3.39
6355	CCL8	P80075			1 (8.51)	-0.19|0.85|8.51|-1.09	2 (-3.70)		-2.46|-0.54|-4.94|0.12	✔			2 (2.12)	2.20|2.04|-0.63			0.68|-1.14|-1.24
998	CDC42	P60953				0.36|-0.64|-0.71|-1.16			-1.19|-0.08|0.02|-1.65		✔			0.52|0.14|-0.67		1 (2.21)	2.21|0.71|-0.59	3 HDF, 3 Entry/Replication (Coller2009,Tai2009,Berger2009)
8851	CDK5R1	Q15078												0.41|0.34|0.01	2 (-2.60)		-1.29|-2.12|-3.08
1025	CDK9	P50750										2 (-2.43)		-1.05|-2.35|-2.52	1 (-2.01)		-0.18|-1.59|-2.01
29082	CHMP4A	Q9BY43		1 (-2.91)		-2.91|-0.77|-1.04|-0.90			-1.98|-1.24|-1.26|-1.59	✔				0.92|-0.16|-1.00	2 (-3.39)		0.33|-2.93|-3.86
51727	CMPK1	P30085				0.55|1.50|-0.36|-0.52	1 (-3.15)		-3.15|1.03|-0.51|0.64		✔			0.39|-0.15|-0.78			-0.20|-0.58|-0.94	1 HDF, 1 Entry/Replication (Borawski2009)
1261	CNGA3	Q16281												1.62|0.86|-1.15	2 (-3.76)		-1.14|-2.12|-5.41
84342	COG8	Q96MW5		1 (-3.64)		-0.63|0.85|-3.64|-0.33			-0.50|-1.63|-1.21|-1.23	✔		1 (-4.60)		0.62|-1.33|-4.60			0.22|0.03|-0.13
1315	COPB1	P53618			1 (6.01)	6.01|0.22|-1.92|-1.06	1 (-2.12)		1.18|-0.54|-2.12|0.63		✔	53 (-2.65)	1 (3.40)	3.40|0.78|0.61|0.40|0.20|0.16|0.00|-0.02|-0.06|-0.12|-0.13|-0.13|-0.15|-0.18|-0.19|-0.20|-0.22|-0.25|-0.29|-0.36|-0.38|-0.41|-0.44|-0.45|-0.45|-0.45|-0.47|-0.49|-0.52|-0.53|-0.53|-0.56|-0.63|-0.64|-0.66|-0.71|-0.72|-0.75|-0.76|-0.77|-0.81|-0.83|-0.84|-0.85|-0.85|-0.87|-0.88|-0.92|-0.92|-0.95|-0.98|-0.98|-1.01|-1.03|-1.03|-1.04|-1.10|-1.14|-1.19|-1.20|-1.22|-1.24|-1.25|-1.26|-1.27|-1.28|-1.31|-1.3…		70 (2.73)	3.72|3.67|3.65|3.63|3.51|3.48|3.40|3.36|3.27|3.27|3.25|3.25|3.19|3.18|3.14|3.13|3.07|3.05|3.05|3.03|3.02|3.00|2.99|2.95|2.93|2.89|2.88|2.86|2.84|2.84|2.83|2.83|2.81|2.80|2.79|2.77|2.76|2.75|2.72|2.63|2.62|2.61|2.58|2.52|2.51|2.51|2.51|2.40|2.38|2.35|2.35|2.33|2.26|2.25|2.24|2.22|2.18|2.15|2.15|2.14|2.09|2.08|2.08|2.06|2.04|2.04|2.03|2.02|2.02|2.01|1.98|1.97|1.97|1.95|1.94|1.90|1.88|1.88|1.87|1.84…	1 HDF, 1 Entry/Replication (Tai2009)
9276	COPB2	P35606			1 (3.09)	3.09|-1.12|1.60|0.08			-0.14|-1.82|-0.16|-0.22		✔							2 HDF, 2 Entry/Replication (Borawski2009,Tai2009)
27132	CPNE7	Q9UBL6				0.65|-0.47|0.66|-0.07			-1.51|-1.83|-1.87|0.02	✔				0.53|-0.45|-1.05		2 (2.18)	2.31|2.06|-0.91
1373	CPS1	P31327			1 (2.90)	-0.47|0.41|-0.43|2.90	1 (-2.60)		-2.60|-1.08|-1.80|-1.58		✔			1.77|0.98|0.54			0.21|0.02|-0.73
1490	CTGF	P29279			1 (8.33)	0.43|8.33|1.28|0.27	1 (-3.11)		-1.78|-3.11|-1.58|-1.52		✔			1.02|-1.14|-1.40			1.20|0.84|0.03	1 HDF, 1 Entry/Replication (Li2009)
8722	CTSF	Q9UBX1				0.76|-0.49|0.82|-0.06	1 (-2.83)		0.99|-1.35|-2.83|-1.39		✔			0.35|-0.04|-0.32			0.03|-0.79|-1.36	2 HDF, 2 Entry/Replication (Li2009,Tai2009)
1514	CTSL1	P07711				0.20|-0.20|0.53|-0.04			-1.60|-0.68|-1.28|-1.08	✔			1 (3.89)	3.89|0.61|0.34			0.60|0.48|-0.26	1 HDF, 1 Entry/Replication (Borawski2009)
153090	DAB2IP	Q5VWQ8			1 (4.18)	0.33|-0.69|4.18|-0.54	2 (-2.81)		-2.76|-1.35|-1.79|-2.87	✔				0.55|0.12|-1.09		1 (4.26)	4.26|1.01|-1.01
1650	DDOST	P39656				-0.56|0.65|-0.28|-0.16	1 (-2.47)		-1.82|-1.81|-2.47|-0.28		✔			0.69|-0.09|-0.83			1.10|1.00|-0.15	1 HDF, 1 Assembly/Release (Li2009)
1654	DDX3X	O00571		1 (-3.92)		1.01|-0.69|-0.37|-3.92	1 (-2.38)		-0.55|-0.88|-1.55|-2.38		✔			-0.15|-0.91|-1.69	1 (-2.35)		-0.47|-0.74|-2.35	2 HDF, 2 Entry/Replication (Li2009,Randall2007)
8653	DDX3Y	O15523		1 (-2.50)		-2.50|0.00|-0.67|-0.65	1 (-2.09)		-2.09|-1.55|-0.97|-0.70		✔			0.35|-0.29|-0.94			-0.30|-0.72|-1.07
8694	DGAT1	O75907				-0.79|-1.74|0.79|-1.13	1 (-3.50)		-3.50|-1.94|1.61|-0.25	✔		2 (-2.71)		-1.69|-2.53|-2.89			0.70|-0.08|-1.94	2 HDF, 1 Entry/Replication, 1 Assembly/Release (Li2009,Herker2010)
23405	DICER1	Q9UPY3				0.41|0.62|0.11|-0.94			-1.16|-1.19|-0.14|-1.76		✔			1.40|0.77|-0.79			0.68|0.02|-1.46	1 HDF, 1 Entry/Replication (Randall2007)
1812	DRD1	P21728										1 (-2.46)		0.36|-0.63|-2.46		2 (2.45)	2.76|2.14|0.55
10682	EBP	Q15125			1 (15.63)	-0.54|15.63|-0.63|0.34	1 (-3.09)		0.51|-3.09|-1.88|-1.17	✔			2 (2.30)	2.57|2.02|-0.44			1.67|0.65|-0.56
30846	EHD2	Q9NZN4												0.89|-0.86|-1.40	2 (-2.37)		-1.35|-2.15|-2.59
5610	EIF2AK2	P19525				0.29|0.35|0.46|-0.43	1 (-2.87)		-0.40|-2.87|0.25|-1.27		✔			0.88|-0.15|-0.31			0.37|0.33|0.22	1 HDF, 1 Entry/Replication (Randall2007)
1994	ELAVL1	Q15717				-0.58|-1.08|-0.06|-0.22	1 (-2.45)		-1.75|-2.45|-0.75|-1.53		✔			-0.97|-1.15|-1.70			-0.20|-0.20|-1.72	2 HDF, 1 Entry/Replication, 1 Assembly/Release (Li2009,Randall2007)
2021	ENDOG	Q14249												0.50|-0.07|-0.08	2 (-3.71)		0.66|-3.06|-4.35
339221	ENPP7	Q6UWV6												0.53|-0.30|-0.39	2 (-2.21)		-0.02|-2.17|-2.25
2074	ERCC6	Q03468												0.47|-0.87|-1.18	2 (-2.37)		-1.90|-2.09|-2.65
10516	FBLN5	Q9UBX5				0.03|-0.51|0.53|0.78	1 (-3.30)		-1.40|-1.18|-0.66|-3.30		✔			1.00|-0.20|-1.92			-0.26|-0.29|-0.38	1 HDF, 1 Entry/Replication (Li2009)
2296	FOXC1	Q12948		1 (-2.76)		0.40|0.67|-0.32|-2.76	1 (-2.84)		-0.84|-0.55|-0.39|-2.84	✔		1 (-4.62)		-1.53|-1.81|-4.62		1 (2.04)	2.04|0.44|0.15
8928	FOXH1	O75593												-0.17|-0.67|-1.37	2 (-2.30)		0.50|-2.28|-2.33
27086	FOXP1	Q9H334										1 (-2.48)		0.99|0.38|-2.48	2 (-2.54)		-1.10|-2.22|-2.85
79695	GALNT12	Q8IXK2			1 (3.57)	0.68|3.57|-0.44|0.01	1 (-2.02)		-2.02|-1.19|0.31|-1.09	✔			1 (3.75)	3.75|0.13|-1.05			-0.30|-0.35|-0.79
2597	GAPDH	P04406			1 (4.39)	-0.32|0.20|-0.37|4.39	1 (-2.05)		-0.26|-2.05|0.48|-1.03		✔			1.78|-0.08|-0.42			1.64|0.88|0.40	1 HDF, 1 Entry/Replication (Randall2007)
54438	GFOD1	Q9NXC2				-0.64|-0.31|0.41|-0.38			-0.19|-0.54|-0.74|0.26	✔		2 (-2.40)		0.31|-2.23|-2.56			1.09|-0.16|-0.77
8833	GMPS	P49915										2 (-2.23)		0.24|-2.06|-2.41	1 (-2.03)		0.12|-0.14|-2.03
2820	GPD2	P43304				-0.99|1.82|-0.26|0.29			-0.74|-1.12|0.28|-0.70		✔			1.01|0.97|-0.69			1.60|0.50|-0.29	1 HDF, 1 Entry/Replication (Vaillancourt2009)
2931	GSK3A	P49840				-0.94|-1.34|1.09|0.44			-1.04|-1.04|-0.13|-1.28	✔		1 (-2.65)		-0.54|-1.36|-2.65			0.28|0.20|-1.44
2978	GUCA1A	P43080				0.72|1.22|0.25|-0.24			-1.45|-1.06|0.33|-1.15	✔	✔	2 (-2.11)		1.06|-2.00|-2.22	1 (-2.20)		-0.70|-0.72|-2.20	1 HDF, 1 Entry/Replication (Borawski2009)
3033	HADH	Q16836				0.85|-0.72|0.10|0.63			0.70|-1.15|-1.55|-0.62		✔			0.27|0.22|-1.82		1 (2.45)	2.45|-0.29|-0.41	1 HDF, 1 Entry/Replication (Vaillancourt2009)
51179	HAO2	Q9NYQ3				0.28|1.51|-0.89|0.02			0.38|0.43|-1.31|-0.86	✔				-0.48|-0.85|-0.94	2 (-3.91)		-0.30|-2.95|-4.87
3052	HCCS	P53701				-0.93|1.76|-0.42|-0.71	1 (-4.07)		-1.40|-4.07|-0.85|0.72		✔			0.08|-0.61|-0.77			0.77|-0.71|-0.74	1 HDF, 1 Entry/Replication (Li2009)
8841	HDAC3	O15379										1 (-2.06)		1.64|1.30|-2.06		2 (2.39)	2.61|2.18|0.45
84641	HIATL1	Q5SR56				-1.21|-1.72|-1.50|0.69	1 (-3.01)		-1.26|-3.01|-1.60|-0.72	✔				0.35|-0.22|-1.90	2 (-3.85)		1.08|-3.17|-4.52
81502	HM13	Q8TCT9				0.83|0.12|0.31|1.00	1 (-4.05)		-1.97|-4.05|-1.92|0.14		✔			1.61|0.39|-0.16			-0.13|-0.24|-1.29	1 HDF, 1 Entry/Replication (Randall2007)
55806	HR	O43593				0.20|-1.21|0.09|-1.66	1 (-3.12)		-1.83|-0.87|-0.52|-3.12	✔		2 (-2.23)		-1.13|-2.22|-2.25	1 (-3.25)		-0.47|-1.49|-3.25
3843	IPO5	O00410				0.64|0.14|0.53|0.43			-1.54|-1.80|-1.71|-0.34		✔							1 HDF, 1 Entry/Replication (Randall2007)
50618	ITSN2	Q9NZM3				-0.11|-0.37|0.09|-0.28	1 (-2.32)		-1.64|1.38|-0.54|-2.32	✔				0.98|-0.25|-1.52	2 (-3.79)		-0.07|-3.30|-4.27
3716	JAK1	P23458				0.64|0.99|-0.62|-1.48	1 (-2.73)		-1.12|-2.73|-1.02|-1.37		✔			1.31|-0.82|-1.34			0.66|-0.60|-1.25	1 HDF, 1 Entry/Replication (Supekova2008)
8629	JRK	O75564										2 (-2.19)		0.34|-2.10|-2.28			0.52|0.16|-0.09
84623	KIRREL3	Q8IZU9												0.28|0.14|-1.42	2 (-2.42)		-0.25|-2.24|-2.61
23395	LARS2	Q15031											2 (3.26)	3.63|2.88|-0.26			-0.47|-0.89|-1.56
8216	LZTR1	Q8N653				0.67|-0.71|-0.51|0.03		1 (2.09)	2.09|1.21|0.61|-1.88	✔		1 (-4.22)		0.55|-0.30|-4.22			0.92|0.86|0.27
9020	MAP3K14	Q99558				1.92|-0.22|-0.94|-0.08	1 (-2.83)		-2.83|-0.60|-1.02|-1.28		✔			0.55|0.48|-0.72		1 (2.29)	2.29|0.64|-0.48	2 HDF, 2 Entry/Replication (Borawski2009,Tai2009)
5594	MAPK1	P28482				0.30|1.57|-0.38|0.05			-1.29|-0.50|-1.37|-1.17		✔			0.96|-0.29|-1.16			0.72|0.50|-0.69	2 HDF, 2 Entry/Replication (Li2009,Randall2007)
23295	MGRN1	O60291				1.13|-1.21|-0.06|1.25			-0.50|-0.80|-1.63|-1.16	✔		1 (-4.69)		1.03|-0.00|-4.69			0.33|-0.20|-0.22
23609	MKRN2	Q9H000				-1.27|-0.30|-0.39|1.73	2 (-2.99)		-2.43|-1.32|-0.78|-3.54	✔				0.92|0.40|-1.33		2 (2.12)	2.16|2.08|-0.57
51642	MRPL48	Q96GC5		1 (-2.24)		0.04|1.41|-2.24|0.41	1 (-2.01)		-1.51|-2.01|-0.70|0.17		✔							1 HDF, 1 Entry/Replication (Li2009)
8776	MTMR1	Q13613				-0.58|0.16|0.36|-0.42			-0.33|-1.11|-1.24|0.63	✔		1 (-5.45)		0.22|-0.38|-5.45			0.24|-0.14|-0.82
8897	MTMR3	Q13615		1 (-2.11)		-2.11|-0.35|0.32|-0.19	1 (-2.42)		1.21|-2.42|-0.18|-1.31	✔			1 (4.36)	4.36|-0.21|-1.14			0.10|0.03|-0.09
4617	MYF5	P13349												1.33|0.85|0.10	2 (-3.00)		0.44|-2.24|-3.76
140469	MYO3B	Q8WXR4												0.25|0.00|-0.18	2 (-2.20)		1.95|-2.04|-2.36
26509	MYOF	Q9NZM1				0.70|0.24|-0.42|0.15	1 (-2.28)		-1.29|-1.94|-1.54|-2.28		✔							1 HDF, 1 Entry/Replication (Li2009)
4747	NEFL	P07196				-0.65|0.78|0.45|-1.18	1 (-2.59)		-1.44|-2.59|0.53|-0.30		✔			-0.24|-0.26|-0.78			0.04|-0.53|-0.75	1 HDF, 1 Entry/Replication (Borawski2009)
257194	NEGR1	Q7Z3B1				-0.73|0.01|0.35|-0.21	1 (-3.34)		-1.30|-3.34|1.07|-1.04	✔			1 (3.69)	3.69|1.43|1.04			1.79|0.56|-1.16
51602	NOP58	Q9Y2X3			1 (3.62)	0.07|0.48|3.62|0.31	1 (-3.73)		-1.38|-1.90|-1.38|-3.73		✔			0.07|0.01|-0.22			0.03|-0.02|-1.62	2 HDF, 2 Entry/Replication (Li2009,Tai2009)
9970	NR1I3	Q14994												-0.06|-0.65|-0.83	2 (-3.20)		-0.02|-2.16|-4.23
2649	NR6A1	Q15406										1 (-2.15)		-0.05|-0.12|-2.15	2 (-2.99)		1.10|-2.86|-3.13
4946	OAZ1	P54368										2 (-2.27)		-0.51|-2.21|-2.33			1.04|-0.63|-0.65
54995	OXSM	Q9NWU1										1 (-2.89)		-0.55|-1.59|-2.89	2 (-2.57)	1 (2.58)	2.58|-2.37|-2.78
5026	P2RX5	Q93086										1 (-2.14)		0.60|-0.41|-2.14	2 (-2.65)		-0.72|-2.21|-3.09
10298	PAK4	O96013				-0.49|-0.72|-0.15|0.78	1 (-2.04)		-0.24|0.16|-0.86|-2.04		✔			1.05|0.83|-1.37			0.73|0.43|0.22
84612	PARD6B	Q9BYG5				-0.59|0.50|-0.28|0.35			0.86|-0.02|-0.94|0.12	✔				1.12|-0.80|-1.18		2 (2.30)	2.34|2.25|0.26
142	PARP1	P09874				0.19|-1.28|-0.10|-0.04			0.14|-1.13|-1.03|-1.14		✔			-0.23|-0.33|-0.76			0.54|-0.01|-0.28	1 HDF, 1 Entry/Replication (Vaillancourt2009)
64081	PBLD	P30039				-0.06|-0.55|-0.17|-1.45	1 (-2.25)		-1.37|-1.05|-1.83|-2.25	✔		2 (-2.82)		-0.41|-2.64|-3.01	1 (-3.34)		1.57|-1.29|-3.34
5094	PCBP2	Q15366		1 (-2.95)		-1.20|-0.90|-2.95|-0.34	1 (-2.23)		-1.08|-1.32|-1.89|-2.23		✔			0.50|-0.07|-0.78			0.65|0.03|-0.90	2 HDF, 2 Entry/Replication (Borawski2009,Randall2007)
55825	PECR	Q9BY49			1 (5.28)	5.28|-0.20|-1.22|-0.16	1 (-6.76)		-6.76|-0.82|0.96|-0.75		✔			1.68|1.16|-0.43			1.88|1.52|0.77	1 HDF, 1 Entry/Replication (Li2009)
5195	PEX14	O75381				1.00|0.79|1.19|-0.37	1 (-2.49)		0.14|-1.55|-2.49|-1.91	✔		2 (-2.22)		-1.93|-2.08|-2.35			0.07|-0.19|-0.34
5277	PIGA	P37287				-0.03|0.47|-0.23|-0.49			-0.76|-1.29|-1.83|-0.59	✔				-0.28|-0.47|-1.64		1 (3.98)	3.98|-0.95|-1.47
29941	PKN3	Q6P5Z2				-0.31|0.69|-0.62|0.46			-0.93|1.72|-0.83|-0.92		✔			1.14|-0.90|-1.38			1.60|-0.83|-0.88	1 HDF, 1 Entry/Replication (Borawski2009)
5318	PKP2	Q99959				-0.29|0.34|-1.02|-1.46	2 (-2.28)		-0.21|-1.65|-2.47|-2.10	✔				0.01|-0.45|-1.74		1 (4.31)	4.31|0.72|0.41
5359	PLSCR1	O15162				-0.71|-0.82|-0.38|1.11			-1.99|-0.50|-0.64|0.08	✔		1 (-2.50)		0.53|-0.06|-2.50			0.34|-0.76|-0.78
5454	POU3F2	P20265				-0.07|-0.16|-0.22|-0.42			-0.31|-0.70|-1.19|-1.30		✔			1.75|1.18|0.76			0.81|-0.21|-0.54	1 HDF, 1 Entry/Replication (Tai2009)
5480	PPIC	P45877				0.51|0.06|0.60|0.67	1 (-2.54)		-0.22|-2.54|-1.49|-1.42		✔	1 (-2.05)		0.13|0.05|-2.05			1.59|-0.21|-0.21	1 HDF, 1 Entry/Replication (Borawski2009)
11230	PRAF2	O60831			1 (6.74)	6.74|0.15|0.07|0.41	3 (-2.95)		-3.62|-2.07|-1.46|-3.17	✔				1.58|0.83|0.25		2 (2.91)	3.45|2.36|-1.06
10594	PRPF8	Q6P2Q9			1 (6.47)	6.47|-0.35|-0.26|0.66		1 (2.74)	1.68|2.74|0.74|-0.21	✔	✔	2 (-2.36)		-1.90|-2.19|-2.53		1 (2.61)	2.61|1.25|1.12	1 HDF, 1 Entry/Replication (Borawski2009)
5713	PSMD7	P51665		2 (-2.54)		-2.92|-1.97|-2.16|-1.06			0.36|-0.31|-1.47|-1.65	✔				0.53|-0.03|-0.21		1 (3.97)	3.97|0.08|-1.95
5725	PTBP1	P26599				0.25|-1.26|0.69|-0.34	1 (-2.19)		-0.45|-1.96|0.65|-2.19		✔		1 (2.29)	2.29|1.05|-0.96			0.30|0.09|-0.16	2 HDF, 2 Entry/Replication (Randall2007,Xue2007)
145482	PTGR2	Q8N8N7				-1.25|-0.01|-0.47|0.85	1 (-2.99)		-1.74|-2.99|-0.94|-0.17	✔			1 (4.20)	4.20|1.66|0.22		1 (2.08)	2.08|-0.22|-0.89
11122	PTPRT	O14522		1 (-2.24)		-0.99|-2.24|0.54|0.88	1 (-2.12)		-1.43|-0.60|-2.12|-0.33	✔			2 (2.19)	2.37|2.01|-0.14			0.92|0.86|-0.93
5834	PYGB	P11216												0.91|0.82|0.10		2 (2.16)	2.21|2.11|-0.04
25797	QPCT	Q16769				-0.57|-0.76|-0.58|1.91			0.06|-0.76|0.51|-1.43	✔		2 (-2.02)		0.45|-2.02|-2.02			1.03|-0.07|-1.31
5768	QSOX1	O00391		2 (-3.43)		-2.18|-4.69|0.05|-0.71	1 (-2.50)		-2.50|0.71|-1.75|-0.39	✔			2 (2.30)	2.30|2.30|0.58			0.46|0.13|-0.70
8766	RAB11A	P62491				-0.84|-0.97|-0.78|-0.15	1 (-2.21)		-0.05|-0.74|-2.21|-1.82	✔				1.24|1.06|0.42	3 (-2.13)		-2.05|-2.09|-2.24	2 HDF, 1 Entry/Replication, 1 Assembly/Release (Li2009,Coller2012)
51552	RAB14	P61106				-1.63|0.02|0.27|1.01			-1.02|0.06|-1.42|-1.05	✔		1 (-3.16)		0.39|-0.18|-3.16			-0.01|-0.99|-1.73
5868	RAB5A	P20339				0.17|-0.18|-0.61|0.28			1.44|-0.27|-1.56|-1.55		✔			-0.22|-0.30|-1.18			1.72|0.29|-0.28	1 HDF, 1 Entry/Replication (Berger2009)
7879	RAB7A	P51149				0.56|1.40|-1.37|1.11			-0.61|-1.69|-1.50|-0.77		✔			0.51|-0.60|-0.76			1.46|1.04|-0.25	1 HDF, 1 Entry/Replication (Tai2009)
10244	RABEPK	Q7Z6M1			1 (3.21)	3.21|0.10|0.65|-2.00	1 (-2.72)		-1.10|-1.76|-1.07|-2.72		✔							2 HDF, 2 Entry/Replication (Li2009,Tai2009)
5879	RAC1	P63000				-0.85|-0.59|0.47|-0.85			-1.77|-0.79|-1.13|-0.64		✔			0.74|0.46|0.07			0.02|-0.06|-0.34	1 HDF, 1 Entry/Replication (Li2009)
5894	RAF1	P04049				0.40|1.26|-0.33|-1.70			-0.71|-1.95|-0.49|-0.79		✔			0.87|0.80|-0.12			1.06|0.29|-0.29	2 HDF, 1 Entry/Replication, 1 Assembly/Release (Li2009,Randall2007)
5947	RBP1	P09455				-1.42|-1.11|0.58|0.07	1 (-2.00)		-0.64|-0.56|-0.89|-2.00	✔			1 (4.56)	4.56|0.06|-0.65			1.22|-0.03|-0.24
5957	RCVRN	P35243				0.52|-1.24|0.28|0.17	1 (-2.13)		-0.12|-1.46|-2.13|0.41	✔		2 (-3.48)		-0.99|-2.68|-4.27			1.87|0.87|-0.62
5970	RELA	Q04206			1 (4.61)	0.65|0.21|4.61|0.25	1 (-2.66)		0.79|-1.39|-0.66|-2.66		✔			1.91|1.23|-0.28			0.76|0.07|-0.12	2 HDF, 2 Entry/Replication (Randall2007,Ng2007)
8490	RGS5	O15539										1 (-2.16)		0.14|-1.74|-2.16	2 (-2.13)		-1.53|-2.06|-2.21
55072	RNF31	Q96EP0				-0.51|-0.04|0.35|-0.43			-1.60|-0.42|-0.63|-1.53		✔			1.98|0.30|-1.52			1.77|1.37|0.18	1 HDF, 1 Entry/Replication (Li2009)
10325	RRAGB	Q5VZM2			1 (7.52)	-0.44|-0.94|-0.75|7.52	1 (-2.73)		-1.63|-0.99|-0.28|-2.73	✔				0.62|0.21|-0.30		2 (2.09)	2.18|2.00|-0.52
22800	RRAS2	P62070		1 (-3.71)		-0.67|-3.71|0.47|0.35			0.21|-1.67|-1.21|-0.55	✔				1.59|1.54|-0.93	2 (-2.92)		1.60|-2.39|-3.45
6239	RREB1	Q92766				0.38|-0.25|1.21|1.40			-0.43|-0.27|-0.01|-1.23	✔				0.62|0.01|-0.47		2 (2.34)	2.52|2.16|1.09
6294	SAFB	Q15424			1 (5.15)	5.15|0.93|-0.12|-0.13			-1.23|-0.39|0.63|-1.10	✔			3 (2.58)	2.98|2.73|2.02			0.28|-0.01|-0.03
9667	SAFB2	Q14151			1 (2.41)	0.16|0.40|2.41|0.61	1 (-2.03)		-0.76|-1.15|-2.03|-0.72	✔			2 (2.16)	2.26|2.06|-0.01			0.69|0.46|-0.57
6389	SDHA	P31040				-0.29|0.16|0.16|1.06	1 (-2.05)		-0.29|-2.05|-1.01|-2.00		✔			0.12|-0.39|-0.49			0.50|0.40|-0.59	1 HDF, 1 Entry/Replication (Vaillancourt2009)
5265	SERPINA1	P01009				-1.10|0.03|-0.46|-0.84	1 (-3.54)		-3.54|-1.92|-1.78|0.41		✔			-0.20|-0.46|-0.50			0.48|-0.32|-0.86
462	SERPINC1	P01008				-0.69|-0.80|-0.22|0.55	2 (-2.52)		-1.78|-1.25|-2.44|-2.60	✔			1 (2.67)	2.67|1.21|-0.43			1.53|0.13|-0.70
23235	SIK2	Q9H0K1				-0.04|0.55|-0.92|-1.06			-1.82|-0.65|-1.29|-1.46		✔			1.14|0.28|-0.51	1 (-2.19)		-0.29|-1.83|-2.19	3 HDF, 2 Entry/Replication, 1 Assembly/Release (Li2009,Vaillancourt2009,Borawski2009)
57468	SLC12A5	Q9H2X9				-0.58|-0.23|-0.07|0.59			-0.98|-1.52|-1.13|0.40		✔			2.00|0.78|0.30	1 (-2.17)		0.37|0.11|-2.17	2 HDF, 2 Entry/Replication (Vaillancourt2009,Ng2007)
6507	SLC1A3	P43003				0.01|-0.98|0.07|0.01	1 (-2.50)		-2.50|0.87|-0.17|-1.67	✔			2 (2.74)	2.87|2.62|1.47			0.11|-0.49|-1.23
1318	SLC31A2	O15432		1 (-3.49)		-3.49|1.33|0.56|-0.22	1 (-2.98)		-2.98|-0.86|-0.30|-0.27	✔				0.13|0.10|-0.63	1 (-4.74)		0.17|-1.14|-4.74
219855	SLC37A2	Q8TED4			1 (6.70)	-0.58|0.87|-0.40|6.70	1 (-3.78)		-1.09|-1.48|-1.35|-3.78	✔		1 (-2.67)		0.13|-0.58|-2.67	2 (-2.99)		-0.71|-2.74|-3.24
85414	SLC45A3	Q96JT2		1 (-2.07)		0.03|-0.23|-0.39|-2.07	1 (-3.30)		-1.37|-0.64|-1.23|-3.30	✔				0.29|0.10|-0.25	2 (-3.40)		-0.86|-3.22|-3.58
64750	SMURF2	Q9HAU4			1 (2.04)	-0.45|-0.66|2.04|-0.33	1 (-2.77)		-2.77|-0.77|-1.40|-1.39		✔			0.35|-0.20|-0.27			1.21|-0.21|-0.22	1 HDF, 1 Entry/Replication (Li2009)
6625	SNRNP70	P08621										2 (-2.54)		-0.60|-2.43|-2.66			1.51|-0.67|-0.80
8723	SNX4	O95219		1 (-2.27)		-2.27|0.00|0.57|0.17	1 (-2.02)		-1.75|-1.37|-0.77|-2.02		✔			1.88|1.12|0.32			1.35|-0.53|-1.02	1 HDF, 1 Entry/Replication (Tai2009)
6741	SSB	P05455				-0.77|-0.70|-0.85|-0.83			-0.89|-1.55|-0.87|-0.99		✔			1.38|0.69|-0.86			0.60|0.20|-0.80	1 HDF, 1 Entry/Replication (Xue2007)
6774	STAT3	P40763			1 (8.57)	0.14|0.21|0.65|8.57	1 (-3.03)		-0.83|-1.17|0.61|-3.03		✔			0.48|-0.42|-0.92			0.70|0.02|-1.66	2 HDF, 1 Entry/Replication, 1 Assembly/Release (Li2009,Randall2007)
8675	STX16	O14662				0.70|0.03|-0.27|0.21	1 (-2.11)		-1.18|-1.62|-1.94|-2.11	✔			2 (2.88)	3.33|2.43|1.65			1.68|0.53|-0.18
6811	STX5	Q13190				0.73|-0.99|1.00|1.64	1 (-2.95)		-1.03|-1.00|-0.10|-2.95	✔				-0.34|-0.34|-1.17		1 (4.23)	4.23|1.44|-0.58
9482	STX8	Q9UNK0			1 (3.61)	0.13|3.61|-0.82|0.28	1 (-5.00)		-1.23|-5.00|-0.00|0.06	✔				0.31|-0.73|-1.21	2 (-2.24)		-1.12|-2.24|-2.25
6834	SURF1	Q15526				0.17|0.51|0.24|-1.08	1 (-3.00)		-3.00|-1.10|-0.39|-1.59		✔							1 HDF, 1 Entry/Replication (Li2009)
22987	SV2C	Q496J9				0.16|-0.65|0.99|1.93			-0.42|-1.84|-1.36|-1.56	✔			2 (3.38)	3.81|2.95|-0.19			1.68|0.50|-1.64
6891	TAP2	Q03519												1.72|0.58|-0.25	2 (-2.28)		0.72|-2.08|-2.49
29110	TBK1	Q9UHD2				0.68|-0.59|1.34|0.15			-1.34|1.68|-0.25|-1.26		✔			0.47|0.29|-0.23			-0.26|-0.70|-0.85	1 HDF, 1 Entry/Replication (Tai2009)
6950	TCP1	P17987				-0.49|0.32|-1.38|-1.89	1 (-2.32)		-0.79|-0.88|-0.36|-2.32	✔		1 (-4.50)		1.17|-0.05|-4.50			1.34|1.08|-0.74
7018	TF	P02787				0.97|-0.28|-1.29|0.09			-0.42|-1.58|1.08|0.11		✔			0.45|-0.36|-1.26			0.25|-0.04|-1.08
7046	TGFBR1	P36897				0.18|-1.46|0.16|-0.05			0.76|-1.51|-0.44|-1.12	✔		2 (-2.15)		-1.36|-2.03|-2.26			0.44|-0.31|-1.99
84948	TIGD5	Q53EQ6				-0.72|0.86|-0.30|1.81	1 (-2.01)		0.77|-0.95|-2.01|-1.22	✔				1.44|0.13|-0.91	2 (-3.32)		1.03|-3.30|-3.34
7082	TJP1	Q07157			1 (4.52)	-0.80|1.77|0.03|4.52	3 (-2.90)		-3.52|-2.28|0.14|-2.90	✔			1 (4.03)	4.03|-0.42|-1.55			0.47|0.46|-0.11
9874	TLK1	Q9UKI8				-0.29|-0.01|0.56|1.49	1 (-4.26)		-1.00|-1.15|0.60|-4.26	✔		2 (-3.16)		0.10|-2.17|-4.15	1 (-2.15)		1.59|0.56|-2.15	1 HDF, 1 Entry/Replication (Reiss2011)
7142	TNP2	Q05952												0.29|-0.03|-0.71	2 (-3.26)		0.22|-3.04|-3.47
7161	TP73	O15350				-1.24|-0.72|-0.61|0.07			-1.28|-1.57|0.08|-0.39	✔		2 (-2.72)		-0.60|-2.28|-3.15			-0.04|-0.09|-0.50
7726	TRIM26	Q12899			1 (2.29)	-0.52|2.29|0.41|0.18	1 (-2.44)		-1.67|-1.38|-1.99|-2.44	✔				-0.09|-0.29|-1.49	2 (-4.29)		0.85|-2.22|-6.35
55223	TRIM62	Q9BVG3		1 (-2.20)		1.46|-2.20|-0.09|0.40	1 (-2.63)		-0.24|-2.63|-1.28|-0.78		✔			0.07|-0.10|-0.59			-0.13|-0.17|-0.65	2 HDF, 2 Entry/Replication (Li2009,Tai2009)
440730	TRIM67	Q6ZTA4										1 (-2.35)		1.17|0.63|-2.35		2 (3.29)	3.99|2.60|1.65
7314	UBB	P0CG47				0.53|0.71|-0.67|0.49	1 (-2.03)		-2.03|-0.50|-1.50|-0.86		✔							1 HDF, 1 Entry/Replication (Borawski2009)
7343	UBTF	P17480				0.36|1.07|-1.30|-0.78	1 (-2.81)		-0.83|-0.70|-2.81|-0.52	✔			1 (3.85)	3.85|1.84|0.38			0.61|0.12|-0.58
54578	UGT1A6	P19224				0.37|-0.10|0.27|0.12			0.01|-0.35|0.03|-1.02	✔		1 (-4.64)		0.64|0.36|-4.64			0.56|-0.82|-0.97
10497	UNC13B	O14795		1 (-3.37)		-0.43|-3.37|0.21|0.08	3 (-2.38)		-3.00|-2.08|-1.06|-2.05	✔				0.99|0.09|-1.01		1 (3.92)	3.92|-0.45|-0.50
7390	UROS	P10746												0.28|0.26|0.12	2 (-2.24)		0.39|-2.04|-2.44
373856	USP41	Q3LFD5				0.36|0.59|0.50|-0.00|1.04|-0.25|0.41|0.40	2 (-2.36)		-0.27|-2.35|0.10|-1.63|-1.37|-2.36|0.06|-1.52	✔		1 (-5.04)		0.46|0.27|-5.04		1 (2.33)	2.33|0.78|-0.10
9218	VAPA	Q9P0L0				-0.10|-0.53|-0.69|-1.12			-0.77|-0.56|-0.72|0.83		✔			0.88|-0.56|-1.20			1.38|1.33|0.90	1 HDF, 1 Entry/Replication (Xue2007)
9217	VAPB	O95292				0.44|-0.78|-0.24|0.98			0.08|-0.86|-0.12|-0.68		✔			1.26|0.61|0.54			0.63|0.42|-0.11	1 HDF, 1 Entry/Replication (Randall2007)
57617	VPS18	Q9P253				1.22|-1.97|-0.35|-0.95	1 (-2.42)		-1.71|-1.03|-2.42|-1.67	✔				0.57|-0.20|-1.26		2 (2.47)	2.68|2.25|0.09
55737	VPS35	Q96QK1				0.27|-0.03|-0.39|-0.43	1 (-2.64)		-1.96|1.52|-0.54|-2.64		✔			0.85|0.63|-0.40			0.90|-0.01|-0.37	1 HDF, 1 Entry/Replication (Randall2007)
7450	VWF	P04275			1 (4.96)	0.45|4.96|-0.16|-1.36	1 (-3.85)		0.17|-3.85|-0.17|-1.41		✔			0.58|0.10|0.01			1.11|-0.11|-1.09	1 HDF, 1 Entry/Replication (Borawski2009)
128488	WFDC12	Q8WWY7												-0.24|-0.53|-1.13	2 (-2.38)		1.54|-2.24|-2.52
253461	ZBTB38	Q8NAP3				-0.10|0.43|-0.64|-0.29	1 (-3.07)		-0.45|-1.18|-3.07|-1.21	✔			2 (2.27)	2.42|2.13|1.79			1.30|0.52|0.14
55854	ZC3H15	Q8WU90				-0.60|-1.41|0.23|1.58	1 (-2.23)		0.15|-1.45|-1.61|-2.23	✔			2 (2.85)	3.10|2.59|0.92			0.87|0.31|-0.76	1 HRF, 1 Entry/Replication (Tai2009)
83744	ZNF484	Q5JVG2												0.61|-0.50|-0.54	2 (-2.39)		-0.64|-2.17|-2.61
975	CD81	P60033		155 (-8.60)		-11.42|-11.29|-11.93|-3.63|-4.83|-7.88|-6.90|-8.96|-22.15|-13.19|-16.36|-6.69|-5.82|-12.34|-9.77|-11.04|-11.28|-10.81|-7.29|-5.20|-3.94|-4.22|-4.73|-3.57|-18.77|-7.62|-10.96|-4.09|-6.54|-13.34|-9.52|-7.50|-7.98|-9.82|-7.43|-1.22|-5.22|-6.84|-3.60|-5.56|-24.16|-9.87|-14.15|-2.44|-2.54|-11.10|-6.94|-10.71|-10.04|-10.70|-19.29|-5.76|-8.91|-12.18|-7.67|-15.71|-12.20|-11.37|-9.88|-5.35|-12.79|-10.55|-…	160 (-5.28)		-6.69|-6.08|-7.33|-7.93|-7.74|-7.19|-7.67|-7.09|-5.34|-5.69|-4.86|-5.71|-5.58|-4.96|-5.97|-6.25|-3.95|-4.24|-5.33|-4.51|-5.00|-4.98|-4.72|-5.15|-3.96|-4.18|-3.95|-3.98|-3.80|-4.62|-4.77|-4.69|-6.49|-5.20|-6.30|-5.85|-6.11|-5.86|-6.09|-6.33|-4.77|-4.45|-4.19|-3.98|-4.62|-4.94|-4.29|-4.63|-5.32|-5.94|-6.18|-5.15|-5.10|-5.86|-6.42|-5.89|-6.69|-6.44|-5.71|-6.83|-5.16|-5.47|-5.73|-6.17|-6.04|-8.12|-7.…			1 (-2.61)		-0.10|-0.56|-2.61			1.77|-1.55|-1.80	1 HDF, 1 I (Randall2007)
5297	PIK4CA	P42356		78 (-9.45)		-11.81|-11.23|-10.61|-7.02|-17.54|-9.92|-16.99|-17.80|-9.65|-9.41|-5.09|-3.03|-7.14|-10.09|-15.82|-12.80|-7.49|-7.85|-4.27|-11.25|-15.23|-10.31|-7.34|-16.32|-13.96|-13.92|-13.50|-14.67|-10.10|-10.77|-8.28|-7.73|-14.54|-11.37|-6.33|-7.51|-13.36|-9.17|-8.02|-7.29|-6.13|-3.85|-1.24|-3.10|-15.31|-10.43|-7.81|-8.49|-14.75|-9.55|-9.36|-4.11|-6.66|-7.38|-1.62|-4.18|-10.34|-9.70|-7.31|-3.31|-14.76|-13.62…	80 (-4.67)		-7.23|-6.87|-6.61|-6.87|-4.00|-5.06|-4.34|-5.04|-4.03|-3.65|-3.87|-4.14|-2.69|-3.60|-3.66|-2.97|-5.04|-4.72|-6.02|-6.31|-4.17|-4.58|-4.15|-3.91|-4.34|-4.22|-5.16|-4.99|-4.88|-5.45|-5.52|-6.14|-6.19|-7.19|-8.10|-7.23|-4.05|-4.95|-4.59|-4.87|-2.34|-2.58|-3.60|-3.54|-6.71|-5.94|-7.40|-7.96|-3.41|-4.64|-4.48|-4.33|-3.23|-5.18|-3.67|-4.52|-4.61|-3.90|-4.05|-5.82|-3.72|-3.05|-3.90|-3.98|-3.85|-3.74|-3.…			1 (-3.90)		-0.12|-1.53|-3.90	1 (-3.20)		-0.55|-1.38|-3.20	7 HDF, 7 I (Tai2009,Li2009,Trotard2009,Reiss2011,Vaillancourt2009,Borawski2009,Berger2009)

## Sheet: B) Meta Analysis
b) Meta Analysis Summary of the meta analysis, which provided additional targets for the validation screen, complementing the hits selected from the primary screen. The table lists all host factor candidates that were selected for further analysis in the validation screen based on their functional annotation or their association to HCV infection. The entries with a blue background at the bottom a…
Gene Summary		Host Factor Screens			Protein-Protein Interactions		Component of Crude Replication Complexes				Transcriptome Studies
General information identifying the respective gene product.		Summary of HCV host factor screens. Column C lists if a gene has been found as a hit in our primary screen, columns D and E denote if a gene had been previously reported in a published siRNA screen.			Protein-protein interactions between human host factors and viral proteins. Largely based on the yeast-two hybrid screen of de Chassey et al. 2008		Competetive proteome analysis of the crude replication complexes (CRCs) after proteinase K digestion, data based on Miyanari et al. 2003; Quinkert et al. 2005. Column H summarizes the information presented in columns I to K.				Comparitative transcriptome analysis of Huh7 cells column L, Binder et al. 2007, Binder et al. 2013), mouse hepatocytic Hep56.1D cells (column M, Windisch et al. 2005), and mouse hepatocytic Hep6 cells (column N, Long et al. 2011)
Entrez Gene ID	HGNC Symbol	Hit in primary screen of this study (see Sheet a)	HDF in previously published HCV siRNA screen	Host Factor in Previously Published Screen	Interaction with viral protein	Name of interating HCV protein	Component of the CRC	# CRC total	# CRC native	# CRC after Proteinase K	Huh7	Hep56.1D	Huh6
23456	ABCB10		✔	1 HDF, 1 I (Vaillancourt2009)			✔	2	2
87	ACTN1		✔	1 HDF, 1 I (Randall2007)	✔	NS3, NS5B
165	AEBP1		✔	1 HDF, 1 I (Vaillancourt2009)	✔	NS3
335	APOA1				✔	NS5A	✔	3	2	1			✔
9114	ATP6V0D1	✔					✔	1	1
526	ATP6V1B2	✔					✔	2	2
4059	BCAM						✔	3	1	2	✔	✔
718	C3						✔	2		2	✔		✔
783	CACNB2		✔	2 HDF, 2 I (Vaillancourt2009,Borawski2009)
998	CDC42		✔	3 HDF, 3 I (Coller2009,Tai2009,Berger2009)
1147	CHUK		✔	1 HDF, 1 I (Li2009)	✔	NS5B
9793	CKAP5	✔	✔	1 HDF, 1 I (Tai2009)
1213	CLTC		✔	1 HDF, 1 I (Trotard2009)			✔	1	1
51727	CMPK1		✔	1 HDF, 1 I (Borawski2009)			✔	2	2
1314	COPA		✔	1 HDF, 1 I (Tai2009)			✔	1	1
1315	COPB1		✔	1 HDF, 1 I (Tai2009)			✔	1	1
9276	COPB2		✔	2 HDF, 2 I (Borawski2009,Tai2009)			✔	1	1
1373	CPS1						✔	3	1	2	✔		✔
1445	CSK		✔	1 HDF, 1 I (Supekova2008)	✔	NS5A
1490	CTGF		✔	1 HDF, 1 I (Li2009)	✔	NS3						✔
8722	CTSF		✔	2 HDF, 2 I (Li2009,Tai2009)
1650	DDOST		✔	1 HDF, 1 II (Li2009)			✔	1	1
1654	DDX3X		✔	2 HDF, 2 I (Li2009,Randall2007)	✔	CORE	✔	4	2	2
8653	DDX3Y				✔	CORE						✔	✔
22907	DHX30		✔	1 HDF, 1 I (Vaillancourt2009)			✔	6	4	2
23405	DICER1		✔	1 HDF, 1 I (Randall2007)	✔	CORE
23341	DNAJC16	✔	✔	1 HDF, 1 I (Borawski2009)
5610	EIF2AK2		✔	1 HDF, 1 I (Randall2007)	✔	E2, NS5A
1994	ELAVL1		✔	2 HDF, 1 I, 1 II (Li2009,Randall2007)			✔	2	2
2052	EPHX1						✔	2	2			✔	✔
2107	ETF1		✔	1 HDF, 1 I (Li2009)			✔	1	1
2130	EWSR1		✔	1 HDF, 1 I (Li2009)			✔	1	1
2197	FAU		✔	2 HDF, 2 I (Li2009,Borawski2009)
10516	FBLN5		✔	1 HDF, 1 I (Li2009)	✔	CORE, NS2, NS3
2597	GAPDH		✔	1 HDF, 1 I (Randall2007)	✔	CORE	✔	6	4	2
2820	GPD2		✔	1 HDF, 1 I (Vaillancourt2009)			✔	4	3	1
2885	GRB2		✔	1 HDF, 1 I (Randall2007)	✔	NS5A
2978	GUCA1A	✔	✔	1 HDF, 1 I (Borawski2009)
3033	HADH		✔	1 HDF, 1 I (Vaillancourt2009)			✔	1	1
3052	HCCS		✔	1 HDF, 1 I (Li2009)			✔	4	4
81502	HM13		✔	1 HDF, 1 I (Randall2007)			✔	2	2
3190	HNRNPK	✔		1 HRF, 1 II (Li2009)	✔	CORE , NS3	✔	4	4
3303	HSPA1A		✔	1 HDF, 1 I (Li2009)			✔	2	1	1
3843	IPO5		✔	1 HDF, 1 I (Randall2007)	✔	NS5A
3679	ITGA7		✔	3 HDF, 3 I (Li2009,Borawski2009,Tai2009)
3716	JAK1		✔	1 HDF, 1 I (Supekova2008)	✔	CORE, NS5A
3881	KRT31		✔	1 HDF, 1 I (Tai2009)			✔	1	1
3851	KRT4		✔	1 HDF, 1 I (Li2009)			✔	1	1
9020	MAP3K14		✔	2 HDF, 2 I (Borawski2009,Tai2009)
5594	MAPK1		✔	2 HDF, 2 I (Li2009,Randall2007)
29088	MRPL15		✔	1 HDF, 1 I (Li2009)			✔	5	2	3
51642	MRPL48		✔	1 HDF, 1 I (Li2009)			✔	1	1
26509	MYOF		✔	1 HDF, 1 I (Li2009)			✔	1	1
8775	NAPA		✔	1 HDF, 1 I (Tai2009)			✔	2	2
4747	NEFL		✔	1 HDF, 1 I (Borawski2009)	✔	NS3
65083	NOL6		✔	1 HDF, 1 I (Li2009)			✔	1	1
10528	NOP56		✔	1 HDF, 1 I (Li2009)			✔	2		2
51602	NOP58		✔	2 HDF, 2 I (Li2009,Tai2009)
81788	NUAK2		✔	3 HDF, 3 I (Li2009,Tai2009,Ng2007)
10298	PAK4				✔	CORE
142	PARP1		✔	1 HDF, 1 I (Vaillancourt2009)			✔	1	1
5094	PCBP2		✔	2 HDF, 2 I (Borawski2009,Randall2007)
55825	PECR		✔	1 HDF, 1 I (Li2009)			✔	1	1
29941	PKN3		✔	1 HDF, 1 I (Borawski2009)
5454	POU3F2		✔	1 HDF, 1 I (Tai2009)	✔	NS2
5480	PPIC		✔	1 HDF, 1 I (Borawski2009)								✔	✔
9588	PRDX6		✔	1 HDF, 1 I (Vaillancourt2009)			✔	2	1	1
10594	PRPF8	✔	✔	1 HDF, 1 I (Borawski2009)
5725	PTBP1		✔	2 HDF, 2 I (Randall2007,Xue2007)			✔	2	2
5868	RAB5A		✔	1 HDF, 1 I (Berger2009)			✔	1	1
7879	RAB7A		✔	1 HDF, 1 I (Tai2009)			✔	1	1
10244	RABEPK		✔	2 HDF, 2 I (Li2009,Tai2009)
5879	RAC1		✔	1 HDF, 1 I (Li2009)			✔	1	1
5894	RAF1		✔	2 HDF, 1 I, 1 II (Li2009,Randall2007)	✔	NS5A
5901	RAN		✔	1 HDF, 1 I (Tai2009)			✔	1	1
5970	RELA		✔	2 HDF, 2 I (Randall2007,Ng2007)
55072	RNF31		✔	1 HDF, 1 I (Li2009)	✔	CORE, NS3
9475	ROCK2		✔	3 HDF, 3 I (Li2009,Coller2009,Berger2009)
6233	RPS27A		✔	1 HDF, 1 I (Borawski2009)			✔	3	1	2
83694	RPS6KL1		✔	2 HDF, 2 I (Li2009,Borawski2009)
6389	SDHA		✔	1 HDF, 1 I (Vaillancourt2009)			✔	1	1
5265	SERPINA1						✔	3	1	2		✔	✔
23235	SIK2		✔	3 HDF, 2 I, 1 II (Li2009,Vaillancourt2009,Borawski2009)
57468	SLC12A5		✔	2 HDF, 2 I (Vaillancourt2009,Ng2007)
64750	SMURF2		✔	1 HDF, 1 I (Li2009)	✔	NS3
8723	SNX4		✔	1 HDF, 1 I (Tai2009)	✔	NS3
9789	SPCS2		✔	1 HDF, 1 II (Li2009)			✔	2	1	1
60559	SPCS3	✔	✔	1 HDF, 1 II (Li2009)
10847	SRCAP		✔	1 HDF, 1 I (Randall2007)	✔	NS5A
6741	SSB		✔	1 HDF, 1 I (Xue2007)	✔	NS5A	✔	1	1
6774	STAT3		✔	2 HDF, 1 I, 1 II (Li2009,Randall2007)	✔	CORE, NS3
6834	SURF1		✔	1 HDF, 1 I (Li2009)			✔	1	1
29110	TBK1		✔	1 HDF, 1 I (Tai2009)	✔	NS3
9524	TECR		✔	1 HDF, 1 I (Li2009)			✔	4	2	2
7018	TF				✔	E2						✔	✔
7186	TRAF2		✔	1 HDF, 1 I (Ng2007)	✔	NS5A
55223	TRIM62		✔	2 HDF, 2 I (Li2009,Tai2009)
84790	TUBA1C		✔	1 HDF, 1 I (Tai2009)			✔	4	2	2
7314	UBB		✔	1 HDF, 1 I (Borawski2009)			✔	3	1	2
9218	VAPA		✔	1 HDF, 1 I (Xue2007)	✔	NS5A, NS5B	✔	2	2
9217	VAPB		✔	1 HDF, 1 I (Randall2007)	✔	NS5A, NS5B	✔	1	1
7419	VDAC3	✔					✔	4	4
55737	VPS35		✔	1 HDF, 1 I (Randall2007)	✔	NS5A	✔	1	1
7450	VWF		✔	1 HDF, 1 I (Borawski2009)	✔	CORE, NS3
7511	XPNPEP1		✔	2 HDF, 2 I (Li2009,Vaillancourt2009)
975	CD81		✔	1 HDF, 1 I (Randall2007)	✔	E2
5297	PIK4CA		✔	7 HDF, 7 I (Tai2009,Li2009,Trotard2009,Reiss2011,Vaillancourt2009,Borawski2009,Berger2009)	✔	NS5A

## Sheet: C) GO BP Enrich. Validated Hits
c) GO BP Enrich. Validated Hits: Gene Ontology (GO) Biological Process (BP) term enrichments computed for all validated/confirmed hits. The enrichments were computed with topGO (Alexa et al., 2006) using a LEA adjusted score cutoff < 0.001 as significance threshold.
GO Term Summary		Enrichment Summary
Name and identifier of the GO term .		Summary of the statistics that provided the basis for the enrichment computation. The enrichment was computed based on the number of all genes that are annotated with a GO term (column C), the number of genes that would be expected given the size of the confirmed hits (column E) and the number of confirmed hits that are annotated with a term (column D). In addition to the classic enrichment (colu…
GO ID	Term	Number of human genes annotated with this GO term	Number of confirmed factors annotated with this GO term	Expected number of confirmed factors annotated with this GO term	Classic enrichment p-value	LEA score	Confirmed host factors annotated to this GO term (HGNC symbol, Entrez gene ID)
GO:0071702	organic substance transport	1969	18	6.68	0.032	4.3e-05	APOE (348), CA13 (377677), CKAP5 (9793), CLTC (1213), COPA (1314), CSK (1445), EIF4A3 (9775), FAU (2197), HNRNPK (3190), NAPA (8775), PKIG (11142), RAN (5901), RPS27A (6233), SPCS2 (9789), SPCS3 (60559), SRSF3 (6428), TRAF2 (7186), VDAC3 (7419)
GO:0071840	cellular component organization or biogenesis	4290	28	14.55	0.032	6.2e-05	AMIGO1 (57463), APOE (348), CKAP5 (9793), CLTC (1213), COPA (1314), CSK (1445), EIF4A3 (9775), EP300 (2033), ETF1 (2107), FAU (2197), GRB2 (2885), HNRNPK (3190), ITGA7 (3679), KAT8 (84148), KIF15 (56992), KRT4 (3851), LIMS2 (55679), NAPA (8775), NOL6 (65083), NOP2 (4839), NOP56 (10528), NUAK2 (81788), RAN (5901), ROCK2 (9475), RPS27A (6233), SRCAP (10847), TRAF2 (7186), TUBA1C (84790)
GO:0006886	intracellular protein transport	712	10	2.41	0.032	0.00011	CLTC (1213), COPA (1314), CSK (1445), FAU (2197), NAPA (8775), PKIG (11142), RAN (5901), RPS27A (6233), SPCS2 (9789), SPCS3 (60559)
GO:0034381	plasma lipoprotein particle clearance	31	3	0.11	0.032	0.00015	APOE (348), CSK (1445), HNRNPK (3190)
GO:0007173	epidermal growth factor receptor signaling pathway	160	5	0.54	0.032	0.0002	CHUK (1147), CLTC (1213), CSK (1445), GRB2 (2885), RPS27A (6233)
GO:0010988	regulation of low-density lipoprotein particle clearance	7	2	0.02	0.032	0.00023	CSK (1445), HNRNPK (3190)
GO:0033036	macromolecule localization	1873	16	6.35	0.032	0.0003	APOE (348), CKAP5 (9793), CLTC (1213), COPA (1314), CSK (1445), EIF4A3 (9775), FAU (2197), HNRNPK (3190), NAPA (8775), PKIG (11142), RAN (5901), RPS27A (6233), SPCS2 (9789), SPCS3 (60559), SRSF3 (6428), TRAF2 (7186)
GO:0042059	negative regulation of epidermal growth factor receptor signaling pathway	39	3	0.13	0.032	0.00031	CLTC (1213), GRB2 (2885), RPS27A (6233)
GO:0032092	positive regulation of protein binding	41	3	0.14	0.032	0.00036	EP300 (2033), RAN (5901), TRAF2 (7186)
GO:0044765	single-organism transport	2775	20	9.41	0.032	0.0004	APOE (348), CA13 (377677), CHUK (1147), CLTC (1213), COPA (1314), CSK (1445), FAU (2197), GRB2 (2885), HNRNPK (3190), KCNK6 (9424), NAPA (8775), PI4K2A (55361), PKIG (11142), RAN (5901), RPS27A (6233), SPCS2 (9789), SPCS3 (60559), TRAF2 (7186), TUBA1C (84790), VDAC3 (7419)
GO:0006614	SRP-dependent cotranslational protein targeting to membrane	105	4	0.36	0.032	0.00043	FAU (2197), RPS27A (6233), SPCS2 (9789), SPCS3 (60559)
GO:0006364	rRNA processing	106	4	0.36	0.032	0.00045	EIF4A3 (9775), NOL6 (65083), NOP2 (4839), NOP56 (10528)
GO:0043112	receptor metabolic process	108	4	0.37	0.032	0.00048	APOE (348), CLTC (1213), GRB2 (2885), HNRNPK (3190)
GO:0006465	signal peptide processing	10	2	0.03	0.032	0.0005	SPCS2 (9789), SPCS3 (60559)
GO:0000184	nuclear-transcribed mRNA catabolic process, nonsense-mediated decay	118	4	0.4	0.039	0.00068	EIF4A3 (9775), ETF1 (2107), FAU (2197), RPS27A (6233)
GO:0032799	low-density lipoprotein receptor particle metabolic process	12	2	0.04	0.039	0.00073	APOE (348), HNRNPK (3190)
GO:0006412	translation	470	7	1.59	0.043	0.00097	EIF4A3 (9775), ETF1 (2107), FAU (2197), MRPL15 (29088), RPS27A (6233), SPCS2 (9789), SPCS3 (60559)

## Sheet: D)UniProt Keywords Primary Hits
d) UniProt Keywords Primary Hits: UniProtKB SwissProt keywords from the Biological Process (BP) and Molecular Function (MF) categories of the Gene Ontology (GO) annotated to all hits from the primary screen. The results were retrieved using DAVID 6.7.
Keywoard Category	UniProtKB SwissProt Keyword	Number of primary hits annotated with this keyword	Primary hits annotated with this keyword (HGNC symbol, Entrez gene ID)
Biological process.	Transport	22	ATP6V0A2 (23545), ATP6V0D1 (9114), ATP6V1B2 (526), CACNB3 (784), CHMP4A (29082), CNGA3 (1261), EIF4A3 (9775), HIATL1 (84641), KCNK6 (9424), P2RX5 (5026), PEX14 (5195), PRAF2 (11230), RAB11A (8766), SLC1A3 (6507), SLC37A2 (219855), SLC45A3 (85414), STX16 (8675), STX8 (9482), SV2C (22987), TAP2 (6891), VDAC3 (7419), VPS18 (57617)
Biological process.	Transcription	21	BARX1 (56033), BCL11B (64919), CBFB (865), CDK9 (1025), ERCC6 (2074), FOXH1 (8928), FOXP1 (27086), HDAC3 (8841), HR (55806), KAT8 (84148), NR1I3 (9970), NR6A1 (2649), RREB1 (6239), SAFB (6294), SAFB2 (9667), TEAD1 (7003), TP73 (7161), ZBTB38 (253461), ZNF445 (353274), ZNF484 (83744), ZNF8 (7554)
Biological process.	Transcription regulation	20	BARX1 (56033), BCL11B (64919), CDK9 (1025), ERCC6 (2074), FOXH1 (8928), FOXP1 (27086), HDAC3 (8841), HR (55806), KAT8 (84148), NR1I3 (9970), NR6A1 (2649), RREB1 (6239), SAFB (6294), SAFB2 (9667), TEAD1 (7003), TP73 (7161), ZBTB38 (253461), ZNF445 (353274), ZNF484 (83744), ZNF8 (7554)
Biological process.	Ion transport	8	ATP6V0A2 (23545), ATP6V0D1 (9114), ATP6V1B2 (526), CACNB3 (784), CNGA3 (1261), KCNK6 (9424), P2RX5 (5026), VDAC3 (7419)
Biological process.	Protein transport	7	CHMP4A (29082), PEX14 (5195), PRAF2 (11230), RAB11A (8766), STX16 (8675), TAP2 (6891), VPS18 (57617)
Biological process.	Vision	5	CNGA3 (1261), GUCA1A (2978), MYO3B (140469), PRPF8 (10594), RCVRN (5957)
Biological process.	mRNA processing	5	EIF4A3 (9775), HNRNPK (3190), PRPF8 (10594), SNRNP70 (6625), SRSF3 (6428)
Biological process.	Cell cycle	5	CKAP5 (9793), PARD6B (84612), RAB11A (8766), TLK1 (9874), TP73 (7161)
Biological process.	Sensory transduction	5	CNGA3 (1261), GUCA1A (2978), MYO3B (140469), PRPF8 (10594), RCVRN (5957)
Biological process.	mRNA splicing	4	EIF4A3 (9775), HNRNPK (3190), PRPF8 (10594), SRSF3 (6428)
Biological process.	Hydrogen ion transport	3	ATP6V0A2 (23545), ATP6V0D1 (9114), ATP6V1B2 (526)
Biological process.	Differentiation	3	AMIGO1 (57463), MYF5 (4617), TNP2 (7142)
Biological process.	Protein biosynthesis	2	EIF4A3 (9775), LARS2 (23395)
Biological process.	DNA damage	2	ERCC6 (2074), TLK1 (9874)
Biological process.	Cell division	2	CKAP5 (9793), PARD6B (84612)
Biological process.	Host-virus interaction	2	HNRNPK (3190), TAP2 (6891)
Biological process.	Apoptosis	2	BCL2L14 (79370), TP73 (7161)
Molecular function.	Hydrolase	13	ACOT11 (26027), APOBEC3D (140564), ATP6V1B2 (526), ATP9B (374868), CAPN9 (10753), EHD2 (30846), EIF4A3 (9775), ENDOG (2021), ENPP7 (339221), ERCC6 (2074), HDAC3 (8841), PTPRT (11122), SPCS3 (60559)
Molecular function.	Transferase	12	BTK (695), CDK9 (1025), DGAT1 (8694), KAT8 (84148), MYO3B (140469), NOP2 (4839), OXSM (54995), PI4K2A (55361), PYGB (5834), QPCT (25797), TGFBR1 (7046), TLK1 (9874)
Molecular function.	Kinase	8	BTK (695), CDK5R1 (8851), CDK9 (1025), MYO3B (140469), PI4K2A (55361), PKIG (11142), TGFBR1 (7046), TLK1 (9874)
Molecular function.	Activator	7	FOXH1 (8928), KAT8 (84148), NR1I3 (9970), RREB1 (6239), TEAD1 (7003), TP73 (7161), ZBTB38 (253461)
Molecular function.	Receptor	7	CNGA3 (1261), DRD1 (1812), NR1I3 (9970), NR6A1 (2649), P2RX5 (5026), PTPRT (11122), TGFBR1 (7046)
Molecular function.	Repressor	6	BCL11B (64919), FOXP1 (27086), HDAC3 (8841), RREB1 (6239), SAFB (6294), SAFB2 (9667)
Molecular function.	Acyltransferase	4	DGAT1 (8694), KAT8 (84148), OXSM (54995), QPCT (25797)
Molecular function.	Serine/threonine-protein kinase	4	CDK9 (1025), MYO3B (140469), TGFBR1 (7046), TLK1 (9874)
Molecular function.	Lyase	3	ASL (435), CA13 (377677), UROS (7390)
Molecular function.	Chromatin regulator	3	HDAC3 (8841), KAT8 (84148), TLK1 (9874)
Molecular function.	Ribonucleo-protein	3	HNRNPK (3190), PRPF8 (10594), SNRNP70 (6625)
Molecular function.	Ligase	3	GMPS (8833), LARS2 (23395), MKRN2 (23609)
Molecular function.	Oxidoreductase	3	GFOD1 (54438), HAO2 (51179), QSOX1 (5768)
Molecular function.	Developmental protein	3	AMIGO1 (57463), MYF5 (4617), TNP2 (7142)
Molecular function.	Isomerase	2	EBP (10682), PBLD (64081)
Molecular function.	Motor protein	2	KIF15 (56992), MYO3B (140469)
Molecular function.	Helicase	2	EIF4A3 (9775), ERCC6 (2074)
Molecular function.	Voltage-gated channel	2	CACNB3 (784), KCNK6 (9424)
Molecular function.	Protease	2	CAPN9 (10753), SPCS3 (60559)

## Sheet: E) Host Factor Interactions
e) Host Factor Interactions: Binary protein-protein interactions between host factors confirmed in our study and host factors that were described in previously published siRNA screens. Protein interactions were extracted from iRefIndex v11. The table contains the Entrez gene ID and the gene symbol for each of the binary interactors.
Interactor A	Interactor B
ROCK2 (9475)	STAU1 (6780)
ROCK2 (9475)	RHOA (387)
KRT31 (3881)	DGKB (1607)
KAT8 (84148)	TNK2 (10188)
KAT8 (84148)	LYL1 (4066)
KAT8 (84148)	ATM (472)
PRDX6 (9588)	RHOA (387)
PRDX6 (9588)	ISG15 (9636)
PRDX6 (9588)	HNF4G (3174)
RAN (5901)	GIT1 (28964)
RAN (5901)	BMPR1B (658)
RAN (5901)	RGPD6 (84220)
RAN (5901)	SMURF2 (64750)
RAN (5901)	VRK1 (7443)
RAN (5901)	ISG15 (9636)
RAN (5901)	IPO5 (3843)
RAN (5901)	NEK9 (91754)
FAU (2197)	PNO1 (56902)
FAU (2197)	PTBP1 (5725)
FAU (2197)	GRB2 (2885)
RPS27A (6233)	ISG15 (9636)
RPS27A (6233)	CDK11A (984)
RPS27A (6233)	BMPR1B (658)
RPS27A (6233)	RHOA (387)
RPS27A (6233)	CDC6 (990)
RPS27A (6233)	SMURF1 (57154)
RPS27A (6233)	SMURF2 (64750)
CSK (1445)	CBL (867)
CSK (1445)	DAB2 (1601)
CSK (1445)	EGFR (1956)
CSK (1445)	HNRNPK (3190)
CSK (1445)	FGR (2268)
CSK (1445)	PTK2 (5747)
CSK (1445)	IGF1R (3480)
CSK (1445)	GRB2 (2885)
SRSF3 (6428)	PCBP2 (5094)
SRSF3 (6428)	ELAVL1 (1994)
SRSF3 (6428)	DHX9 (1660)
SRSF3 (6428)	SYNCRIP (10492)
SRSF3 (6428)	ATP6V0A1 (535)
SRSF3 (6428)	HNRNPK (3190)
SRSF3 (6428)	RBMS2 (5939)
SRCAP (10847)	MRGBP (55257)
TEAD1 (7003)	GCAT (23464)
HSPA1B (3303)	SMURF1 (57154)
HSPA1B (3303)	EIF2AK2 (5610)
HSPA1B (3303)	PACSIN3 (29763)
HSPA1B (3303)	DNAJB1 (3337)
HSPA1B (3303)	CBL (867)
HSPA1B (3303)	AP2M1 (1173)
HSPA1B (3303)	IKBKB (3551)
HSPA1B (3303)	MOS (4342)
HSPA1B (3303)	STK11 (6794)
HSPA1B (3303)	SRRM2 (23524)
HSPA1B (3303)	BRAF (673)
HSPA1B (3303)	ISG15 (9636)
HSPA1B (3303)	MAPT (4137)
HSPA1B (3303)	PLK1 (5347)
HSPA1B (3303)	RHOA (387)
HSPA1B (3303)	MTOR (2475)
HSPA1B (3303)	HSPBP1 (23640)
HSPA1B (3303)	DAB2 (1601)
HSPA1B (3303)	CXCR4 (7852)
HSPA1B (3303)	EGFR (1956)
HSPA1B (3303)	HSF1 (3297)
ZNF8 (7554)	DLK1 (8788)
ZNF8 (7554)	SMAD5 (4090)
LIMS2 (55679)	HIPK3 (10114)
LIMS2 (55679)	ILK (3611)
COPA (1314)	SEPT9 (10801)
COPA (1314)	COPB2 (9276)
COPA (1314)	ARCN1 (372)
COPA (1314)	COPG1 (22820)
COPA (1314)	COPZ1 (22818)
COPA (1314)	COPB1 (1315)
ETF1 (2107)	CSNK1A1 (1452)
CLTC (1213)	ISG15 (9636)
CLTC (1213)	CLTB (1212)
CLTC (1213)	AP2M1 (1173)
CLTC (1213)	AP3B1 (8546)
CLTC (1213)	HGS (9146)
CLTC (1213)	IKBKB (3551)
CLTC (1213)	HIP1R (9026)
CLTC (1213)	DAB2 (1601)
CLTC (1213)	TNK2 (10188)
CLTC (1213)	GRB2 (2885)
CLTC (1213)	GAK (2580)
CLTC (1213)	NFKB2 (4791)
CLTC (1213)	RAC1 (5879)
CLTC (1213)	RELA (5970)
CLTC (1213)	HIP1 (3092)
CLTC (1213)	EPN1 (29924)
CLTC (1213)	PCM1 (5108)
CLTC (1213)	TFAP2A (7020)
CLTC (1213)	TRAF2 (7186)
CLTC (1213)	CLINT1 (9685)
CLTC (1213)	CHUK (1147)
CLTC (1213)	SMURF1 (57154)
CHUK (1147)	EIF2AK2 (5610)
CHUK (1147)	RELA (5970)
CHUK (1147)	RIPK1 (8737)
CHUK (1147)	MTOR (2475)
CHUK (1147)	RIPK2 (8767)
CHUK (1147)	CALM1 (805)
CHUK (1147)	CSNK2A1 (1457)
CHUK (1147)	ELAVL1 (1994)
CHUK (1147)	TUBA3C (7278)
CHUK (1147)	HSPA1B (3303)
CHUK (1147)	NFKB2 (4791)
CHUK (1147)	IKBKB (3551)
MRPL15 (29088)	EIF3C (8663)
MRPL15 (29088)	MRPL38 (64978)
MRPL15 (29088)	FKBP8 (23770)
DHX30 (22907)	EIF2AK2 (5610)
DHX30 (22907)	TBL3 (10607)
CKAP5 (9793)	TOP1 (7150)
VDAC3 (7419)	CASP4 (837)
VDAC3 (7419)	VAPA (9218)
VDAC3 (7419)	VAPB (9217)
VDAC3 (7419)	PPIF (10105)
VDAC3 (7419)	UBA52 (7311)
EWSR1 (2130)	SUZ12 (23512)
EWSR1 (2130)	PCM1 (5108)
EWSR1 (2130)	WDR37 (22884)
EWSR1 (2130)	IRF3 (3661)
EWSR1 (2130)	HAS1 (3036)
EWSR1 (2130)	ERCC5 (2073)
EWSR1 (2130)	ILK (3611)
EWSR1 (2130)	CALM1 (805)
EWSR1 (2130)	DHX9 (1660)
EWSR1 (2130)	STK24 (8428)
EWSR1 (2130)	PTK2B (2185)
SPCS2 (9789)	TNFRSF14 (8764)
SPCS2 (9789)	EGFR (1956)
TUBA1C (84790)	CBL (867)
TUBA1C (84790)	GAPDH (2597)
TUBA1C (84790)	AP2M1 (1173)
TUBA1C (84790)	IQCB1 (9657)
APOE (348)	MAPT (4137)
APOE (348)	SCARB1 (949)
APOE (348)	ELAVL1 (1994)
APOE (348)	CSNK2A1 (1457)
APOE (348)	PDCD4 (27250)
TRAF2 (7186)	TUBA3C (7278)
TRAF2 (7186)	RIPK2 (8767)
TRAF2 (7186)	TNFRSF14 (8764)
TRAF2 (7186)	MTOR (2475)
TRAF2 (7186)	CDCA3 (83461)
TRAF2 (7186)	NGFR (4804)
TRAF2 (7186)	NT5DC2 (64943)
TRAF2 (7186)	MAP4K3 (8491)
TRAF2 (7186)	TNFRSF10B (8795)
TRAF2 (7186)	GSTP1 (2950)
TRAF2 (7186)	CDKN1B (1027)
TRAF2 (7186)	EGFR (1956)
TRAF2 (7186)	CHUK (1147)
TRAF2 (7186)	HSPA4 (3308)
TRAF2 (7186)	CALM1 (805)
TRAF2 (7186)	UBB (7314)
TRAF2 (7186)	UBA52 (7311)
TRAF2 (7186)	IKBKB (3551)
TRAF2 (7186)	SMURF2 (64750)
TRAF2 (7186)	TNFRSF18 (8784)
TRAF2 (7186)	PARP1 (142)
TRAF2 (7186)	CAD (790)
TRAF2 (7186)	TBK1 (29110)
TRAF2 (7186)	MAP4K5 (11183)
TRAF2 (7186)	RIPK1 (8737)
EIF4A3 (9775)	DDX3X (1654)
EIF4A3 (9775)	HNRNPC (3183)
EIF4A3 (9775)	RAN (5901)
EIF4A3 (9775)	JAK1 (3716)
EIF4A3 (9775)	OTUB1 (55611)
EIF4A3 (9775)	RNPS1 (10921)
EIF4A3 (9775)	STK38 (11329)
EIF4A3 (9775)	RBM22 (55696)
EIF4A3 (9775)	PRPF40A (55660)
EIF4A3 (9775)	HNRNPK (3190)
EIF4A3 (9775)	HSPA1B (3303)
EIF4A3 (9775)	SRRM2 (23524)
EIF4A3 (9775)	RIOK1 (83732)
EIF4A3 (9775)	PRPF8 (10594)
EP300 (2033)	ATM (472)
EP300 (2033)	NCOA6 (23054)
EP300 (2033)	SRCAP (10847)
EP300 (2033)	MAPT (4137)
EP300 (2033)	TCF3 (6929)
EP300 (2033)	ISG15 (9636)
EP300 (2033)	RELA (5970)
EP300 (2033)	STAT3 (6774)
EP300 (2033)	CEBPD (1052)
EP300 (2033)	SMAD5 (4090)
EP300 (2033)	CLTC (1213)
EP300 (2033)	TNK2 (10188)
EP300 (2033)	PLK1 (5347)
EP300 (2033)	TWIST1 (7291)
EP300 (2033)	CHUK (1147)
EP300 (2033)	TFAP2A (7020)
EP300 (2033)	MAPK13 (5603)
EP300 (2033)	OLIG2 (10215)
EP300 (2033)	RPS6KB1 (6198)
EP300 (2033)	TRAF2 (7186)
EP300 (2033)	IRF2 (3660)
EP300 (2033)	IRF3 (3661)
EP300 (2033)	GRB2 (2885)
EP300 (2033)	GAPDH (2597)
EP300 (2033)	RAN (5901)
EP300 (2033)	MAPK14 (1432)
EP300 (2033)	EWSR1 (2130)
EP300 (2033)	POU3F2 (5454)
EP300 (2033)	ATF4 (468)
EP300 (2033)	IFNA2 (3440)
EP300 (2033)	ZNF148 (7707)
EP300 (2033)	PARP1 (142)
EP300 (2033)	ANXA2 (302)
EP300 (2033)	CDKN1B (1027)
EP300 (2033)	CDH1 (999)
EP300 (2033)	ZEB1 (6935)
EP300 (2033)	PROX1 (5629)
EP300 (2033)	RPS6KA5 (9252)
EP300 (2033)	MAPK1 (5594)
EP300 (2033)	RIPK1 (8737)
NOP2 (4839)	TOP1 (7150)
NOP2 (4839)	NOP58 (51602)
NOP2 (4839)	EIF2AK2 (5610)
NOP56 (10528)	CSNK2A1 (1457)
NOP56 (10528)	TOP1 (7150)
NOP56 (10528)	TCOF1 (6949)
NOP56 (10528)	H1FX (8971)
NOP56 (10528)	NOP58 (51602)
NOP56 (10528)	DHX9 (1660)
NOP56 (10528)	NOP2 (4839)
RRAD (6236)	CSNK2A1 (1457)
RRAD (6236)	CALM1 (805)
GRB2 (2885)	SYNCRIP (10492)
GRB2 (2885)	RBBP6 (5930)
GRB2 (2885)	HSPA1B (3303)
GRB2 (2885)	JAK1 (3716)
GRB2 (2885)	ANXA2 (302)
GRB2 (2885)	CAD (790)
GRB2 (2885)	EPHA2 (1969)
GRB2 (2885)	CSF3R (1441)
GRB2 (2885)	ISG20L2 (81875)
GRB2 (2885)	EPHB1 (2047)
GRB2 (2885)	CALM1 (805)
GRB2 (2885)	PIK3C2B (5287)
GRB2 (2885)	HNRNPD (3184)
GRB2 (2885)	HNRNPC (3183)
GRB2 (2885)	LRRK1 (79705)
GRB2 (2885)	AP2M1 (1173)
GRB2 (2885)	PTK2 (5747)
GRB2 (2885)	WAS (7454)
GRB2 (2885)	CDKN1B (1027)
GRB2 (2885)	SYK (6850)
GRB2 (2885)	CBL (867)
GRB2 (2885)	MAP4K5 (11183)
GRB2 (2885)	GAPDH (2597)
GRB2 (2885)	MLXIPL (51085)
GRB2 (2885)	FLT4 (2324)
GRB2 (2885)	KRT4 (3851)
GRB2 (2885)	PTPN4 (5775)
GRB2 (2885)	COPB1 (1315)
GRB2 (2885)	UBA52 (7311)
GRB2 (2885)	EGFR (1956)
GRB2 (2885)	AEBP1 (165)
GRB2 (2885)	HGS (9146)
GRB2 (2885)	MAP4K3 (8491)
GRB2 (2885)	PTK2B (2185)
GRB2 (2885)	SERBP1 (26135)
GRB2 (2885)	DAB2 (1601)
GRB2 (2885)	DLGAP4 (22839)
GRB2 (2885)	SMARCD3 (6604)
GRB2 (2885)	TNK2 (10188)
GRB2 (2885)	GIT1 (28964)
GRB2 (2885)	HIPK3 (10114)
GRB2 (2885)	NGFR (4804)
GRB2 (2885)	CNOT1 (23019)
GRB2 (2885)	PSTPIP2 (9050)
GRB2 (2885)	CDC42 (998)
GRB2 (2885)	ARHGEF7 (8874)
GRB2 (2885)	PSME1 (5720)
GRB2 (2885)	DOCK3 (1795)
GRB2 (2885)	MAPK1 (5594)
GRB2 (2885)	MAPK14 (1432)
GRB2 (2885)	PDGFRA (5156)
GRB2 (2885)	HNRNPK (3190)
GRB2 (2885)	CKAP5 (9793)
GRB2 (2885)	CDKL5 (6792)
GRB2 (2885)	TUBA1C (84790)
GRB2 (2885)	TNFRSF14 (8764)
GRB2 (2885)	TFAP2A (7020)
HNRNPK (3190)	RBFOX2 (23543)
HNRNPK (3190)	SYNCRIP (10492)
HNRNPK (3190)	ELAVL1 (1994)
HNRNPK (3190)	TPM4 (7171)
HNRNPK (3190)	LRRK1 (79705)
HNRNPK (3190)	MRGBP (55257)
HNRNPK (3190)	SRRM2 (23524)
HNRNPK (3190)	ISG15 (9636)
HNRNPK (3190)	PCBP2 (5094)
HNRNPK (3190)	PRPF40A (55660)
HNRNPK (3190)	PTBP1 (5725)
HNRNPK (3190)	RAB7A (7879)
HNRNPK (3190)	HNRNPD (3184)
HNRNPK (3190)	DHX9 (1660)
HNRNPK (3190)	SMURF1 (57154)
HNRNPK (3190)	TOP1 (7150)
HNRNPK (3190)	EIF3F (8665)
HNRNPK (3190)	HSPA4 (3308)
