# Supplementary material for: Identification of HNRNPK as Regulator of Hepatitis C Virus Particle Production
Source: PLoS Pathog. 2015 Jan 8;11(1):e1004573. doi: 10.1371/journal.ppat.1004573 (PMC4287573; doi:10.1371/journal.ppat.1004573)
Supplement: S2 Table — Results of the HCV primary and validation siRNA screen. This table summarizes siRNAs used in our HCV siRNA screen, along with mean z-scores and p-values. For each tested siRNA, the gene ID and gene symbol, siRNA sequence, mean z-score, and p-value are listed. Sheet A) Entry and replication part of the primary siRNA screen (Ambion Silencer Extended druggable genome library V3). Sheet B) Assembly and release part of the primary siRNA screen (Ambion Silencer Extended druggable genome library V3). Sheet C) Entry and replication part of the validation siRNA screen (custom-made siRNA library from Dharmacon). Sheet D) Assembly and release part of the validation siRNA screen (custom-made siRNA library from Dharmacon). (XLSX) [file ppat.1004573.s013.xlsx]

## Sheet: a) Primary Entry-Replication
gene ID	gene symbol	siRNA sequence	mean zscore	p-value
201626	2p-PDE	GGUGCUCCAGAGAUCUUCUtt	-3.0976	0.059489
201626	2p-PDE	GGGUGAGAGACUUAAGUUAtt	0.536289	0.637287
201626	2p-PDE	GCCCUCCUAGUUAUGUUCCtt	-1.84583	0.019645
90459	3pHEXO	GGAGACAAAAGGAUCCAAGtt	0.274127	0.33259
90459	3pHEXO	GGCUCAAAUACCCUCCUUUtt	-1.36285	0.105435
90459	3pHEXO	GGUUCCUAGAAGCCAAACCtt	0.0205621	0.947727
54715	A2BP1	GCACACAUUAAACCUGUACtt	-1.0297	0.0599574
54715	A2BP1	GACACAACCUUCUGAAAACtt	1.14989	0.00717338
54715	A2BP1	GACAAAUGUUUGGUCAAUUtt	-0.0418543	0.876629
2	A2M	GGAAAUCGCAUCGCACAAUtt	0.39999	0.577381
2	A2M	GGAUCGUAGUCCCUGUUACtt	-0.461367	0.0494271
2	A2M	GGCACAUUAUAUUCUGAAUtt	-0.134432	0.841814
53947	A4GALT	CGCACGAGGCCAUGAAAAUtt	0.269732	0.221136
53947	A4GALT	GGCUGUUGGUAGGAAAGUGtt	-0.313392	0.545546
53947	A4GALT	CGAGGCCAUGAAAAUGUACtt	-0.0471372	0.751873
51146	A4GNT	CGUGGCAUUGUGUUUCUAGtt	-0.201621	0.57822
51146	A4GNT	GGGUCUUACUGAUUCCACAtt	-1.52038	0.0367776
51146	A4GNT	GGAGAACUUUUUGGCUGCGtt	0.559638	0.371671
65985	AACS	GGUUGUGGACACAUCGAAAtt	-1.04092	0.0497766
65985	AACS	GGCAGUCGGCUCAACUAUGtt	-0.721364	0.0411771
65985	AACS	GGAAUGAGUGGAUUUCAUAtt	-0.78422	0.17832
13	AADAC	CGCACAUCUGAAAACUAUAtt	-0.690216	0.253344
13	AADAC	GCUUUGAUGAAGUCCCACCtt	0.104851	0.750235
13	AADAC	CCAACUACAGAUUAGCACCtt	0.563827	0.404507
51166	AADAT	CCAUCCAAUUUGGAGAAGAtt	-0.730018	0.180791
51166	AADAT	GCACUUCAGUAUUCUCCGAtt	-1.46835	0.254083
51166	AADAT	GGUAUUAGCACAACUUAUAtt	-0.833225	0.229952
22848	AAK1	GGACAAGCAAUGGGAUGAAtt	-0.522624	0.286289
22848	AAK1	GGUGUGCAAGAGAGAAAUCtt	-0.859856	0.212921
22848	AAK1	GGUUGAAAACAUCCUCUUGtt	-0.252615	0.529142
15	AANAT	GGAGAGACUCAUGCAGGAGtt	0.73503	0.409567
15	AANAT	GGGCUAAAUAAAGAGGAGAtt	0.359915	0.126102
15	AANAT	GGAGAUAAGGUGGCUUCUCtt	-1.00354	0.00616978
16	AARS	GGCAUGAACCAGUUUAAACtt	1.47456	0.214154
16	AARS	GCAUACGUAUGUUCACUCGtt	-0.351951	0.48173
16	AARS	GGGCGUGGAUAUGUGUUGAtt	-1.80956	0.0142388
57505	AARSL	CCCAGCGGAAGUUAUGAGUtt	0.228259	0.471403
57505	AARSL	GGACAUAGGACGACUCAUUtt	-0.562985	0.341218
57505	AARSL	CCAACUUCUACGCAGAACAtt	-0.493556	0.0305831
60496	AASDHPPT	GGUCGUGGUUCAAUUCCAGtt	-1.67866	0.0839656
60496	AASDHPPT	GGAUGUUCCAUCUCAGGAUtt	-0.750455	0.0377991
60496	AASDHPPT	GGAAGUAUUGUUAUCCCUAtt	0.352889	0.803367
10157	AASS	GGCUCCUUGCUUUGGGACAtt	-0.963691	0.202417
10157	AASS	GGAACUGGUAAUGUUUCUAtt	0.249837	0.171108
10157	AASS	GGGUCUAUAGAGUUUAUGAtt	1.25291	0.0836237
26574	AATF	GGGUGAUUGACAGGUUUGAtt	-0.301286	0.398802
26574	AATF	GGUGAUUUCCUAGUAGUGGtt	-0.887341	0.274339
26574	AATF	GGAUCAAACUACAAAAAGCtt	-1.97083	0.0389294
18	ABAT	GCCUCAAAAUGCGAGCAUGtt	-0.421111	0.555903
18	ABAT	GCAUGUUUGUCAACAGACCtt	0.410492	0.28097
18	ABAT	GGCCUUAUUUAACAAGCAAtt	-0.552308	0.162425
19	ABCA1	CCCUAUGAACAACAUGAAUtt	0.379504	0.21044
19	ABCA1	GCGAUUAUUGAUCAAAAUCtt	1.17454	0.10265
19	ABCA1	GCGAGUACUUCGUUCCAACtt	2.22432	0.0191318
10349	ABCA10	GCGAGUUUUACCUGAUAAAtt	0.0858798	0.609873
10349	ABCA10	GCCACUAUUUAUAAUACUCtt	-0.0965269	0.508221
10349	ABCA10	CCUUAAUACCAUACCUUCAtt	0.0496627	0.926716
26154	ABCA12	GCUGAAAGAAGAUUUAAGGtt	0.74433	0.0527826
26154	ABCA12	CCGAACUUCUUUGUGAAUCtt	1.41947	0.0125444
26154	ABCA12	GCUUAACACACUAUCUUCCtt	0.788713	0.0673216
154664	ABCA13	GCAACAUGGAGUAGCAGUCtt	-0.675768	0.210699
154664	ABCA13	GCAUAUUAUUGGAAAGCCUtt	1.82918	0.107485
154664	ABCA13	CGAUCCAACACUCCAGAUUtt	0.235179	0.474372
20	ABCA2	GCAGCUGGAUACCAUUGACtt	-0.111502	0.386404
20	ABCA2	CGAGUACUACGCCAAGAUUtt	0.685242	0.224066
20	ABCA2	CCCACAGGACCCAGACAAUtt	-0.265451	0.733176
21	ABCA3	GCUUGCCUACAUCCCUUCUtt	-0.300819	0.397081
21	ABCA3	CCUACGGUUCAGUUACACAtt	-1.04022	0.337798
21	ABCA3	GCCCAGCUCAUUGGGAAAUtt	-0.762068	0.161716
24	ABCA4	GCUACACAUCUUGUCCCAAtt	-0.00496247	0.498465
24	ABCA4	CCCUACAGUGGAUAGAAGAtt	0.128356	0.255722
24	ABCA4	GGGUAUAUCGAGAUUUUCAtt	0.743376	0.216121
23461	ABCA5	GCCGAGCAACUUUGUAGGUtt	0.116543	0.707972
23461	ABCA5	GCAAAAGAAAUUAUGAGGAtt	3.01939	0.0176206
23461	ABCA5	GCCUUCAUAUUGGUCAAAGtt	0.948711	0.0980583
23460	ABCA6	GCUGUCCUCACCAAUUUGGtt	1.3251	0.0782099
23460	ABCA6	CCCAAAUUAUAGUCAUGACtt	-0.267956	0.747845
23460	ABCA6	GGACAGUCAACUAUCGAACtt	-0.1606	0.711351
10347	ABCA7	CCAGAUACACCUUUUACCCtt	0.603852	0.183784
10347	ABCA7	CGAGGACCAAUAAGAUCAGtt	0.722491	0.0833184
10347	ABCA7	CCUUUUACCCGGAAGCUCAtt	-1.28825	0.116738
10351	ABCA8	GCUCAUUGUUAUGAAACAAtt	-0.335094	0.201002
10351	ABCA8	GCUUGCUUAGUCCCUUUGCtt	0.256945	0.187566
10351	ABCA8	GCGGAAAAAGCUGACGACAtt	0.601523	0.404068
10350	ABCA9	CCUUGUUGGAAUGGCUCUUtt	0.992278	0.108284
10350	ABCA9	GCUCACUGUCAAGCAGUGAtt	0.157493	0.476325
10350	ABCA9	GGUGUUUCUGAAAUUAGAAtt	1.98849	0.22458
5243	ABCB1	GGAAAAGAAACCAACUGUCtt	0.60658	0.183603
5243	ABCB1	GGAAAUUUAGAAGAUCUGAtt	1.2726	0.227593
5243	ABCB1	GGAUAUUAGGACCAUAAAUtt	-0.193544	0.478749
23456	ABCB10	GGAGAAUUGAUUAACCGCCtt	0.448997	0.364564
23456	ABCB10	GCUAGCUGAGGAACGUAUUtt	-0.168823	0.403022
23456	ABCB10	GCUAUUGUCAAAUGACAACtt	0.406972	0.676417
8647	ABCB11	GCUCGUCAGAUACAGAAAAtt	-0.461463	0.297194
8647	ABCB11	CCAUUGUAUGGACUAACAGtt	0.380764	0.190566
8647	ABCB11	GCAUGGGCACACAAUCAUUtt	0.474219	0.242701
5244	ABCB4	GGGAAUUUGGAGUUCAAUGtt	-1.78019	0.124432
5244	ABCB4	CCACUGAACUCAAUACGCGtt	-0.239619	0.666095
5244	ABCB4	GGUCCUGAAACUGAAUAAAtt	2.02508	0.217144
340273	ABCB5	CCACCAUCAGUAACAAUAUtt	0.50493	0.140571
340273	ABCB5	GCAAAGGUCGGACUACAAUtt	0.0675612	0.42265
340273	ABCB5	CGAUGAGAUUAAGACACUUtt	-1.21895	0.0700446
10058	ABCB6	GCUAUCUACUUCUGGCCUCtt	-0.180822	0.843694
10058	ABCB6	CCUUUCCGAAAAACAUCUUtt	-0.959032	0.0221238
10058	ABCB6	CGGGCACUCAAUGUGUUGGtt	-0.313468	0.511844
22	ABCB7	GCACUCAUAGAUAUGAACAtt	2.04839	0.139092
22	ABCB7	GGUAUGGCCACUGAUAGAAtt	-0.147456	0.277627
22	ABCB7	GCUGGAGCUGCUUUUUUUAtt	0.0786055	0.714542
11194	ABCB8	CCACGUAGGGAGUUUCAUGtt	-1.02282	0.337481
11194	ABCB8	CGUGCAGGAAUUUAAGUCAtt	0.713917	0.323551
11194	ABCB8	CGUAGGGAGUUUCAUGACUtt	0.552596	0.2324
23457	ABCB9	CGGCCAUCUAUGUCUUCAGtt	-0.960173	0.370082
23457	ABCB9	GCUGCCUACAUGUACUACGtt	-0.0725594	0.759417
23457	ABCB9	GCGAGUAUCUGAUCCAGCAtt	1.05397	0.210076
4363	ABCC1	GGCUACAUUCAGAUGACACtt	1.24885	0.187316
4363	ABCC1	GGAAGGGAGUUCAGUCUUCtt	0.435556	0.257298
4363	ABCC1	GGUGUUAUACAAGACCUUUtt	-0.336385	0.761232
89845	ABCC10	CCUACCUGGCUCGUGUCUUtt	1.41335	0.0380367
89845	ABCC10	GCUUUUCCUCGACCUUCCAtt	0.0507546	0.419721
89845	ABCC10	GCAUCAUGUACUAUCACGUtt	0.656715	0.21854
85320	ABCC11	GCUUACGGAGUCGCUUAGAtt	0.188957	0.336218
85320	ABCC11	GCUUCUUCACCGGUGAUGUtt	-0.448869	0.0208432
85320	ABCC11	GCCUGACAAGUAUAACCUUtt	-1.4555	0.0106582
94160	ABCC12	CCAAUGCCAAAAGAUUUCGtt	-0.175004	0.784641
94160	ABCC12	GCGAGUUCAGACAAUGAAUtt	1.11297	0.214758
94160	ABCC12	CCUAGUGUCCUUCAAGACAtt	-1.04011	0.0860151
150000	ABCC13	GGAUCUUUUUGAACUAAAGtt	0.651956	0.380689
150000	ABCC13	GGAAAGUGAUUCCUUCUGCtt	-0.897403	0.0579776
150000	ABCC13	GGAAUCAAGAGAGGCAAAAtt	-3.60465	0.0227998
1244	ABCC2	GCAGGUAUUCGUUGGUUUUtt	-0.0903221	0.42374
1244	ABCC2	GCCUCUACCUAGGCACAUGtt	0.230492	0.611695
1244	ABCC2	GCAGACAAUGGUGUGUACAtt	-3.09602	0.0164907
8714	ABCC3	CCAUUGUCGUGGCUACAUCtt	0.438114	0.432598
8714	ABCC3	CCAACUCAGUCAAACGUGCtt	0.363077	0.014917
8714	ABCC3	GCUAGAAGGCAAAGUGCACtt	2.41126	0.0474598
10257	ABCC4	GCAAUCAUAAAGUGUUACUtt	-0.61	0.281639
10257	ABCC4	CCAUGAAUGAAGUUAUAACtt	-0.358179	0.504051
10257	ABCC4	CGGUGCUGACUUUUUGCACtt	0.719927	0.342462
10057	ABCC5	GCAUCCCAAGGGAAAGUACtt	0.457849	0.16332
10057	ABCC5	GCUCUCAAUGGAAGACGUGtt	-1.05501	0.451253
10057	ABCC5	GGGAAAGUACCAUCAUGGCtt	1.40216	0.225658
368	ABCC6	GCCAAGAUGGUGCUUGGAUtt	1.4971	0.000293219
368	ABCC6	GCCACGUUCUGGUGGGUUUtt	-1.40146	0.0635987
368	ABCC6	CCCAUUGGUCACCUGCUAAtt	-0.131717	0.727571
6833	ABCC8	GCUCUAGUGAGCGUGCAAAtt	-0.475383	0.531835
6833	ABCC8	CGGUACAAGAUGGUCAUUGtt	-0.456463	0.505168
6833	ABCC8	GCGUGCAAAAGCUAAGCGAtt	1.27778	0.132839
10060	ABCC9	GCGUGUGAAUGAAACCCAGtt	0.120571	0.849715
10060	ABCC9	CCUUUGCACUAUAUACAUCtt	1.53101	0.093514
10060	ABCC9	CCCUCUCAUCAAAGGAAUUtt	0.423846	0.319957
215	ABCD1	CCUUCCUGUCGGUGUAUGUtt	-1.18651	0.166409
215	ABCD1	GCCUUCACUAUUGCCCGCAtt	0.072662	0.763843
215	ABCD1	CGAGAUGUUCCAGGUAUUUtt	0.990615	0.396216
225	ABCD2	CCCUCUAUCCCAUCAUUGGtt	1.43854	0.120146
225	ABCD2	GCCUCGGACUUUCAUCAUCtt	1.25661	0.0686147
225	ABCD2	CCUCAUUUUAUCCAAACGUtt	-1.13973	0.198535
5825	ABCD3	CCAUUACAGAACAAUGAGAtt	-0.849993	0.148154
5825	ABCD3	GGCUCACUAAAUACCUCUAtt	-0.0976841	0.942569
5825	ABCD3	CCUGCCUAAAUUAAAUUGGtt	0.0802568	0.920605
5826	ABCD4	CCCUCGUCUACUACACUUAtt	-0.5023	0.26199
5826	ABCD4	GCUGGAGGGAGAUUUUAGGtt	-0.468343	0.266717
5826	ABCD4	GCAAAUUAGACAAAACCCAtt	0.621303	0.357411
6059	ABCE1	CCUUGGAAAGUACGAUGAUtt	-0.333038	0.241964
6059	ABCE1	CCUCAAUAUGUAGCCAGAUtt	-0.0497035	0.749465
6059	ABCE1	CCGAAAAGAUGAAACAAAGtt	-0.826994	0.0927564
23	ABCF1	GGAAGAGAAGUCAAAAGGGtt	-1.70839	0.0459153
23	ABCF1	GCCUCAAAAUAAAUUCGCUtt	-0.316975	0.447458
23	ABCF1	GCUGAAAAUGACUUCUCCGtt	0.285946	0.567612
10061	ABCF2	CCCUUGCAUUGUGUGAUGGtt	-0.601485	0.0352451
10061	ABCF2	GCAAGAUCAGAUUGCACACtt	1.99698	0.0411753
10061	ABCF2	GGAAGAUCAUUGGGCGAUAtt	0.513141	0.117365
55324	ABCF3	GCGCAUGUACAACACUCUGtt	0.898585	0.0339154
55324	ABCF3	CCUUCAUCAAGAGUAAGCAtt	-0.500904	0.183507
55324	ABCF3	CGGAGAACUACGACUGUGGtt	-0.191269	0.698724
9619	ABCG1	CGUGGAAAAUGCCAAGCUGtt	-0.60112	0.0301327
9619	ABCG1	GCAUGGAGCGAUUCCAUUUtt	-0.494485	0.171156
9619	ABCG1	GCGAUUCCAUUUUAUGACUtt	-0.615411	0.233226
9429	ABCG2	GGCAAAUCUUCGUUAUUAGtt	1.55351	0.210172
9429	ABCG2	GCCUACAACUGGCUUAGACtt	3.05128	0.0686021
9429	ABCG2	CGAAUCAUGAAAAAAACGAtt	0.836538	0.183902
64137	ABCG4	GGAGACCUGACAUGUUUAGtt	0.605055	0.503786
64137	ABCG4	CCUUAUAGACUUGGGCACUtt	-0.328265	0.352011
64137	ABCG4	GGUGGAGAACCACAUCACUtt	-0.911359	0.243876
64240	ABCG5	CCGACUGAUUGGCAACUACtt	-0.430273	0.402829
64240	ABCG5	GGAACCGAAUUGUGGUUCUtt	0.0325121	0.956763
64240	ABCG5	GGACAUCUCAAGUCUUUUAtt	1.16924	0.441927
64241	ABCG8	GCUGCCAGAAUUCUUGUGAtt	3.07193	0.0324947
64241	ABCG8	GGAAUCCUUAUUCUCGACGtt	0.0959844	0.836895
64241	ABCG8	GCCAACGUGAACAAUUAAAtt	1.0437	0.128752
84696	ABHD1	GGAUACAUACGUCUUGCACtt	0.202157	0.725438
84696	ABHD1	GGCUGUCGUGUUUAACAACtt	0.527375	0.406425
84696	ABHD1	GGACAGAAACAGCUGACAAtt	-0.929995	0.084431
11057	ABHD2	GCCUUGUAUGGGAAGAUGGtt	-1.25303	0.0949191
11057	ABHD2	GCAAUACAUCCGCACUUUCtt	0.558131	0.524467
11057	ABHD2	GCAUGUAGAUAUCAUCGUUtt	0.00547339	0.994492
171586	ABHD3	CCCUGCUUAGACCUUUCAUtt	0.8329	0.121833
171586	ABHD3	GGAAUGCUGCUUCUAAAUUtt	0.059232	0.86842
171586	ABHD3	CCAGACCUACUAUCUUAUUtt	-0.550212	0.467412
63874	ABHD4	GCCAUGAUGGAGUCCUUUGtt	-0.143139	0.706865
63874	ABHD4	GCCACAUUCACUCUCUCUGtt	-1.3017	0.427328
63874	ABHD4	CCUAGGAGGUCUUAUUCAAtt	-0.152051	0.832844
51099	ABHD5	CCAACAGACCUGUCUAUGCtt	0.041555	0.943747
51099	ABHD5	GCUUUCAAGAAUAUGACUAtt	1.00212	0.136669
51099	ABHD5	GGACCCUUUGGUUUAAGUCtt	-2.92417	0.0781259
57406	ABHD6	GGACAUUGGGCAUGCAAGUtt	0.580733	0.307519
57406	ABHD6	GGAUAUGUGGCUCAGUGUGtt	0.122277	0.617519
57406	ABHD6	GGACAUUUUCUUUGAGACAtt	-1.99098	0.0431362
253152	ABHD7	GGAUGCCAAUUAACAACAGtt	0.0861329	0.939197
253152	ABHD7	GGCUAACUAUUUUGUCAGAtt	0.203969	0.429165
253152	ABHD7	CCAUUACCGAAAUAUCUUCtt	0.972247	0.140854
79575	ABHD8	GGACCAUCCAUAUUGACUGtt	1.56086	0.0224792
79575	ABHD8	GGAGCAGCUGGACUUCUUUtt	-0.777363	0.514007
79575	ABHD8	GGUGAUCAUGAUCAAUGGCtt	1.06549	0.160815
79852	ABHD9	GGCAUGGAUGCAUGUGUGUtt	-1.6592	0.0395331
79852	ABHD9	GCUCAGUGCUACUCUGAAUtt	1.27247	0.0269741
79852	ABHD9	GGAACACACACCCAUUAUCtt	0.788272	0.106475
10152	ABI2	GGAUGGAAUCUUCAAUCAAtt	1.44353	0.0749192
10152	ABI2	GGACACAUAAGAUUAUUGCtt	-0.210863	0.0347115
10152	ABI2	GGAGCCAUUAUUUAUGUCAtt	1.73559	0.0449168
51225	ABI3	GGACAAUGAGCUCUCCUUCtt	0.374672	0.113281
51225	ABI3	GGAGGGAUUGAAAGGCAUCtt	-0.888723	0.297206
51225	ABI3	GGCUGCUGCUAAUUACAGCtt	0.788786	0.210764
25	ABL1	GGUCCAUCUCGCUGAGAUAtt	-0.273086	0.799585
25	ABL1	GGGAGGGUGUACCAUUACAtt	-0.837192	0.133822
25	ABL1	GGCCAUCAACAAACUGGAGtt	-1.80714	0.133171
27	ABL2	GGGACGUGUGUAUCACUACtt	-0.66144	0.229254
27	ABL2	GGCACUAAAUGAGGCUAUCtt	-1.13245	0.215119
27	ABL2	GGAAAUCAAGCAUCCUAAUtt	0.370207	0.546385
3983	ABLIM1	GGCAGGUGACAAACAUUACtt	-1.19388	0.093625
3983	ABLIM1	GGUGACAAACAUUACCACCtt	-1.26807	0.146469
3983	ABLIM1	GGAAUCAACAUUUACCGAAtt	-0.422883	0.516918
84448	ABLIM2	GGACAAGUACUUCCACAUCtt	-0.218323	0.186217
84448	ABLIM2	GGAAUGCAUGUGCCAGAAGtt	-0.83704	0.175522
84448	ABLIM2	GGAAUGACCUUAAGAAGAAtt	-0.824449	0.388517
22885	ABLIM3	GGCUUCUUCUUCAAGAACCtt	-0.415519	0.653839
22885	ABLIM3	GGACUACCAGCAACUCUAUtt	0.968344	0.0410345
22885	ABLIM3	GGAUGAAGAAGUGAAAAUGtt	0.109789	0.641746
28	ABO	GGGCACAUUCAACAUCGACtt	-0.0819936	0.816084
28	ABO	CCACCAUUGGGUUAACUGUtt	1.13531	0.175721
28	ABO	GGACGAGGGCGAUUUCUACtt	0.415587	0.390134
26	ABP1	CCGUGUUUCUCAUCGAGAUtt	-0.537078	0.253791
26	ABP1	CGGGAAGUUCUAUGGGAGCtt	0.666978	0.397552
26	ABP1	CCUAUAGACCUGUGUGACCtt	0.106446	0.862925
29	ABR	GGACAUCUAUGAGAUCCACtt	-0.37517	0.454497
29	ABR	GGAGUUCUAUGACAACCUGtt	0.351037	0.167016
29	ABR	GGUCAACAAGGACAACAAUtt	0.545275	0.265361
25841	ABTB2	GGGAACUAUGAGCUGGUCAtt	-1.55605	0.0480052
25841	ABTB2	GGACAUGAACUGCUUCAGCtt	0.00588708	0.0365458
25841	ABTB2	GGAAUCCUUAUGAAUGUAUtt	3.51684	0.0350938
30	ACAA1	GGGCUGUUUCCAAGCUGAGtt	-0.520645	0.376858
30	ACAA1	GGCAGUAACACCACAAAAGtt	-0.365067	0.371116
30	ACAA1	GGCCAUGGUUAAUUCUUAAtt	0.494721	0.0825276
10449	ACAA2	GGCAUGUUGGUUUGCGUGUtt	-0.298553	0.31688
10449	ACAA2	GGACUGAGUCUUAAGGACAtt	-1.29435	0.0855083
10449	ACAA2	GCUAAAACUCAACUAUAGAtt	-0.0846322	0.560403
31	ACACA	GGGCCGAGACAGAAAGAAAtt	0.963211	0.187224
31	ACACA	GCAGAAUUUGUUACUCGCUtt	-2.955	0.0937879
31	ACACA	GCAGUUAUACUACGUAUAUtt	1.06608	0.305243
32	ACACB	GCCGAUCACCAAGAGUAAAtt	0.131479	0.675913
32	ACACB	GGUGGGCCUAUGAGAUGUUtt	-1.88397	0.107972
32	ACACB	GGUCUGGAGGCCACAGAUAtt	0.8144	0.461101
80724	ACAD10	GGUGGUGAAAAUGGGCCCUtt	0.801794	0.25328
80724	ACAD10	GGAUUAUGAAAGCCCUUGCtt	0.705655	0.469242
80724	ACAD10	CCUACAGAGCGGUGAUUUUtt	-0.273223	0.297344
27034	ACAD8	GGCACAAAUUUUGCCCACCtt	-0.405274	0.185424
27034	ACAD8	GGGCAUCUCAUGCAUAGUUtt	2.58732	0.0355787
27034	ACAD8	GGAUCAAUAUUGCUUCCUGtt	0.878431	0.43354
28976	ACAD9	GGACUGGCCAAUAUUUUUAtt	-0.342643	0.525186
28976	ACAD9	GGUCGGAGAUGGGUUUAAGtt	-0.114129	0.899723
28976	ACAD9	GGAUCCAUGAGCUUAAACAtt	0.121414	0.795541
33	ACADL	GGAGCAAGCUUAUUCAAAUtt	-0.363973	0.556559
33	ACADL	GGUAUUGUCAUGUCCUAUAtt	1.06924	0.186008
33	ACADL	GGCUUCUAUUACAUCAUGAtt	-0.466833	0.204692
34	ACADM	GGAGCCAUUGAUGUGUGCUtt	0.0832263	0.923405
34	ACADM	GGAAUUAAACAUGGGCCAGtt	-0.340446	0.396854
34	ACADM	GGGAUGCCAAAAUCUAUCAtt	-1.57848	0.0651622
35	ACADS	GGAACAUCUCUUCCCAGCGtt	1.87504	0.0569248
35	ACADS	GGAGUUGUUUCCCAUUGCAtt	-1.16959	0.00517587
35	ACADS	GGAUAACAAGAAGCCUUUCtt	-1.1363	0.200485
36	ACADSB	GGAAAUGAUGAUAAAGAGUtt	0.353999	0.205099
36	ACADSB	GGAACAAAUUGCACCUUUGtt	0.810343	0.0734998
36	ACADSB	GGAUUAUUUCAACAAGGGUtt	0.517439	0.400181
37	ACADVL	GGUACCAUGAGAGGCAUCAtt	-1.72108	0.094874
37	ACADVL	GGUGACAGAUGAAUGCAUCtt	0.179914	0.579999
37	ACADVL	GGCAUCCUGCUCUUUGGCAtt	0.690835	0.254873
55902	ACAS2	CCACUCAGAUCACAUACCAtt	1.57143	0.0101732
55902	ACAS2	GGGUGAAUGCCUCUACUGCtt	0.584374	0.205912
55902	ACAS2	GGAGCAACUACCAACAUCUtt	-0.30866	0.642093
84532	ACAS2L	GGUGGUUAUCACCUUCAACtt	-2.0987	0.0273257
84532	ACAS2L	GCUACUCCAGUUAUGUUCUtt	-1.70866	0.142932
84532	ACAS2L	GGAUCACCUACAGGGAACUtt	0.418008	0.434067
38	ACAT1	CGGAGUUAUGUAUCAAAACtt	-0.610385	0.253698
38	ACAT1	GCCAUUGAAAAGGCAGGGAtt	-0.938224	0.303188
38	ACAT1	GCUGAAUAUUGCACGAAAUtt	1.00052	0.196576
39	ACAT2	GGAGUAAAGAUAGGUGAGAtt	-0.615939	0.00205153
39	ACAT2	GCUAAAGCCUUACUUUCUUtt	0.47352	0.245251
39	ACAT2	CCUUUAGCACGGAUAGUUUtt	0.87252	0.422941
23597	ACATE2	CCGUAAGAUUUGGCAGGAUtt	-0.797184	0.0238606
23597	ACATE2	GCUUGGGAGUUCUUAUUUGtt	0.118123	0.884873
23597	ACATE2	CCACAUUUGUUGAAAACUAtt	1.85297	0.239036
40	ACCN1	GGCGUAUGAAGUUGCUGCCtt	-0.463229	0.18644
40	ACCN1	CGACAUUUGAAGCAGGAGUtt	0.957182	0.341107
40	ACCN1	GCUCUCAAUUAUGAGACAAtt	-0.0697646	0.893002
41	ACCN2	GGCACGUUCGAGGACUUUAtt	0.572804	0.383766
41	ACCN2	GGGCCACGUCCAUAAAUUUtt	2.11604	0.00881637
41	ACCN2	GGAAGCUGUGAAUCACAAGtt	1.19983	0.0151598
9311	ACCN3	GGCACUCCAGCACCAAUCUtt	0.0108828	0.942653
9311	ACCN3	GGAGGAAUAUCUACCUGUGtt	-2.34989	0.256744
9311	ACCN3	GGCCUAUGAGAUGUCAGAGtt	-0.104784	0.897656
55515	ACCN4	GCCACAAGGAGACGAUCGAtt	0.784219	0.183012
55515	ACCN4	GCCUGACAUGGUAGACAUCtt	0.536523	0.295761
55515	ACCN4	GGUCUCUUUGAAGAUUUUGtt	1.55072	0.193957
51802	ACCN5	GGAGGCAUUCACUGAUAACtt	0.338108	0.584866
51802	ACCN5	GGUGCCACAGUUUGAUGGGtt	-0.209338	0.741835
51802	ACCN5	GGGUAACCAUCCGCCAAGUtt	0.151875	0.185491
9370	ACDC	GGGUGAGAAAGGAGAUCCAtt	0.429654	0.355918
9370	ACDC	GGAGAUCCAGGUCUUAUUGtt	0.484219	0.484508
9370	ACDC	GGCCUUUAGAUAUUAUUCAtt	1.24937	0.102431
1636	ACE	GGUCUAUGUACGAGACACCtt	0.830712	0.191236
1636	ACE	GAAGAACAUGCAAAUAGCCtt	0.502915	0.614597
1636	ACE	GGGUAUUUGAUGGAAGCAUtt	0.88429	0.0441673
59272	ACE2	GGCUCUUCAGCAAAAUGGGtt	1.2592	0.16462
59272	ACE2	GGUUUGAAUGAAAUAAUGGtt	0.342645	0.390873
59272	ACE2	GGCCAUUAUAUGAAGAGUAtt	-0.565747	0.0976474
43	ACHE	CCCUAUACCCAGGUUUUGAtt	0.399715	0.185868
43	ACHE	GGAUGAGGGCUCGUAUUUUtt	1.21216	0.0488573
43	ACHE	GGGCUCGUAUUUUCUGGUUtt	1.28212	0.0642878
10188	ACK1	GGCCUUGUGCAAACGCAAGtt	1.18654	0.078345
10188	ACK1	GGAGGAAGGCCUUGUGCAAtt	0.388199	0.764271
10188	ACK1	GGAUUGACGAACUGUAUCUtt	-2.14166	0.0274023
47	ACLY	GCCAUCCAGAAUCGGUUCAtt	-0.639093	0.333095
47	ACLY	GGAGUUCUAUGUCUGCAUCtt	0.170748	0.738662
47	ACLY	GCACGAAGUCACAAUCUUUtt	-0.978915	0.061435
130013	ACMSD	CCUGAGGACACUUUAAACCtt	-0.0585227	0.911154
130013	ACMSD	GCUCUUUCCUGUCUAUGCGtt	0.0775794	0.932827
130013	ACMSD	CCUGGGAAACUAAUAGAGUtt	0.304939	0.657096
48	ACO1	GGUUGAUUUCAACAGAAGGtt	0.441427	0.131781
48	ACO1	GCCAAUCAGUAUGGUGCUUtt	-1.19997	0.0102428
48	ACO1	CCAUAAGACCUUUAUCUAUtt	0.615418	0.504011
50	ACO2	GCCCAACGAGUACAUCCAUtt	-0.276544	0.186187
50	ACO2	GGACAUCAACCAGGAAGUUtt	-0.945718	0.13382
50	ACO2	CGAGUACAUCCAUUAUGACtt	0.894249	0.0744268
51	ACOX1	GCCACGUAUGACCCUGAAAtt	0.355078	0.182975
51	ACOX1	GCUGACUUACGGGACCAUGtt	-0.42201	0.497861
51	ACOX1	GCUCUUUUCAGAAAAACUCtt	-0.0195018	0.981515
8309	ACOX2	GCGAGAGGUAUAUGCAGUCtt	0.167913	0.526318
8309	ACOX2	GCAUCAUCCACAGUUACCCtt	1.35686	0.0242967
8309	ACOX2	CCGAUCAGUGUUUAAAUUCtt	-0.0898964	0.833669
8310	ACOX3	GCCACGGCAGUAAUACCAAtt	-1.58558	0.0559267
8310	ACOX3	GCAGACAAGCAACUAUUUGtt	-0.382107	0.414039
8310	ACOX3	CCGGUUGGGUGUCCUUAGAtt	-1.07045	0.281767
55289	ACOXL	CCGAGUUACCUUAGAGCAGtt	-2.33812	0.000105387
55289	ACOXL	CGAGGAUCAGGAAUCAGGAtt	0.103257	0.610731
55289	ACOXL	CGAUCAUAGACAUGGAGUAtt	0.243752	0.716564
52	ACP1	GGUCAACAUCUAAGCCUGUtt	-1.34116	0.111585
52	ACP1	GAUCCCUAUUAUGGGAAUGtt	0.496348	0.278138
52	ACP1	GGAAACUUGUAACCGAUCAtt	-0.984266	0.264791
53	ACP2	GGACCUAGGAUUAGAAAAUtt	-0.583656	0.28265
53	ACP2	GGGAGUUGCUUGUCACACGtt	0.672947	0.000881647
53	ACP2	GUCUGCGCUUCGUUACCUUtt	-1.28682	0.0455737
54	ACP5	GGUUCCAGGAGACCUUUGAtt	-0.998577	0.239387
54	ACP5	GGGAAAGCUUCCUCCUAAAtt	0.874634	0.310911
54	ACP5	GUGACACUAUGUGGCAACUtt	-0.115377	0.503504
51205	ACP6	GGAAUCUCAGAGGAUUUGAtt	0.733641	0.529843
51205	ACP6	GGAUGGGCAUUGACAGUAGtt	0.220258	0.486407
51205	ACP6	GUCACCAAUCUAGCUGGUGtt	-1.07771	0.205122
55	ACPP	GGAACUGCCCUCGUUUUCAtt	0.714888	0.701723
55	ACPP	GGAUUUUAUAGCUACCUUGtt	2.27264	0.129675
55	ACPP	GGCUACAGAACUAAAAAUUtt	0.903348	0.0122962
93650	ACPT	GGUUCUGGACACCCUCAUGtt	-0.199377	0.681243
93650	ACPT	GAUGGUCAUGUACUCAGCUtt	-0.254499	0.351904
93650	ACPT	GAUGGAGGGAAUGUCACCGtt	0.0864552	0.750608
49	ACR	GGCAGCUUGCUGAAUUCACtt	-0.270784	0.742861
49	ACR	GGAAAUUACAUAUGGGAACtt	-0.0220693	0.895659
49	ACR	GGCCAUCAUCUAUACUGAUtt	0.909633	0.167663
2180	ACSL1	CCAACACGCUUAUGGGCUUtt	-0.381086	0.2202
2180	ACSL1	GCCCUUGGUGUAUUUCUAUtt	0.143738	0.661073
2180	ACSL1	GGAUGUCAAAAAAGCUAUCtt	-0.69898	0.0736428
2181	ACSL3	CCGAAUUAAAGCAAAGCCUtt	0.447461	0.164816
2181	ACSL3	GCUUGUUACAUUAUAUGCCtt	0.145934	0.225028
2181	ACSL3	GGUGGAUACUUUAAUACUGtt	-0.570015	0.285663
2182	ACSL4	GAAUAAAAGCUAAGCCCACtt	0.271597	0.621158
2182	ACSL4	GCUAAGCCCACUUCAGACAtt	-2.36351	0.00388974
2182	ACSL4	GACUGCAUUGUUAGAUAUCtt	0.688182	0.0971039
51703	ACSL5	CCCGUCUUACCUCUUCUUGtt	0.550546	0.374447
51703	ACSL5	GCCCUACAGAUGGCUAUCUtt	0.566348	0.29099
51703	ACSL5	GCCAUCGUACAUAUUGUCAtt	0.386173	0.290524
23305	ACSL6	GCCUAAGCAGCCUUACCAGtt	0.927046	0.0222402
23305	ACSL6	GCACCGUGAUUGUGGACAAtt	-0.0635844	0.903243
23305	ACSL6	GCAUCUGAUUUUAUGACUGtt	0.768329	0.406854
58	ACTA1	GAAAGAUUCCUACGUGGGCtt	-1.1158	0.445174
58	ACTA1	GGAAGGACCUGUAUGCCAAtt	-0.322675	0.632318
58	ACTA1	GGACGACGAAUCUUCUCAAtt	-0.0250813	0.977345
59	ACTA2	GGGCUGUUUUCCCAUCCAUtt	0.347973	0.184798
59	ACTA2	GGAGAAACUGUGUUAUGUAtt	-0.459989	0.0823272
59	ACTA2	GGACCUCUAUGCUAACAAUtt	-0.0784226	0.897502
60	ACTB	GGAUUCCUAUGUGGGCGACtt	0.531436	0.496418
60	ACTB	GGAUUUAAAAACUGGAACGtt	-0.396051	0.639248
60	ACTB	GGACUUUGAUUGCACAUUGtt	-1.26488	0.175824
70	ACTC	GGGAGUUAUGGUGGGUAUGtt	-2.19671	0.011596
70	ACTC	GGACUCCUACGUAGGUGAUtt	-0.486312	0.336795
70	ACTC	GGAUGACGGUAUUAUGCUUtt	1.52243	0.152617
71	ACTG1	GGUAAGAACGUGCUUGUGGtt	-1.82147	0.0884286
71	ACTG1	GGAAAAAUAAAAGUGCUGCtt	0.746343	0.194123
71	ACTG1	GCCUUCGAAAAGAAAUUGUtt	-0.0185149	0.955472
72	ACTG2	GGGAUCCUAACUCUCAAAUtt	0.58076	0.111585
72	ACTG2	GGCCAACAGGGAAAAGAUGtt	-0.131003	0.78143
72	ACTG2	GGACUUAUAUGCCAACAAUtt	-0.500398	0.538018
86	ACTL6A	GGUCUUGGCACAAUUAUAUtt	0.00253679	0.991085
86	ACTL6A	GGAUUUUCAAGCUUCGGUAtt	0.821117	0.124859
86	ACTL6A	GGAGGAAACACACUAAUACtt	0.22003	0.206149
51412	ACTL6B	GGGAAGAUCUUCCACAUCGtt	-0.0947761	0.88147
51412	ACTL6B	GGCUCAAUCGAGAGCUUUCtt	-0.627635	0.263957
51412	ACTL6B	GAGAAGAAAGGGAAGAUCUtt	-0.0540226	0.930081
10881	ACTL7A	GGAACUCAACAACACAAACtt	-0.428365	0.419264
10881	ACTL7A	GGAUAUCUGGGAAUAUCUCtt	-1.01388	0.0312571
10881	ACTL7A	GGACAUCAAGAAGAAAUGCtt	-2.47819	0.149232
10880	ACTL7B	GGAAGGUGCACAAGAUCAAtt	-0.0465221	0.929517
10880	ACTL7B	GGUGCACAAGAUCAAGGCGtt	0.0601243	0.856486
10880	ACTL7B	GGCCUCUCUAUACACAUUUtt	-0.406228	0.755084
87	ACTN1	GGCAAGAUGAGAGUGCACAtt	-1.59378	0.0214061
87	ACTN1	GGCCCUGGAUUUCAUAGCCtt	-0.345875	0.326428
87	ACTN1	GGAAAGAUUAACUAUUUGCtt	0.576513	0.195161
88	ACTN2	GGAAGACUUCAGGAAUGGCtt	1.41059	0.0834115
88	ACTN2	GGAAUGGCCUUAAGCUCAUtt	-3.18831	0.0414933
88	ACTN2	GGAUAUUUCGGUUGAAGAAtt	-0.0265453	0.930961
89	ACTN3	GGUCAUUUCAGGUGAGAGGtt	0.703144	0.144082
89	ACTN3	GGCAAGAUGCGCUUCCACAtt	0.227733	0.50031
89	ACTN3	GGAGCAGAACAUUAUCAACtt	0.591091	0.196055
81	ACTN4	GGAUGGUCUUGCCUUCAAUtt	-2.58742	0.0197664
81	ACTN4	GGUGCUGGCUGUCAACCAAtt	-0.0555949	0.568703
81	ACTN4	GGACAUGUUCAUCGUCCAUtt	-0.245098	0.275526
55860	ACTR10	GGCCUUUACCAAGUGUGGAtt	-0.0621706	0.369666
55860	ACTR10	GGCAUCUAUUGGUGAAUCCtt	0.00595365	0.90742
55860	ACTR10	GGUAUUUGGUAGAAAAACCtt	-0.266982	0.622496
10121	ACTR1A	GGCGACAUCUUCAUUGGCCtt	-1.83494	0.175517
10121	ACTR1A	GGAUUGGAACGACAUGGAAtt	0.872622	0.201536
10121	ACTR1A	GGUAAAAUUUUUCUUUGGCtt	0.271417	0.500311
10120	ACTR1B	GGAGACCAGAUUCCCAAAUtt	-2.20857	0.183181
10120	ACTR1B	GGCGGCAGAGGUGUUCUUUtt	-1.06674	0.237298
10120	ACTR1B	GGGUUGAUGCUCAUCAUUUtt	-0.329923	0.406969
10097	ACTR2	CCUGUGGGACUACACAUUUtt	-2.59731	0.1633
10097	ACTR2	GGCUCUAACUUUCCAGAACtt	0.488042	0.348239
10097	ACTR2	GGUCAAGUUUUAUUCUGGUtt	1.4266	0.249165
10096	ACTR3	GGAGUCAGCAAAAGUGGGUtt	1.38575	0.454669
10096	ACTR3	GGAGGGUGAUGAAAGGUGUtt	0.821278	0.487254
10096	ACTR3	GGACGAGAUAUAACAUAUUtt	-1.29037	0.293015
79913	ACTR5	GGUUGCCUAUGGAAUAGACtt	-1.3949	0.0794556
79913	ACTR5	GGGAGAUUAGAUGCUAAAAtt	-1.19169	0.136148
79913	ACTR5	GGAUUAUGUGGAAGAAUUAtt	1.4251	0.0945609
64431	ACTR6	GGGCUACUUGGUGAAUUGGtt	0.0706463	0.829449
64431	ACTR6	GGAAAACUCUUAACCAAUCtt	-2.95152	0.0356074
64431	ACTR6	GGUGGAAAAUUGAUAUCAGtt	-1.16794	0.155957
93973	ACTR8	GGAUCUGAUGUGUCAAGAUtt	-0.171788	0.736864
93973	ACTR8	GGACCAUGAGUUUCAGAUUtt	0.947083	0.0169289
93973	ACTR8	GGGCAUUUGAGAAUAAAUAtt	-0.489684	0.4313
139741	ACTRT1	GGCCCUACAUUUGCACUACtt	-1.63645	0.0351912
139741	ACTRT1	GGAUGGGAUGACAUGGAGAtt	0.125395	0.826156
139741	ACTRT1	GGUGCUUUUAAAGAUCCUUtt	-1.07161	0.224888
90	ACVR1	GGCUGCUUCCAGGUUUAUGtt	0.0219203	0.793875
90	ACVR1	GGUGGUGAAUUUUUAAUCAtt	0.682007	0.237886
90	ACVR1	GGCCAGCAGUGCUUUUCCUtt	-0.0892705	0.553893
91	ACVR1B	GGGAAGCAGAGAUAUACCAtt	0.204811	0.090067
91	ACVR1B	GGCCAACUACACGUGUGAGtt	-0.912095	0.310313
91	ACVR1B	GGAUCUUGUCUACGAUCUCtt	-0.778837	0.197928
130399	ACVR1C	GGACUGAAGUGUGUAUGUCtt	0.157242	0.676492
130399	ACVR1C	GGAGCAUGUUGGGCAUCAGtt	0.282727	0.694833
130399	ACVR1C	GGAAGGAAGGAAAUAUUUUtt	1.41278	0.201799
92	ACVR2	GGUUGUUGGCUGGAUGAUAtt	0.672262	0.299121
92	ACVR2	GGACUGAUUGUGUAGAAAAtt	-0.10352	0.438035
92	ACVR2	GGAGUGUCUUUUCUUUAAUtt	1.32327	0.0199884
93	ACVR2B	GGUGUACUUCUGCUGCUGUtt	-1.49954	0.272255
93	ACVR2B	GGCCCAGCUCAUGAAUGACtt	-0.0732927	0.948246
93	ACVR2B	GGGCUGCUGGCUAGAUGACtt	0.0993721	0.436102
94	ACVRL1	GGAGCACCUGAUUCCUUUCtt	-1.56546	0.125811
94	ACVRL1	GGUAGUGUGAGUGUGGUGUtt	-1.02098	0.155284
94	ACVRL1	GGACUAUAGACCACCCUUCtt	-0.625232	0.100101
95	ACY1	CCAUCCACAUGACCUUUGUtt	-1.55002	0.00681988
95	ACY1	CCUCCGUGAACCUGACUAAtt	1.21925	0.127233
95	ACY1	CCUACUGAUGACUCAAACCtt	-0.276368	0.509693
91703	ACY3	CGACCCAUAUGAGGUGACAtt	-3.148	0.0032765
91703	ACY3	GCUACAACCUGGACUCUGUtt	-0.504521	0.193705
91703	ACY3	CCCAUAUGAGGUGACAAGAtt	0.415723	0.473681
98	ACYP2	GCCCUAGUUCUCGCAUUGAtt	-0.949134	0.0728914
98	ACYP2	GAAUGUAUACAGAAGAUGAtt	0.420714	0.157393
98	ACYP2	GAAGAUGAAGCUAGGAAAAtt	-0.949106	0.18948
55830	AD-017	GCAGUUUGUUAAGGAAUGAtt	0.460021	0.579009
55830	AD-017	GGAAUUGUAGGGCCUCAACtt	1.08671	0.06108
55830	AD-017	CGACAGAAUAUAACUAACCtt	-0.564796	0.228067
100	ADA	GGCCCUUUAUAACAGGCUGtt	0.07965	0.500634
100	ADA	GGAAAACAUGCACUUCGAGtt	0.0329137	0.957014
100	ADA	CCUGCUCUAUAAAGCCUAUtt	-0.21724	0.54573
102	ADAM10	GGAAAAAACGUACAACUUCtt	1.2447	0.149921
102	ADAM10	GGAGAAUCUAAGAAUUUGGtt	-0.0106108	0.963522
102	ADAM10	GGAUAACAGAGAAUGGUGGtt	0.498624	0.407308
4185	ADAM11	GGAUGACCACACCCGAAGUtt	-1.24378	0.233568
4185	ADAM11	CGAGUACAACCAGUUUCUGtt	0.613506	0.489633
4185	ADAM11	CGGUUACUACUGUGACCAUtt	-0.718774	0.498005
8038	ADAM12	GGCAACUAAGUAUGUGGAGtt	0.912158	0.149672
8038	ADAM12	GGAAUGUAUGAAUCGCUGCtt	0.178499	0.830436
8038	ADAM12	GAACUGAUCAUAAAUCUGGtt	0.199589	0.637727
8751	ADAM15	GGGUCCUCCCAUUAUUUCGtt	-0.190429	0.155105
8751	ADAM15	GGACGAUCUCCCAAUUAGCtt	0.0136802	0.938768
8751	ADAM15	GGAAUGUCGAAGCAAAUGCtt	0.64455	0.447008
6868	ADAM17	GGUUUUAAAGGCUAUGGAAtt	1.00971	0.0377343
6868	ADAM17	GGCUAUGGAAUACAGAUAGtt	0.961679	0.101492
6868	ADAM17	GGGAAAUAUGUCAUGUAUCtt	1.3578	0.126417
8749	ADAM18	GGGCUCAGUAAAAUGUGGUtt	0.564184	0.248656
8749	ADAM18	GGGAAAGGGAUAUGUAAUAtt	-1.25899	0.17589
8749	ADAM18	GGGAUUUUCGGUUAUUAUAtt	0.578683	0.316282
8728	ADAM19	GGACUGAUUACGGUGAGCAtt	3.05311	0.0207665
8728	ADAM19	GGGCCAACACCUUAUUUACtt	-0.61733	0.268215
8728	ADAM19	GGUGGUGGAAUGUGUCUCUtt	-0.593716	0.392459
2515	ADAM2	GGAAUUAUGAAACCACUUGtt	-1.98671	0.0824804
2515	ADAM2	GGAUUGUGCCCUUAUUGGAtt	-0.391499	0.39524
2515	ADAM2	GGUGUAUGCAAUAACAAAAtt	2.21272	0.0140071
8748	ADAM20	GGAACUUUAUGUAGACAACtt	-1.92703	0.0158135
8748	ADAM20	GGACAAAGGCUAUGGAGGUtt	0.294635	0.732699
8748	ADAM20	GGAUUAAAUGUGAUGGGAAtt	-0.570917	0.14016
8747	ADAM21	GGCACUCUGCCACAUUUGAtt	0.0241426	0.966708
8747	ADAM21	GGUCCUGAACGAUUUCUCUtt	1.15829	0.495945
8747	ADAM21	GGAAUAUGUCGUCCACCUAtt	-0.824484	0.167054
53616	ADAM22	GGCAAGACUGUGGAAGUUAtt	-1.74027	0.112572
53616	ADAM22	GGAUAGUAUUGGUUGCUAUtt	-0.731965	0.356685
53616	ADAM22	GGAGGAGGCGUGAAUGAAUtt	0.787293	0.429419
8745	ADAM23	GGUCGACCACAUAUAAUCCtt	0.0148742	0.660751
8745	ADAM23	GGUGUCUGUUCUCGCACAAtt	0.154113	0.867863
8745	ADAM23	GGGUGAGAUCAUUCCAACUtt	-1.93434	0.0145181
10863	ADAM28	GGGUAUUUGAGAUGGCUAAtt	-0.928584	0.166949
10863	ADAM28	GCCCACAAAUUAUGGAUGAtt	-0.132225	0.468384
10863	ADAM28	GGCUACACGGAAACAUAUUtt	-0.952236	0.153155
11086	ADAM29	GGAGAAACAAUUUUCAACCtt	0.702858	0.344117
11086	ADAM29	GGAACGACUCAAAGUUGCUtt	0.32182	0.15762
11086	ADAM29	GGACAAAGUGUUUGCUUGAtt	1.55091	0.036236
11085	ADAM30	GCUACUAUAAGCACAUGCAtt	1.23429	0.190639
11085	ADAM30	GGCGAGGCUAAGGGACUUUtt	0.146132	0.187671
11085	ADAM30	GCAUACGACUAUAAUUUCUtt	-0.540113	0.352411
203102	ADAM32	GGUUCAAGAAAUGCUCCAUtt	-0.399861	0.168312
203102	ADAM32	GGCUAUAAGCCUCCAAACUtt	-1.48227	0.302016
203102	ADAM32	GGAAGAUAUGGGUUCAAUCtt	-1.8628	0.10796
80332	ADAM33	GGACUUCUCAACCCACGAGtt	-3.29744	0.00694617
80332	ADAM33	GGCAGCUUGGAAGUUUCUUtt	-0.0456717	0.948611
80332	ADAM33	GGAUACAUAGAAACCCACUtt	-0.730803	0.189873
8756	ADAM7	GGGUCAACAACUGGUUCGUtt	0.392508	0.324478
8756	ADAM7	GGGAGUUCCUAGGCUCAAAtt	-0.228603	0.794213
8756	ADAM7	GGAUCCAUAGUACACGAAUtt	1.11329	0.0478487
101	ADAM8	GCAGUAUGAGGUCGUGUUGtt	1.70445	0.181437
101	ADAM8	GAAAGACUCCAUCCCAGGAtt	-0.333701	0.367773
101	ADAM8	GGACUUACACGUUUACAGAtt	1.45965	0.126417
8754	ADAM9	GGAAAGGUAUGACAUGAUGtt	1.16522	0.0304319
8754	ADAM9	GGAAGUACCUGUAAGCUUAtt	0.663408	0.0992194
8754	ADAM9	GGCUUUCAACAGACCUCACtt	-0.735041	0.220113
27299	ADAMDEC1	GGAGAGGAAAUUACCACGAtt	1.57025	0.173382
27299	ADAMDEC1	GGCCCAAUUCGAAUCUCUAtt	-1.39714	0.0545561
27299	ADAMDEC1	GGAAUCUUGUGAAUUUUCAtt	-0.64293	0.363418
9510	ADAMTS1	GGACUGUCCAGACAAUAAUtt	-0.096191	0.752489
9510	ADAMTS1	GGAACAAUGUGAAGCACACtt	-1.81218	0.00255713
9510	ADAMTS1	GGUUCUUACUGUGGGCAAUtt	-2.10867	0.0258371
81794	ADAMTS10	GGACUUUGUGUACCCGACAtt	-0.205001	0.331734
81794	ADAMTS10	GGAUGUGAACAAGGUCGCCtt	-1.1646	0.0210637
81794	ADAMTS10	GACGAGGAAGAGUACCUGAtt	-1.05382	0.17651
81792	ADAMTS12	GGAAGAGAGAUUUGGAUGGtt	0.309766	0.42265
81792	ADAMTS12	GGAGCCAACCUGUGGAUUAtt	-0.807781	0.160708
81792	ADAMTS12	GGCAAGAGCAUUUUAUCAAtt	0.432526	0.504537
11093	ADAMTS13	GAGCGAGAGAAUAUGUCACtt	0.699565	0.216631
11093	ADAMTS13	GUGUCUACAUUGCCAACCAtt	0.570093	0.329484
11093	ADAMTS13	CCUGGUCCUCUAUAUCACUtt	0.736765	0.22103
140766	ADAMTS14	GGAAAUCACCAGAACUCCAtt	1.18463	0.00400223
140766	ADAMTS14	GCCUUCGUGAUAGCUCAUGtt	-0.498812	0.210199
140766	ADAMTS14	GGAGUGUGUGUACACUGGAtt	0.274755	0.28213
170689	ADAMTS15	GGGUGAAAUACCGAUCCUGtt	-0.238607	0.421239
170689	ADAMTS15	GCAUUUCAGGAGGACUUUUtt	-0.461725	0.135678
170689	ADAMTS15	GGUGCUGCUUCUUAGAGAUtt	0.209436	0.182331
170690	ADAMTS16	GGCACUAAGUCUGUGCAGAtt	-0.545014	0.0567224
170690	ADAMTS16	GGCUUGUCAGGCAUGAUACtt	-0.634056	0.332649
170690	ADAMTS16	GGUCCCAUAGAAAUGAAGAtt	0.884129	0.241651
170691	ADAMTS17	GGCACAACUGUUCGCUAUGtt	-0.242277	0.360692
170691	ADAMTS17	GGGAAAUGCGACGCAUCCAtt	-0.731796	0.42265
170691	ADAMTS17	GGUUCAUCCUGACCGUCAUtt	-0.292035	0.783979
170692	ADAMTS18	GGUGCAGCAAUGCUUCUAUtt	-0.522887	0.32161
170692	ADAMTS18	GGGAUUUAUCAGAAAUGACtt	-0.503926	0.591564
170692	ADAMTS18	GGUUACAUAAAUGUAAAGGtt	0.191463	0.815022
171019	ADAMTS19	GGUCCAUGGAGGAAAAGGUtt	-0.706171	0.572164
171019	ADAMTS19	GGUCAAUCUUCGUGUGAUAtt	-2.0405	0.013294
171019	ADAMTS19	GGCUUAUAGUGUUAGAACUtt	-0.435791	0.322779
9509	ADAMTS2	GUACCUGCUGACACUCAUGtt	-2.01407	0.00332011
9509	ADAMTS2	CGAUGAAUACCACGAUCACtt	-0.0844908	0.470144
9509	ADAMTS2	GGAGGAGUUCUUCAUCGAAtt	0.156115	0.490281
80070	ADAMTS20	GGCGGAAUCGAAAGUGCAAtt	0.922662	0.192266
80070	ADAMTS20	GGAUAUAGAACCUUGGACAtt	-0.87152	0.204331
80070	ADAMTS20	GGCCUGGUGGGAACAUUUAtt	-1.17679	0.0171025
9508	ADAMTS3	GGAUUCAUGUUGUCUACAAtt	-1.7288	0.0116427
9508	ADAMTS3	GGAUAAGUGUGGUGUCUGUtt	0.940421	0.192618
9508	ADAMTS3	GGCUACAGGCCAUUAUAUUtt	0.476847	0.231634
9507	ADAMTS4	GGACUUCAAUAUUCCACAGtt	-0.61454	0.541559
9507	ADAMTS4	GGAAAUUCAGGUACGGAUAtt	-0.35061	0.179534
9507	ADAMTS4	GGUACGGAUACAACAAUGUtt	-0.361736	0.143715
11096	ADAMTS5	GGGCACUGGCUACUAUGUGtt	0.374995	0.186981
11096	ADAMTS5	GGCCUUCUGCGUUUAAGCAtt	0.13211	0.233661
11096	ADAMTS5	GGAUUUAUGUGGGCAUCAUtt	0.00595833	0.992914
11174	ADAMTS6	GGCAGUAUCUAAGUUAUUUtt	0.10084	0.396832
11174	ADAMTS6	GGGUGGUGUUAUCAGGGAGtt	-1.11646	0.0130098
11174	ADAMTS6	GGGUUCUUCAAUGAUUCACtt	-0.794312	0.251174
11173	ADAMTS7	GCACCUGUGGAGUGCAAGUtt	-0.192971	0.74699
11173	ADAMTS7	GCCUACGCCCAAAUACAAAtt	1.86269	0.0790314
11173	ADAMTS7	GGCAACUGGAGUAAGUGCUtt	-0.211472	0.793035
11095	ADAMTS8	GUAGGACCAAGCGGUUUGUtt	0.434216	0.191457
11095	ADAMTS8	GACAUCGGGACCAUUUGUGtt	-0.90083	0.0756705
11095	ADAMTS8	GGAGCGAGUUCAAAGUGUUtt	-0.0820934	0.734465
56999	ADAMTS9	GGAUUAACCUGGCUGGUGAtt	-1.11914	0.0157576
56999	ADAMTS9	GGAUGGGCCUUCCAUAUCUtt	0.688945	0.226008
56999	ADAMTS9	GGCAAGUGAAAUUAUUAGAtt	1.10925	0.00481734
92949	ADAMTSL1	GGUCUUAGAUGGUACGCGUtt	-2.34865	0.0965909
92949	ADAMTSL1	GGAGGUUAUCAGCUGACAUtt	-0.359817	0.0927142
92949	ADAMTSL1	GGUCCUGAUCACUUAUAUCtt	-0.0790675	0.933387
57188	ADAMTSL3	GCCUAUUUCCUUCCCGAGUtt	0.40726	0.266212
57188	ADAMTSL3	GCAGUUCCUCACUUAUCGCtt	-0.199255	0.590635
57188	ADAMTSL3	GGAUUGGAAAUACAGUAUAtt	0.358496	0.3984
103	ADAR	GCACCGGUGAUUGGAAAGCtt	-0.0130461	0.89824
103	ADAR	GGAACUGAGUAUCUACCAAtt	-0.342465	0.314439
103	ADAR	GGAACCUGUCAUAAAGUUAtt	-0.25119	0.212925
104	ADARB1	CGCGCCUUUGUUUGUCAUGtt	0.0883046	0.261092
104	ADARB1	GGUCUUUCGUUCAGUUUCCtt	0.262473	0.512198
104	ADARB1	GGACUCAAGUAUGACUUCCtt	-3.42155	0.000765254
105	ADARB2	GGUCCAAGCGGAAAGAUAAtt	0.0860003	0.42265
105	ADARB2	GGAAUCGUCAUGACCAAAGtt	-0.459907	0.260983
105	ADARB2	GGAACAGUUUCCAAAACCCtt	0.261904	0.664285
23536	ADAT1	GCCAAACCAUGAGUGGACAtt	-0.746421	0.0268805
23536	ADAT1	GCGGUGGUGAAGAUACAAUtt	-0.340648	0.55805
23536	ADAT1	GGAAAUGUUUGCUCUGGUAtt	1.97279	0.0364769
57143	ADCK1	GGUCCACAAGGCAGUGCUGtt	-0.371956	0.5
57143	ADCK1	GGACAUUCUCCUGAUGGAGtt	-1.17854	0.0406032
57143	ADCK1	GGUCAAUGACAGAGACUACtt	-0.617447	0.183561
90956	ADCK2	GGUGUACAAAGCAUACGCCtt	-0.0270751	0.957023
90956	ADCK2	GGAAUUUGAGAAGCUGAUGtt	1.15512	0.041302
90956	ADCK2	GGCUUUCUGUGCCCAAUUUtt	-0.515776	0.0709785
79934	ADCK4	GGUUGGCCAGAUGCUCAGCtt	0.130722	0.873063
79934	ADCK4	GGGAAGCGGUUAACUUAUCtt	0.136659	0.76653
79934	ADCK4	GGUUCUUGGGCCCAAAAGUtt	-0.262403	0.685224
203054	ADCK5	GGCUACUUGGAGGUGAUGUtt	-0.198504	0.690084
203054	ADCK5	GGAGGUGGAUGAGUUGUUCtt	-0.70785	0.171567
203054	ADCK5	GAUGCUCAAGUUUGAAGUGtt	1.09581	0.336131
107	ADCY1	GGAUUUUCCACAAGAUUUAtt	0.411971	0.466244
107	ADCY1	GGGAAGGUUCAUAUCACAAtt	-0.213453	0.63006
107	ADCY1	CCUAAUGUUUAUGUGGAAUtt	-1.80153	0.0541474
108	ADCY2	CCUCAUGGAACUCGCUCUUtt	0.630683	0.433612
108	ADCY2	GCGGCAUACAAACGUGAGCtt	-0.0248691	0.976572
108	ADCY2	GCAUAAUUUUCAAAAUCGCtt	0.408353	0.46957
109	ADCY3	CCUACUUCAAAAGGCAGCGtt	0.963028	0.173529
109	ADCY3	GCAGUUCAACACCAUGUACtt	3.46613	0.0420519
109	ADCY3	GGGUAUUGAAACCUACCUCtt	0.584138	0.411287
196883	ADCY4	GCACUAACAAUUUCCACAGtt	-0.0352385	0.93984
196883	ADCY4	GCGUACUGUGUGGAGUCAUtt	-2.86206	0.00981509
196883	ADCY4	GGACUUCAACCCACUGACAtt	-0.561356	0.250356
111	ADCY5	CGAUGUCACGCUAGCCAACtt	-0.808748	0.2048
111	ADCY5	GGCUACACUCAACUACCUGtt	-0.36591	0.57081
111	ADCY5	CCAAGGCUACACUCAACUAtt	-0.436779	0.261966
112	ADCY6	GCGGUACUUCUUCCAGAUGtt	0.45314	0.42265
112	ADCY6	GCUUUGGCCAUAUUUCAGGtt	-1.28084	0.0971636
112	ADCY6	GGGAUAGGAAGAGACUACUtt	-0.446616	0.517229
113	ADCY7	CGAGUGCAUGCGAAUCAAGtt	-0.88434	0.199143
113	ADCY7	GGCAGGCAACUUUAGCACAtt	0.334901	0.512936
113	ADCY7	GGAAUGGAGUCUGUUUAGAtt	-0.826905	0.0336197
114	ADCY8	CCAAACUCACUCUCUUGGUtt	-0.138017	0.636285
114	ADCY8	GCAUCACUGCCUUCGUAUUtt	0.653836	0.0997334
114	ADCY8	GCAUACAGGAGAUCAACAAtt	-0.293488	0.415871
115	ADCY9	CCUUUGAUAACCUUAAGACtt	-2.51118	0.142119
115	ADCY9	CGAGCAUAAAAACAGCACCtt	-0.168313	0.634734
115	ADCY9	GGGAAAUACCAAAUAAACAtt	1.39862	0.064816
116	ADCYAP1	GCCGCUACCGGAAACAAAUtt	0.318258	0.688009
116	ADCYAP1	GCUACCCUGUGUAUACAGCtt	0.40255	0.422272
116	ADCYAP1	CGCAAUGAAAAGUCGUUUUtt	0.493059	0.176908
117	ADCYAP1R1	GGAUUAUUACUACCUGUCAtt	0.389397	0.0437765
117	ADCYAP1R1	GGCCGUCAUGGUUUUCUUCtt	0.49203	0.089038
117	ADCYAP1R1	GGAGAUACUUCUACUGGUAtt	1.11121	0.350219
124	ADH1A	GUCAUCCCACUCGCUAUUCtt	-0.407637	0.433431
124	ADH1A	GGCCCAUGAAGUUCGUAUUtt	0.94734	0.183505
124	ADH1A	GGGAGCUAUUCUUGGUGGCtt	1.51698	0.0991377
125	ADH1B	GGUAUCCCAAAACUUGUGGtt	-1.16508	0.187779
125	ADH1B	GGCAAUAGAGAUGCCUUCCtt	0.311795	0.621275
125	ADH1B	GGUCCAAGAGUUCUAAAUAtt	-0.167442	0.783657
126	ADH1C	GGAAUCUGUCGUUCAGAUGtt	0.3165	0.163675
126	ADH1C	GGAGCUAUUUUUGGAGGCUtt	-0.450628	0.164515
126	ADH1C	GGCUUUAAGAGUAAAGAAUtt	-0.148479	0.849597
127	ADH4	GGAGCUUCCAGAAUCAUAGtt	-0.660308	0.406263
127	ADH4	GGUGGAUCUGAAACCAUGAtt	-0.652558	0.0524935
127	ADH4	GGCAUUUGACCUAAUGAACtt	1.08186	0.141988
128	ADH5	GGUACUGUGCCUUGUUCAUtt	-0.77219	0.118787
128	ADH5	GGUAACAAUUAUCCACAAUtt	0.702354	0.299413
128	ADH5	GGCAUGAAGUUGUUGCCAGtt	0.899945	0.0763847
130	ADH6	GGAGGUUCGCAUAAAGGUUtt	0.318	0.672668
130	ADH6	GGGUGUAUUGGCUUGGGAGtt	0.162082	0.639245
130	ADH6	GGAAUUUGUAAAGCAUCUCtt	-0.931223	0.241372
131	ADH7	GGAACAAUGGUGUCCAAGUtt	-0.875735	0.460389
131	ADH7	GGCAACUGGGAUUGUAGAGtt	0.295351	0.024515
131	ADH7	GGCUAUUUGCCAGCAUAUAtt	-0.530986	0.136905
137872	ADHFE1	GGAACCGGGAGUGAAACUAtt	0.973532	0.246651
137872	ADHFE1	GGAUUACAAUGUGGAUCACtt	0.215504	0.61932
137872	ADHFE1	GGUUUAGUGAAGAUGUAUAtt	1.21416	0.23138
51094	ADIPOR1	CCAUGCUCAGACCAAAUAUtt	0.179485	0.737422
51094	ADIPOR1	CCUCUUAGAGAAUUCAGUAtt	-0.202963	0.539033
51094	ADIPOR1	GGACAACGACUAUCUGCUAtt	-0.762287	0.232049
79602	ADIPOR2	CCAACUGGAUGGUACACGAtt	0.0886455	0.858776
79602	ADIPOR2	GCCCAUCAUGCUAUGGAAAtt	-0.169686	0.638134
79602	ADIPOR2	CCUCACUUUACAGGGAUAAtt	-0.503912	0.366066
132	ADK	GGAACUGUUUGAUGAACUUtt	0.136044	0.414283
132	ADK	GGAACUUGUGCUGCAUGCAtt	-0.424119	0.17964
132	ADK	GGAUUUUCACUUUGAAUCUtt	0.904513	0.198582
11318	ADMR	GGGCUGAUGAACCUCUACAtt	0.392507	0.42265
11318	ADMR	GGCACACCAUUUGCUUCCAtt	-0.136274	0.669896
11318	ADMR	GCUGCUUGACCUCUUCAACtt	-0.492215	0.269925
134	ADORA1	GGUCAUCAGCAUGGAGUACtt	0.0633748	0.336039
134	ADORA1	GGUCUUCUACCUAAUCCGCtt	0.319526	0.301075
134	ADORA1	GGGUAGGUUCAGUAAUCAUtt	0.0460789	0.184918
135	ADORA2A	GGGCAUCAUUGCCAUCUGCtt	0.481582	0.257669
135	ADORA2A	GGCAGCAAGAACCUUUCAAtt	1.36928	0.045085
135	ADORA2A	GGUGACAUUUGACUUUUUUtt	-0.879474	0.11246
136	ADORA2B	GGUAUAAAAGUUUGGUCACtt	0.293934	0.280765
136	ADORA2B	GGGUAAAAAUAAGCCCAAGtt	0.112874	0.730226
136	ADORA2B	GGCAAUGGAAAAAUAAAAGtt	1.2023	0.139696
140	ADORA3	UGACUUGCCUACUGCUUAUtt	-1.52875	0.0612599
140	ADORA3	AUGUUACCUACAUCACCAUtt	-1.456	0.104926
140	ADORA3	UGCCUUUGGCCAUUGUUGUtt	0.0431751	0.33952
141	ADPRH	CGACACAGUGAUGCACUUGtt	-1.25835	0.132465
141	ADPRH	GCAUUACCAAGACUGCAUGtt	0.193136	0.798814
141	ADPRH	GCAGUUUAUAUGGGAGAUGtt	0.855264	0.0321098
113622	ADPRHL1	GCUACCAUUGAAGGCUGUGtt	0.19666	0.241185
113622	ADPRHL1	GCUAAAGCCCAAUAACUACtt	-0.70151	0.269118
113622	ADPRHL1	CCGUUCAAUGAAAAAGGCUtt	0.200494	0.5
148	ADRA1A	GGCCUUUCAGAAUGUCUUGtt	-0.974371	0.0115807
148	ADRA1A	GGGCAACACAAGGACAUGGtt	0.890594	0.0546508
148	ADRA1A	GGAUUACAGUGUCCAAAGAtt	0.0759751	0.856775
147	ADRA1B	GGAGUCAUGAAGGAGAUGUtt	0.444265	0.261037
147	ADRA1B	GGAGAUGUCCAACUCCAAGtt	0.548466	0.197269
147	ADRA1B	GGAUCCAUUCCAAGAACUUtt	1.21132	0.00533369
146	ADRA1D	GUACCCAGCCAUCAUGACCtt	-1.72489	0.0583802
146	ADRA1D	GGUAACCUGCUUGUCAUCCtt	-1.34247	0.137119
146	ADRA1D	GGUGCCCAGAACUCUUUUCtt	0.592292	0.749694
150	ADRA2A	GGCUUGGUGCGAGAUCUACtt	1.16613	0.351685
150	ADRA2A	GGGAAGCUUCUUGCUGCCAtt	0.940218	0.065255
150	ADRA2A	GGAGUGGAAAUUAUGUGGAtt	2.57439	0.0131196
151	ADRA2B	GGUGGUUCAAAUCCUCUGGtt	-0.782781	0.522472
151	ADRA2B	GGAGAAGAGAGAGCACUUUtt	-1.93903	0.0117865
151	ADRA2B	GGUCUGAGUUAUUACGCUAtt	0.16341	0.560256
152	ADRA2C	GGAGCUUGGCAGAGAGAUAtt	-1.52546	0.103362
152	ADRA2C	GGUCAGGGUUUUAGAGAGCtt	-0.834717	0.259515
152	ADRA2C	GGAGAAAGCACCGACAAUCtt	0.115806	0.836903
153	ADRB1	GAAGCAGGUGAAGAAGAUCtt	-1.42578	0.0247985
153	ADRB1	GCAGGUGAAGAAGAUCGACtt	-1.64573	0.0389263
153	ADRB1	GAUCUGUGUUUACUUAAGAtt	1.01111	0.105417
154	ADRB2	GGAAGCCAUCAACUGCUAUtt	-0.493613	0.388721
154	ADRB2	GGCAGCUCCAGAAGAUUGAtt	0.342704	0.208516
154	ADRB2	GGAAUUGUAGUACAAAUGAtt	0.212497	0.711608
155	ADRB3	GGACAAGAAGCAACAACUCtt	-1.41678	0.192409
155	ADRB3	GGAGGGAUCCUUACCAAGUtt	0.28168	0.58498
155	ADRB3	GGUGAACCAUUAGAACAGAtt	0.205542	0.517456
156	ADRBK1	GGCCCUUGGUGGAAUUCUAtt	1.33562	0.190514
156	ADRBK1	GGUGACCUUUGAGAAGAUCtt	-0.302058	0.503696
156	ADRBK1	GGACACAAAAGGAAUCAAGtt	0.296094	0.194321
157	ADRBK2	GGAACUUCUUUCCUGUUCAtt	-1.47922	0.0804424
157	ADRBK2	GGGUCCAUUAUUUCAUAAGtt	1.52728	0.00249438
157	ADRBK2	GGUGAAGUUUUAUGAAGAGtt	-0.386164	0.34003
158	ADSL	GCAGACAUUGGGUUUGCCUtt	-0.0616197	0.958097
158	ADSL	GCUCUUUGAGGGAGAUGACtt	0.565812	0.142533
158	ADSL	GGAUUUAAGAGAGCUUUCAtt	0.379251	0.456148
159	ADSS	GGGAGGAAAUAAUGCUGGCtt	-0.751405	0.34295
159	ADSS	GGAAAUAAUGCUGGCCAUAtt	-0.179754	0.715978
159	ADSS	GGCUUAUUAUAUCUGACAGtt	0.601456	0.761566
122622	ADSSL1	GGGAAUCGGACCAACCUACtt	0.444275	0.42265
122622	ADSSL1	GCAGUGUAAUAAACAUCUCtt	0.340012	0.42265
122622	ADSSL1	GGAAGCAGAGAAGAAUGAAtt	0.365614	0.709059
165	AEBP1	GGACGACUACUAUGAUGGUtt	-0.412063	0.606986
165	AEBP1	GGCAAGAAAGACAAAGGCCtt	0.993264	0.225216
165	AEBP1	GGUCACUCCAAUAAAACAAtt	-0.588042	0.196816
121536	AEBP2	GGAAGCACUACUUCUUCAAtt	-0.842793	0.198023
121536	AEBP2	GGCUUGCUUCAACUCUAGCtt	-0.946306	0.272052
121536	AEBP2	GGCAUGAAAGUUAAAUGUAtt	-0.344014	0.712245
166	AES	GGCUGAGAUCGUCAAAAGGtt	0.264611	0.279271
166	AES	GGCUGAACGGGAUUUGUGCtt	-1.14196	0.027034
166	AES	GGAAUGUUUAGCACAAGACtt	-0.00402213	0.99174
246181	AFAR3	GGGUGCUGUGUGUUAGUCUtt	1.40286	0.245568
246181	AFAR3	GCAAACCCUGUUUCCAAACtt	2.847	0.0576046
246181	AFAR3	GGUUUCACGUUGUAUGAUUtt	0.856291	0.0758365
172	AFG3L1	GGGAUGAUUCAGCAGAGAUtt	-1.02591	0.0896244
172	AFG3L1	GUCGUGAACAAACAAUCUGtt	1.76365	0.110789
172	AFG3L1	GGUCCUCCAUCUUUAAGGUtt	-1.03077	0.0883055
10939	AFG3L2	GGCAGAUCUUUAUUGGACCtt	1.06379	0.228268
10939	AFG3L2	GGUAUCCAUCAUCCCACGUtt	-0.238618	0.433827
10939	AFG3L2	GGACUAGGUUAUGCUCAGUtt	-2.39596	0.0282229
173	AFM	GGAAGCAACCUUUGAAGAAtt	-1.00612	0.463089
173	AFM	GGAAAAAAUAUGUGCUAUGtt	-0.245889	0.758933
173	AFM	GGAUGGUUUGAAAUACCAUtt	-0.924438	0.182882
125061	AFMID	GGCUUUUUCCUGGUGAGUGtt	0.215012	0.5
125061	AFMID	GCGGUAUCCAAGCAACAAGtt	0.280555	0.42265
125061	AFMID	GGAUGAGUCUGCCUUCAUGtt	-1.86938	0.0402119
174	AFP	GGAAGUAAGCAAAAUGGUGtt	-1.2395	0.198919
174	AFP	GGGUGUUUAGAAAACCAGCtt	-0.251422	0.63224
174	AFP	GGAGAAGAAGAAUUACAGAtt	-0.389285	0.422414
175	AGA	CCCUACAAACCACCUGGUAtt	0.146727	0.191056
175	AGA	GCCUAUGCUGACGAUACUGtt	0.490748	0.199523
175	AGA	GCAUGAUCAGUCCUGAUUGtt	-0.441796	0.423321
177	AGER	CCAAGUCCAACUACCGAGUtt	0.176066	0.158785
177	AGER	GCCAGAAAUUGUAGAUUCUtt	-0.607985	0.06657
177	AGER	CGGCUGGUGUUCCCAAUAAtt	-0.229534	0.713488
178	AGL	GCUACAGUUCCGAUUAGGCtt	-0.0450858	0.735027
178	AGL	GGUUACAUAGUUGUGGACCtt	-0.813211	0.0271239
178	AGL	GGUUUCAAUUAUCACCAAGtt	-0.827064	0.0385989
79814	AGMAT	CCUAGGCGAUGUGAAUGUCtt	-0.599406	0.4612
79814	AGMAT	GCAACAUUUCUAAGGAACUtt	0.362411	0.26239
79814	AGMAT	CCCAUUUAUAUCAGCUUUGtt	-0.20172	0.819912
10554	AGPAT1	CGAGAAACCACAAUGGCUCtt	-0.048416	0.952488
10554	AGPAT1	GGGAACGAGAAACCACAAUtt	-1.01633	0.226449
10554	AGPAT1	GUGCCAAGUACUUCUUCAAtt	0.276759	0.670708
10555	AGPAT2	CCAAGAAGAAGUUCUUCACtt	-0.0469316	0.874944
10555	AGPAT2	GAACAUGAGCAUCAUCGGCtt	0.664637	0.226273
10555	AGPAT2	GCUUCAAGUACUUUUACGGtt	0.369914	0.580898
56894	AGPAT3	CGGAGUGUACACUGUUCACtt	-0.426423	0.0795467
56894	AGPAT3	GCUCAUUGACUUCUAGAGAtt	-0.317115	0.40614
56894	AGPAT3	CCGAGAACAUAAUUAGGCAtt	0.231959	0.778731
56895	AGPAT4	GGGCUAAUCAUCAACACCAtt	1.34041	0.512195
56895	AGPAT4	GCAUCACCUGUUGCCACGAtt	0.22466	0.456132
56895	AGPAT4	GGAAGAUGUUUUGUAAUCUtt	0.347728	0.795401
8540	AGPS	GCAUAAAACUACCUCUAAAtt	0.0387305	0.953484
8540	AGPS	GCAUCCUUAAAUCCUAGUGtt	1.05342	0.126385
8540	AGPS	GGCAGAUGAUCGAGUAUUUtt	1.71613	0.0993018
183	AGT	GCAAAACUCCCUCAACUGGtt	-0.793222	0.203
183	AGT	GGCCAGCAGCAGAUAACAAtt	0.120982	0.779648
183	AGT	GGCAAGAACCAGUGUUUAGtt	-1.40902	0.186772
23287	AGTPBP1	GGACUUAAUGGUACAGAUUtt	0.996146	0.268892
23287	AGTPBP1	GCUUUUACGAGUAUAUUCUtt	1.08532	0.135043
23287	AGTPBP1	GCUUACGAGAAUCUUAUAUtt	0.234837	0.478563
185	AGTR1	GGCCCUAAAGAAGGCUUAUtt	-0.594924	0.260561
185	AGTR1	GGCUUAUGAAAUUCAGAAGtt	-1.02151	0.00311261
185	AGTR1	GGAGAAAAUGCAUUAUGUGtt	-0.261562	0.42948
186	AGTR2	GGGUCCUAAAAAGGUUUCUtt	-0.505547	0.30248
186	AGTR2	GGUUUCUAGCAUAUACAUCtt	0.985722	0.322652
186	AGTR2	GGUCACUUUUCACAUCCUUtt	0.0294774	0.940454
187	AGTRL1	GGUGCAGUGCUACAUGGACtt	0.344987	0.374905
187	AGTRL1	GGGUGGAGAACAGAUGCACtt	-0.16526	0.737318
187	AGTRL1	GCUGAUAUCUUCAUUGCUAtt	1.91976	0.110688
189	AGXT	GGAAGGCAUCCAGUACGUGtt	0.163656	0.464216
189	AGXT	GGAUGUACCAUCACACAAUtt	-0.758085	0.217193
189	AGXT	GCCUCCCGGGAAUGUUUAAtt	-0.264561	0.241236
64902	AGXT2	CGGCAUAUUUCCAGAAACCtt	0.19497	0.757302
64902	AGXT2	GCUUGCCGCACUUCUUCCUtt	0.533708	0.290734
64902	AGXT2	GCUAAGUAACAUUGUCAGAtt	0.283263	0.4679
64850	AGXT2L1	CGACAACAUUGUUGAGUAUtt	-0.234457	0.465055
64850	AGXT2L1	GCCAACGACUUAGCCUUACtt	0.550388	0.357293
64850	AGXT2L1	GGCUAAACACACUUUGAUAtt	0.280434	0.500278
191	AHCY	GCUAAUGGCACCAACUUUGtt	-1.83008	0.0772119
191	AHCY	GCCGUCAUACUGUUCCAAAtt	-0.145478	0.377465
191	AHCY	CCUCAUUACAAUGAGGUUAtt	1.09306	0.12641
10768	AHCYL1	GGGUGGUAAAGCUAAAUGAtt	0.347385	0.304565
10768	AHCYL1	GGUGAUUCUUCUCUUUACCtt	0.332933	0.509771
10768	AHCYL1	GGUACCUUCUCUGUGGAACtt	-0.0764398	0.422678
196	AHR	GGGCUCUUUCAAGAUAGUAtt	-0.180091	0.542772
196	AHR	GGUAAAAGGGCAAAUAAUGtt	-0.141699	0.144462
196	AHR	GCUACACUGGGCAUUAAAUtt	0.629163	0.199454
57491	AHRR	GCUUCUUCCAAGUCGUGCAtt	-0.518038	0.41175
57491	AHRR	GCAACGAUCGUGGACUAUCtt	-0.522082	0.0971153
57491	AHRR	CGAUAUUUUAUGCAUCAGCtt	0.103665	0.435062
10598	AHSA1	GGUUCAAAAUGAAGAAGGCtt	-0.482536	0.419595
10598	AHSA1	GGUGACGGAAGUGAGUAAGtt	0.449744	0.501885
10598	AHSA1	GGGCAAUUUCUCUUUUAUGtt	0.529666	0.398218
130872	AHSA2	GGAGUUCCUAUCUAUCUGUtt	-0.0907755	0.78388
130872	AHSA2	GGCAUUACUUUUUGUAAGCtt	1.11542	0.524714
130872	AHSA2	GAAGAACACUAUGCCAUGGtt	-0.990273	0.101872
57379	AICDA	CGCAUUUCGUACUUUGGGAtt	-0.635066	0.184632
57379	AICDA	GCAUCCUAAAGUGUCAACGtt	0.121873	0.641518
57379	AICDA	CGCAAACUCUUUUAAGGAAtt	-0.832881	0.0794571
199	AIF1	GGAAAAAGCGAGAGAAAAGtt	-0.953149	0.177687
199	AIF1	GGGAAAAGGGAUGAUGGGAtt	0.273769	0.202571
199	AIF1	GGGAUGAUGGGAUUGAAGGtt	-0.325689	0.387885
9049	AIP	GGCAAAGGCAGUGCCACUUtt	0.540797	0.183932
9049	AIP	GGCAGUGCCACUUAUCCACtt	0.155587	0.561896
9049	AIP	GGCCUUUAUUUAUCUCUCAtt	0.546931	0.578994
9863	AIP1	GGAGGAAUUGUUGAUAAAGtt	1.23971	0.285503
9863	AIP1	GGAAUUGUUGAUAAAGACCtt	-0.571293	0.682178
9863	AIP1	GGACACGAAAAUAGUUACAtt	-2.86475	0.254853
23746	AIPL1	GGACACUUAGAGCUCUCUAtt	0.0270784	0.934294
23746	AIPL1	GGAUUUGAUGCUCUGAUCCtt	0.53317	0.193541
23746	AIPL1	GGGAAAUCGGCUCUUCAAGtt	-1.01552	0.22773
326	AIRE	GAAGAAUGAGGACGAGUGUtt	0.50765	0.5
326	AIRE	GAAUGAGGACGAGUGUGCCtt	0.0641569	0.418555
326	AIRE	GGAUGACACUGCCAGUCACtt	-0.62048	0.26995
203	AK1	GGAUGCGAACACACUGAGUtt	-0.657011	0.0809949
203	AK1	GGGCACCCAGUGUGAGAAGtt	-0.48012	0.0133589
203	AK1	GGCUUCCUGAUUGAUGGCUtt	-0.337764	0.462804
204	AK2	CCCUUGAUCCGUCGAUCAGtt	0.852051	0.180552
204	AK2	GAUUGGCUGAAAACUUCUGtt	-2.29818	0.0737789
204	AK2	GCUUGAUUCUGUGAUUGAAtt	0.548784	0.257752
205	AK3	CCUACACAUGUUUAAGGUGtt	0.00472632	0.995094
205	AK3	GCUAGCUGAGGUAGCUUGCtt	-0.0865753	0.818501
205	AK3	GGAAGAUGUGGUCAUUCAUtt	-1.27649	0.238743
50808	AK3L1	GGCUUUCAUUGACCAAGGGtt	0.753683	0.351397
50808	AK3L1	GGUUAAGAAAUGUGUUUUAtt	-0.993282	0.185815
50808	AK3L1	GGACACUUCCACAGGCAGAtt	0.507231	0.188712
26289	AK5	GGCACACAGUGUGAAAAGCtt	-0.111188	0.205513
26289	AK5	GGAACUGGCAUCAGAAUCUtt	-0.248758	0.499539
26289	AK5	GGCAUCAAGCAAGUAAAAUtt	2.22495	0.0877899
122481	AK7	GCGGAAACAUCGGGAAGUUtt	-0.151241	0.868604
122481	AK7	GCAGAAUGCAGGUCAACUAtt	1.07713	0.197773
122481	AK7	GCUAUAUGACAUGACUAUGtt	1.07812	0.0253158
8165	AKAP1	CCAAAGACCUACGUGAGCUtt	2.02304	0.0551293
8165	AKAP1	GGGCUUGAAGACUCUUGCAtt	-0.264032	0.705998
8165	AKAP1	GCCUGGUUGUAAUUUGUAAtt	-1.43843	0.15373
11216	AKAP10	GCUUCAAUAUCCGUACAUUtt	-0.0151354	0.959656
11216	AKAP10	GCACUAAAAAUCAUGCCUUtt	0.405906	0.355257
11216	AKAP10	GGAUGCAGUGAAUAUCUUAtt	0.16256	0.791368
11215	AKAP11	CGGUUACUGGUCAUCAUUUtt	0.0209578	0.962204
11215	AKAP11	GCUGCCUAAAAUUCCUGUGtt	-0.00863853	0.965422
11215	AKAP11	GCAUUUCAUGUGAAGUACUtt	1.53453	0.0145835
9590	AKAP12	GCGGUUGUUCACGACAUCAtt	0.443534	0.158416
9590	AKAP12	GCUAACACAACCCACUGAGtt	-0.117982	0.732461
9590	AKAP12	CCAAAGACGUACCAUUUUUtt	0.779683	0.420998
11214	AKAP13	GGCUGCCGAGAAAGUCUAGtt	-0.503767	0.5
11214	AKAP13	GGAGAAGGAGAAAGAUUCUtt	-0.120281	0.332357
11214	AKAP13	GGAGAAAGAUUCUAAAGACtt	-1.47238	0.0559397
11217	AKAP2	GCUUUCUGAGGAUGAUAUCtt	0.652542	0.035555
11217	AKAP2	GCGAGGGAGACAACUAUAGtt	0.167671	0.726551
11217	AKAP2	GAUCACAAAAACAUGGAAAtt	0.0895173	0.680593
158798	AKAP28	GUAGCUCUAGCUCUGGUUGtt	0.409801	0.503304
158798	AKAP28	GUGGAUGACUCACGGUGAAtt	-1.00869	0.343173
158798	AKAP28	GGAUGAAUUGACUCAAGUAtt	0.377705	0.206426
10566	AKAP3	CCGCCUCACGAAUCUAGUCtt	1.44943	0.00919003
10566	AKAP3	GCCUCAGUAAGAUAGCAUCtt	0.0714878	0.864166
10566	AKAP3	CGAAUCUAGUCAUAGCCAUtt	0.142814	0.39916
8852	AKAP4	GGGCGAAUAUCACAGAGCAtt	-0.135221	0.797734
8852	AKAP4	GCAAGCGAACGGGCAAUUUtt	0.240858	0.104763
8852	AKAP4	CCAACAAUAAUCAAAGUCCtt	-0.261579	0.724001
9495	AKAP5	CGGGAACUCUAAUCCUUGAtt	0.172135	0.804072
9495	AKAP5	GCCAGUAACAGUACCCUAGtt	-0.169927	0.563366
9495	AKAP5	GGAAAAGGCAUCCAUGCUUtt	-0.0810612	0.888521
9472	AKAP6	CCCAUGGCCAUCAACAUGAtt	0.0256286	0.830624
9472	AKAP6	GGAGGUAUCUCAAGUAUCUtt	0.0916457	0.766489
9472	AKAP6	GGGCAGUAAAGAUAUAAGUtt	2.44818	0.143335
9465	AKAP7	GCGUGCUGUUUAAGUUAAGtt	0.379694	0.734907
9465	AKAP7	GCUAUCAAGUGCUAAGUUUtt	-1.01206	0.41838
9465	AKAP7	CGAUGGGUCUGAAGUCCAAtt	0.229449	0.505786
10270	AKAP8	GCUGGCAAGGUUAUGAAAAtt	0.841366	0.225424
10270	AKAP8	GGGAGGCUAGCAUGUGUUCtt	-1.63945	0.0546836
10270	AKAP8	CCUAUACCUUUGUAGUGCAtt	-1.37903	0.0695593
26993	AKAP8L	GGAUCCAGUUUGUGUGUUCtt	-1.6325	0.0361655
26993	AKAP8L	GGAUAACACCACCAACUAUtt	-0.183496	0.851652
26993	AKAP8L	GGAACACUUUAAGUACGUAtt	0.739568	0.113929
10142	AKAP9	GCAGUAAACAUGAUGUGUCtt	0.80815	0.359643
10142	AKAP9	GCACACCAUGAUUUGAAUAtt	-0.427045	0.230173
10142	AKAP9	GCUUCUAUUUAGUCACGAAtt	0.430124	0.278084
54998	AKIP	CGCAAGCAGAUCAAGUUCGtt	-0.18448	0.0623095
54998	AKIP	GUGCAAAAACGUGCUGAAGtt	-0.813099	0.313102
54998	AKIP	GUACCGGAAGCUGGUGAAGtt	-0.559371	0.36388
10327	AKR1A1	GGUAACUGCUUAUAGCCCUtt	0.65788	0.269639
10327	AKR1A1	GCAGCUGUUAAGUAUGCCCtt	1.02197	0.21475
10327	AKR1A1	GCAGCUAAAUGCCCUGAACtt	0.0221607	0.937252
231	AKR1B1	CGCAUUGCUGAGAACUUUAtt	0.965013	0.299289
231	AKR1B1	GCCCUGUCAGUAGAGUAGAtt	1.54535	0.00235787
231	AKR1B1	GCAAAAUCUACCAGGUCAAtt	-0.568613	0.661818
57016	AKR1B10	GCAAGUUGUGGCCCACUUUtt	-3.09406	0.0188633
57016	AKR1B10	GGUUGAAUCUCCUGGUGAGtt	-0.493017	0.355744
57016	AKR1B10	GAUGAUAAAGGUAAUGCCAtt	0.90023	0.26289
1645	AKR1C1	UUAUGUUGACCUCUACCUUtt	0.793545	0.164104
1645	AKR1C1	GCUACAGCAAAGCCCAUUGtt	0.894668	0.0887802
1645	AKR1C1	GGCCACCAAAUUGGCAAUUtt	-0.26058	0.552676
1646	AKR1C2	GCUCUAGAGGCCGUCAAAUtt	-0.784358	0.203287
1646	AKR1C2	GUAAGCUACAGCUAAGCCCtt	-0.479101	0.499634
1646	AKR1C2	GCUACAGCUAAGCCCAUCGtt	0.267884	0.192242
8644	AKR1C3	GGUUCCGAGAAGUAAAGCUtt	0.310716	0.369945
8644	AKR1C3	GGUGAGGAACUUUCACCAAtt	-0.224679	0.337109
8644	AKR1C3	GGAACUUUCACCAACAGAUtt	0.680912	0.218063
1109	AKR1C4	GGAACAGAGCUGUAGAGGUtt	0.0708651	0.912539
1109	AKR1C4	GGAUAUGAAAGUUCUAGAUtt	0.274076	0.28744
1109	AKR1C4	GAGCUGUAGAGGUCACCAAtt	-2.55713	0.0135116
340811	AKR1CL1	CCAUUGUGAAUCCAAUUCUtt	-0.432372	0.393393
340811	AKR1CL1	GGAUACCAACUAUUUCUGCtt	1.74442	0.0526387
340811	AKR1CL1	GGAUCUCAGGACUAAGGAGtt	-2.151	0.137504
83592	AKR1CL2	GCAUGCAGAAAGAGUCUCAtt	0.533785	0.0241664
83592	AKR1CL2	GCAACAUGGUUAUUCCCAGtt	0.221471	0.422672
83592	AKR1CL2	GGGAAGAAUAUACAGAUUGtt	-0.269491	0.725071
6718	AKR1D1	GGGAAGAUAUCUUCUACUGtt	1.39168	0.381821
6718	AKR1D1	GGGUCCUCCAGCUAGAUUAtt	-0.555377	0.0149597
6718	AKR1D1	GCUAUGGGCUACAAAUCAUtt	0.599052	0.426357
8574	AKR7A2	GACCUACAGGAAUCGCUUCtt	-0.0486591	0.933783
8574	AKR7A2	GUCUUGGCCUUAAGCUGACtt	0.89177	0.0187159
8574	AKR7A2	GGGUUUUUCUGAAUUGUCUtt	-0.554711	0.571653
22977	AKR7A3	GGCCAUUCCACUGUUUGGGtt	0.389537	0.147306
22977	AKR7A3	CCUCUUCUACCUGCAUAUGtt	-1.31393	0.112875
22977	AKR7A3	GGGCAUGUACAAUGCCAUCtt	0.62399	0.0493381
207	AKT1	GGCUCCCCUCAACAACUUCtt	0.728078	0.139115
207	AKT1	GGAGCAAGGUUUAAAUUUGtt	-0.324325	0.427528
207	AKT1	GGGCACUUUCGGCAAGGUGtt	1.01558	0.0722701
208	AKT2	GGAUGAAGUCGCUCACACAtt	0.149566	0.579538
208	AKT2	GGUACUUCGAUGAUGAAUUtt	0.693822	0.495571
208	AKT2	GGACCUUCCACGUGGAUUCtt	0.159123	0.395222
10000	AKT3	GGACCGCACACGUUUCUAUtt	-0.848229	0.181803
10000	AKT3	GGAAAGGGAAGAAUGGACAtt	0.741425	0.427047
10000	AKT3	GGCCAAGAUACUUCCUUUUtt	-1.72395	0.135222
210	ALAD	GGGUAUCGGUGAUGAGCUAtt	0.157743	0.74486
210	ALAD	GCAUGCUAACUCUUGUAACtt	1.77313	0.283734
210	ALAD	GGAUCAGAAAAUACUUCCCtt	-0.556114	0.220224
211	ALAS1	GGAAAGAGGUUGCUGAAACtt	0.29043	0.82102
211	ALAS1	GGGAUUCGAAACAGCCGAGtt	-0.34066	0.333713
211	ALAS1	GCAGACAUAACAUCUACGUtt	0.45132	0.46479
212	ALAS2	GCGUGAUGGAAUUAUGCAUtt	0.132174	0.738389
212	ALAS2	GGUAUCCGUAACAGUGGAGtt	0.228317	0.609939
212	ALAS2	GGCACCAGUAAGUUUCAUGtt	0.380003	0.422322
213	ALB	GGUUGCUCAUCGGUUUAAAtt	-0.809742	9.83632e-05
213	ALB	GGCUUCGUCUGCCAAACAGtt	0.0767204	0.42265
213	ALB	GGAGAGACAAAUCAAGAAAtt	0.477421	0.425903
253558	ALCAT1	CCAUCGGACAAGAAUGGACtt	0.145179	0.866882
253558	ALCAT1	CGUCCACCGGUAUCCAAUAtt	0.303867	0.184311
253558	ALCAT1	GCUUCAGAUUAGAUAUAGCtt	1.30454	0.255812
5832	ALDH18A1	GGCUAUGUUUACCCAGUACtt	1.73392	0.104133
5832	ALDH18A1	GGUUCAGAUGAUGCAAAGCtt	-0.477937	0.5
5832	ALDH18A1	GGUCUUCACGUUAAACUUGtt	0.395323	0.157395
216	ALDH1A1	GGGCCGUACAAUACCAAUUtt	-1.667	0.0440198
216	ALDH1A1	GGAGUGUUGAGCGGGCUAAtt	-2.15615	0.267219
216	ALDH1A1	GGAACAGUGUGGGUGAAUUtt	-1.43141	0.152962
8854	ALDH1A2	GGAUGAAAUAAGGGAGCUGtt	-0.261908	0.273164
8854	ALDH1A2	GGUGUGAUUUUGGUCUGUCtt	-0.437387	0.129498
8854	ALDH1A2	GGCAAAAGUCCUAAUAUUAtt	0.133718	0.929414
220	ALDH1A3	GGGCUGUAUUAGAACCCUCtt	1.7443	0.0621145
220	ALDH1A3	GGCUUUACAUCUACUGGAGtt	0.616644	0.299078
220	ALDH1A3	GGGUCUUUGUGGAUUGCAUtt	0.258055	0.17214
219	ALDH1B1	GGAAUCUGGAAACGGGAGGtt	0.200446	0.342001
219	ALDH1B1	GGCUCAGAGUUCUACCUAUtt	1.16656	0.0289563
219	ALDH1B1	GGCUACAGACUGUAUGAUUtt	0.92858	0.170732
160428	ALDH1L2	CCCAACAGAUGGAUCUACAtt	-0.860431	0.0471546
160428	ALDH1L2	CGACGAAUUUGUGACAAGAtt	-0.482738	0.134483
160428	ALDH1L2	GGAAGAUUGAUGUAUAGACtt	0.344298	0.273689
217	ALDH2	GGUCAUCUGUCAGGUAGCUtt	1.6757	0.013922
217	ALDH2	GGAAGAUGUGGACAAGGCAtt	0.206428	0.504779
217	ALDH2	GGACAUCUAUGAUGAGUUUtt	1.4559	0.14971
218	ALDH3A1	GGAUCUGUACCCAGUAAUCtt	0.27589	0.253153
218	ALDH3A1	GGUUCGACCAUAUCCUGUAtt	-0.703497	0.228216
218	ALDH3A1	GGCCUGAAGGUCAGAUACCtt	-1.99669	0.198283
224	ALDH3A2	GGAUCAUCAAUCUUCGUCAtt	-0.785394	0.327515
224	ALDH3A2	GGUGAGAUUAGAUCUUCUUtt	0.592542	0.535443
224	ALDH3A2	GGAUAUCCUGACGGCCAUCtt	-2.17479	5.53267e-06
221	ALDH3B1	GGUGUCCUAUCUUUCUCAGtt	1.51598	0.135059
221	ALDH3B1	GGUUCGACUACAUCUUCUUtt	0.275894	0.765099
221	ALDH3B1	GGAGGAAAAGGAUUGCCAAtt	0.028645	0.935755
222	ALDH3B2	GGUCUUGCUUCUAUCUGGGtt	0.297289	0.634751
222	ALDH3B2	GGUUGUGAACCAGAUGCUGtt	-1.41875	0.201632
222	ALDH3B2	GGGCUUCACCUACAUAUCUtt	1.12146	0.221776
8659	ALDH4A1	GGAGCACAGUCGGAUCAAAtt	-1.40445	0.00838297
8659	ALDH4A1	GGUGGCCAAGUUCUGUUAUtt	1.51089	0.188221
8659	ALDH4A1	GGAUAUGUGUCAUUUCCCAtt	-1.37159	0.124955
7915	ALDH5A1	GGCAAUUUGUACUGAUCCUtt	-0.154146	0.820838
7915	ALDH5A1	GGUGAAUGAUGCCGUUUCUtt	-2.10656	0.0602945
7915	ALDH5A1	GGGAGAUAUUGACCUUACUtt	0.751688	0.210144
4329	ALDH6A1	GGCAUUGCUCCAUUCAAUUtt	0.885322	0.187317
4329	ALDH6A1	GGCAGGAGAGUAUAUCUUCtt	1.59289	0.00123238
4329	ALDH6A1	GGGCAUCCAAUUCUACACUtt	-2.32237	0.00534401
501	ALDH7A1	GGAUGAUUGGAGGACCUAUtt	-0.988435	0.248288
501	ALDH7A1	GGAGAGGUUUGGGAGAAGUtt	-0.818619	0.279354
501	ALDH7A1	GGUCUACUUGUACUAUCAAtt	-0.941633	0.0241627
64577	ALDH8A1	GGGAACACUGUGAUAGCCAtt	-0.219955	0.204253
64577	ALDH8A1	GGUGCCCAAAUUUGGUGCGtt	-0.405266	0.21286
64577	ALDH8A1	GGCUUACAACUUGCUAACCtt	0.506353	0.246924
223	ALDH9A1	GGAUAAUAAGGGAACGGGAtt	0.0583697	0.78728
223	ALDH9A1	GGGAACGGGAGGAUGAAAUtt	1.46656	0.00846962
223	ALDH9A1	GGAUGGAUAUUACAUGAGAtt	-0.0519988	0.408726
226	ALDOA	CCACGCCUAUUAAGCGGAGtt	0.687023	0.384609
226	ALDOA	CCACCACAUCUACCUGGAAtt	-1.06951	0.271058
226	ALDOA	GUAUGUGACCGAGAAGGUGtt	-0.602866	0.172728
229	ALDOB	GGACCUGAUCAAAUUUCACtt	-0.324227	0.657155
229	ALDOB	CCUGAUCAAAUUUCACACAtt	-0.652319	0.552131
229	ALDOB	GACCAUGACCUGGAACACUtt	0.510914	0.26848
230	ALDOC	CCAUCCAGGAUAAGGGCAUtt	-0.749476	0.136108
230	ALDOC	GCCUCUGCACUCAAUGCCUtt	0.207273	0.332045
230	ALDOC	GCACAGUCACUCUACAUUGtt	0.946448	0.287695
55586	ALDRL6	GGAUCCUCGAUACAGCACAtt	0.573581	0.0719886
55586	ALDRL6	GGCUUUCUACAUGAUCCGGtt	1.07326	0.075236
55586	ALDRL6	GGUGAUGAAGUUUAACAAGtt	0.736534	0.550122
56052	ALG1	GCAAGCUCGUCAUUGACUGtt	0.184084	0.338598
56052	ALG1	CCUGAACCUGUGUGUUACCtt	-1.13492	0.102713
56052	ALG1	GGACGAAGACUUCUCCAUCtt	-1.01381	0.132167
79087	ALG12	GCAGUACGACCAUCUUGAGtt	0.462463	0.333332
79087	ALG12	GCUAAUAGUUAGAGGAGUGtt	-1.35889	0.186392
79087	ALG12	GCACAAUUAUGACAAUUCAtt	0.337936	0.332373
85365	ALG2	GGUGGUUAUGACGAGAGAGtt	1.25589	0.23471
85365	ALG2	GCCAUGUACAUGCAGUGCCtt	0.881662	0.186589
85365	ALG2	CCUAGAAUCUAAUGCAGAAtt	-0.837584	0.0928667
10195	ALG3	GGUACCUCCCUUCGUCUUUtt	-0.437515	0.623356
10195	ALG3	GCAAGAAAGCCCACUGAAGtt	-0.0702835	0.557928
10195	ALG3	GGGAUCCCUCCAAAAGGAAtt	-0.930917	0.0211393
29880	ALG5	CGGUUGCCUGUGAUGAUGGtt	-0.924444	0.0238539
29880	ALG5	GGUGGAGCGAUUAGAAUGGtt	-0.277079	0.540265
29880	ALG5	CGAUGGGCAUUUGAUGUAGtt	-0.968551	0.159546
29929	ALG6	CCGCCUAUGUUUGGUGAUUtt	-1.36478	0.276382
29929	ALG6	GCUUAUCAUAGUCUCCUAUtt	0.564994	0.0423132
29929	ALG6	GGAUUCAAAUUUACACUGGtt	0.102606	0.52855
79053	ALG8	GCCAAAAUUUAUUCUGUCGtt	0.254825	0.382515
79053	ALG8	GCAUAUCUACCUCUAUGUAtt	0.248075	0.665328
79053	ALG8	CCAUAUAUAGUAUUUCGUCtt	0.19131	0.496963
79796	ALG9	GGAUCUACUGCUUUCAAGUtt	-0.0255776	0.921295
79796	ALG9	GGUUAUGUGCUGCUCUCCUtt	-0.596003	0.095429
79796	ALG9	GGUCUUCUGACAUGAAAAAtt	1.22388	0.000550021
238	ALK	GGAAGAGUCUGGCAGUUGAtt	0.170689	0.77591
238	ALK	GGAGAUGCCCAGAGGCUCCtt	0.00245998	0.972491
238	ALK	GGAUGACAUGCUGUACAUCtt	0.342909	0.243414
8846	ALKBH	GGGAUCCUGAAUUACUACCtt	-2.87177	0.0222199
8846	ALKBH	GGCACCUGCUUACCGUAAAtt	-0.512891	0.208669
8846	ALKBH	GGUAUGUUCUUCCACAACAtt	0.876665	0.399942
239	ALOX12	GGGAUGACAUAGUGAAGGGtt	0.923553	0.0211116
239	ALOX12	GGAGGAGGAGUUUGAUCAUtt	0.746098	0.105001
239	ALOX12	GGAUGAUCUACCUCCAAAUtt	-0.226361	0.785107
242	ALOX12B	GGACCUGCCUGGAUAUUACtt	0.763021	0.0943594
242	ALOX12B	GGAGAGAGCCAUAAGCAGCtt	-1.96681	0.0416874
242	ALOX12B	GGCCACAGGAAAGACAACAtt	-0.645851	0.183739
246	ALOX15	GGAGGAGUAUUUUUCGGGCtt	0.408429	0.224264
246	ALOX15	GGUGGAAGUACCGGAGUAUtt	-0.617536	0.183507
246	ALOX15	GGAAAUUGAGAUCCGGAAUtt	-0.519573	0.183532
247	ALOX15B	GGCUACUACUACCGUGAUGtt	0.191596	0.54873
247	ALOX15B	GGCUUACAACCCAGGUUGGtt	-0.00685646	0.988352
247	ALOX15B	GGACUCCUCAGAAAAAACAtt	-0.161153	0.672358
240	ALOX5	GGUCCAGCAAGGGAACAUUtt	0.06769	0.364734
240	ALOX5	GGAGUGGACUUUGUUCUGAtt	0.0895535	0.813976
240	ALOX5	GGAAGACCUGAUGUUUGGCtt	-1.34891	0.104071
241	ALOX5AP	GGCAAAAGUACUUUGUCGGtt	0.734781	0.0708132
241	ALOX5AP	GAAUGGAUUCUUUGCCCAUtt	0.108182	0.760791
241	ALOX5AP	GUGGAGCACGAAAGCAGGAtt	0.565968	0.0240128
59344	ALOXE3	GGUUAAAAGCCGCUGACCAtt	-0.961806	0.0534425
59344	ALOXE3	GGAACAGCAAGAACUAUUUtt	-1.04512	0.186985
59344	ALOXE3	GGCCUCAUCUACCUCAUGAtt	-0.15296	0.237186
248	ALPI	GGUCGCCAAGAACCUCAUCtt	0.483765	0.546637
248	ALPI	GGCCAACUUCCAGACCAUCtt	-0.113263	0.540078
248	ALPI	GGUUGUUCUCUGAUUCUUCtt	0.85452	0.109419
249	ALPL	GGAGGCAGAAUUGACCACGtt	-1.93156	0.0848276
249	ALPL	GCGCAAGAGACACUGAAAUtt	-0.6015	0.0628311
249	ALPL	GGCUGGAGAUGGACAAGUUtt	-1.80437	0.202607
250	ALPP	GGAAGUGUUUGUAAUCCCAtt	-0.314913	0.334451
250	ALPP	GUCCCUAUACAGAGGUCCUtt	0.761391	0.193482
250	ALPP	UACAGAGGUCCUGCCAUGGtt	0.0628157	0.830374
251	ALPPL2	GGAAAAGAGGAGGCUCAGAtt	-0.878355	0.185455
251	ALPPL2	GGAAGACUCAUUACCUUCCtt	1.06883	0.0834889
251	ALPPL2	GCUGCCUGCAUUUCAGGAAtt	-0.0798767	0.888844
117583	ALS2CR19	GGAAUCCUGGAUCCAGAUGtt	0.226369	0.848024
117583	ALS2CR19	GGACACAUUGAGUGAUAUGtt	-0.149127	0.579174
117583	ALS2CR19	GGAGAAGAAAAAGGAAAAGtt	-1.76445	0.137457
55437	ALS2CR2	GGAUUUGACAACUUGACUUtt	0.123002	0.820944
55437	ALS2CR2	GGACCUAUUUUCCUGAAGGtt	0.00168654	0.992163
55437	ALS2CR2	GGAUUUACAUGGGUAUAAUtt	-0.859499	0.339781
65061	ALS2CR7	GGAUCUGAGGCAGGGUUUUtt	0.388309	0.777875
65061	ALS2CR7	GGCAAUAGUACAUAAUAGUtt	0.668091	0.374174
65061	ALS2CR7	GGCCACGGAGUAACAGUGAtt	-0.0551194	0.932047
257	ALX3	GGAGAAGACCUCCAAAGCUtt	0.328518	0.579418
257	ALX3	GGGUCUUUUCUCUUAGAACtt	-0.720432	0.197395
257	ALX3	GGACUCUUCCUACCACAAAtt	-0.542116	0.148267
60529	ALX4	GCUACCUGAGUGUCAAGGAtt	-0.402524	0.534845
60529	ALX4	UGAGGACAGACCUCACUGAtt	0.249183	0.815163
60529	ALX4	GGUUCCCUGCUACGCUAAAtt	0.356633	0.631207
340706	AMACO	GGUCCAAGCACUUUGCCAUtt	1.03586	0.0962684
340706	AMACO	GCUUCCUAAGGGUCUAAAGtt	-0.408969	0.42265
340706	AMACO	CGUAGAGUGGUGGUUUUGCtt	0.217971	0.686506
23600	AMACR	GGACUUGGACUAAAGUCUGtt	0.657341	0.475563
23600	AMACR	GCUUAACUCAGAUAAAAUCtt	2.1703	9.63155e-05
23600	AMACR	GGUAAAAGCUAGUCUCUAAtt	0.939313	0.09342
259	AMBP	CCAGAGCCCAUCUUAAUCCtt	2.36438	0.0345361
259	AMBP	GCAGGUAUUUCUAUAAUGGtt	0.563866	0.187308
259	AMBP	CCAGCAGGUAUUUCUAUAAtt	1.87966	0.125924
262	AMD1	GGAAAGUUGUAGAAGUCUUtt	-1.23669	0.0448875
262	AMD1	GGCUUUCGUCCUCAUUAGGtt	-0.0118253	0.991913
262	AMD1	CCUGAUACCAGGUUCUGUCtt	-1.41975	0.232537
51005	AMDHD2	CCGGAGGUUUAUCACAAGGtt	-0.164115	0.271621
51005	AMDHD2	GCUGUUCUUUGAGGAGCGGtt	-0.696038	0.229592
267	AMFR	GGACGGAUUCAAGUACCUUtt	0.561651	0.431546
267	AMFR	GGACGAACUCCUCCAGCAAtt	0.259944	0.547387
267	AMFR	GGAACUCUUGGUUCGAUACtt	2.89153	0.039909
269	AMHR2	GGUGGAAAUGCAAGGAUGCtt	-1.25783	0.020649
269	AMHR2	GGAAAACUGGUUGCCAUCAtt	1.16212	0.0650466
269	AMHR2	GGCGAACCUGUGUGUUCUUtt	0.166594	0.589278
84883	AMID	GGAAGGGCAGAUAAUGUGAtt	0.681704	0.016199
84883	AMID	GCUGCCUCUCAAUGAGUAUtt	0.202841	0.639915
84883	AMID	GCAUAUUUCUAGGUUACUUtt	0.257861	0.570196
57463	AMIGO1	GGCAAAUGCUACACCCGUAtt	-0.48506	0.167071
57463	AMIGO1	CAGCCUAUACCACCCUAGUtt	-0.54218	0.17832
57463	AMIGO1	UCCUUAGUGUGGUCCUGGUtt	-0.834013	0.286328
347902	AMIGO2	GGUUCAAGCUGGCAGAACUtt	2.17042	0.28434
347902	AMIGO2	GGUAAAAGAGUGGUGUUUUtt	0.599926	0.594138
347902	AMIGO2	GGCUUUAAUGUGUUCUAGAtt	-0.301437	0.601359
386724	AMIGO3	CCACAACGAACUAGAUGCGtt	0.342132	0.32551
386724	AMIGO3	CGAACUAGAUGCGCUGGGUtt	-1.13554	0.273654
386724	AMIGO3	CGGCCUCUACUUGCACAACtt	-0.234048	0.554243
270	AMPD1	GCACACAUAUUCCAUCUGGtt	0.0202391	0.986028
270	AMPD1	GGUCUGUAUCGGGCACUAUtt	2.09354	0.0649261
270	AMPD1	CCUUCUUAGACGAUAUGAAtt	0.966998	0.100376
271	AMPD2	GCUCCAAGUUCCAGAUGCAtt	0.89606	0.105158
271	AMPD2	GCACUUUUACCACGUUUUGtt	0.541761	0.393225
271	AMPD2	GGUCUUUGAGAGCAUGAAUtt	0.542829	0.190079
272	AMPD3	CGAAAACCUAUUGUCACCGtt	-0.777307	0.418365
272	AMPD3	GCCUUCAUGAGAUGUUAAAtt	-0.212236	0.882996
272	AMPD3	GCCAAAUGUACUCAUGAAAtt	0.212754	0.306843
273	AMPH	GGAUAUUUAGCAGCAAUCAtt	-0.113265	0.5
273	AMPH	GGAAGCUAGUGGACUAUGAtt	1.0485	0.230554
273	AMPH	GGCUACAUAUACAUAGUUGtt	-0.651133	0.271523
57559	AMSH-LP	GCUUGGUUGUAAUAUCACCtt	0.89717	0.0249257
57559	AMSH-LP	GCUAGAAUCGGAGCAGUUUtt	-0.860324	0.225563
57559	AMSH-LP	CCAUCGAGAUUACCAGCAAtt	0.79162	0.227831
275	AMT	GGACACCGCUCUAUGACUUtt	0.375864	0.0415454
275	AMT	GGGUACCAAGAUUGGUACUtt	1.9355	0.0694307
275	AMT	CCAAGAUACUUGGUAGUGAtt	0.299546	0.60308
276	AMY1A	GACCUUGGUGGGAAAGAUAtt	-0.113788	0.634704
276	AMY1A	CGAACAUCUAUUGUUCAUCtt	1.84744	0.0612677
276	AMY1A	AAUGCAAAUCCGCAAAGCAtt	1.30821	0.209725
279	AMY2A	AAUGCAUGUCCUCAAAACAtt	-0.00882956	0.9774
279	AMY2A	UGACUGGUCAUUUUCUUUAtt	0.496659	0.510446
279	AMY2A	GAAGGAUUACGUGCGUUCUtt	0.925496	0.365542
280	AMY2B	GAGAUUGUCGUCUGGUUGGtt	-1.9031	0.160716
280	AMY2B	GAUUGUCGUCUGGUUGGUCtt	0.778562	0.304094
280	AMY2B	GAUUAUGUGCGUUCCAAGAtt	-0.612973	0.217918
10393	ANAPC10	GCCUCAUUUAGUGAACAUCtt	1.42642	0.148479
10393	ANAPC10	GCCAACUCGUUCAUUCAUGtt	1.62186	0.105567
10393	ANAPC10	CCCAUAUGAGACAAAUUAAtt	0.779533	0.220885
51529	ANAPC11	GGAUGGCAUUUAACGGAUGtt	0.754307	0.324418
51529	ANAPC11	GGAAUGGAAGUUCAAGGAGtt	-0.108885	0.709816
51529	ANAPC11	GGUGGAAACAAGGGCUGGAtt	-0.678837	0.398205
29882	ANAPC2	GGUCUUACACAGGCUCAGUtt	-0.272138	0.444978
29882	ANAPC2	GGUUCUUCUACCGCAUCUAtt	-1.44482	0.00370309
29882	ANAPC2	GGACCUCUUCAUCAAUGAGtt	-2.11241	0.159868
283	ANG	CCCUCACAGAGAAAACCUAtt	-0.0600882	0.869928
283	ANG	GGGCCCAAAGAAAGAGCUAtt	-0.287772	0.400002
283	ANG	CCUAAGAAUAAGCAAGUCUtt	0.0727264	0.889581
284	ANGPT1	CCGGAUUCAACAUGGGCAAtt	-1.08695	0.185375
284	ANGPT1	GCAGACCAGAAAGCUGACAtt	-1.35097	0.0986755
284	ANGPT1	GCUAGAGAAGCAACUUCUUtt	-0.0622481	0.952605
285	ANGPT2	CCAGACGGCUGUGAUGAUAtt	-1.03059	0.136143
285	ANGPT2	GGCCUACUGUGACAUGGAAtt	-0.510846	0.474839
285	ANGPT2	CGUUAACAUUCCCUAAUUCtt	-1.50366	0.00190253
51378	ANGPT4	GCUAGAGAGGGCCAUCAAGtt	-0.501172	0.436346
51378	ANGPT4	GCUUUAGCACCCUUGACUCtt	-0.291875	0.14335
51378	ANGPT4	CCGUGAAUUUUCAGCGGAAtt	-1.64302	0.27425
9068	ANGPTL1	GGGCCAAUCUGUGUCAACAtt	-0.353312	0.656613
9068	ANGPTL1	GGGAACUAGAGGUGAAAUAtt	-0.731733	0.276935
9068	ANGPTL1	CCUCAUAGUGGUAUUAUUCtt	0.70412	0.48027
23452	ANGPTL2	CCGAGUGCAUAAGCAGGAGtt	-0.730905	0.10671
23452	ANGPTL2	GGCAACUACAAACUCCUGGtt	-0.350012	0.794038
23452	ANGPTL2	GGAGAAUUAUCUCAGAACAtt	-0.332458	0.259645
27329	ANGPTL3	CGAUGUAAAAAUUUUAGCCtt	-0.430195	0.624628
27329	ANGPTL3	GGACUAGUAUUCAAGAACCtt	0.0149327	0.971045
27329	ANGPTL3	CCUCAUUCCAAGUUAAUGUtt	0.00318899	0.917725
51129	ANGPTL4	CGAAAGACGGUGACUCUUGtt	-1.26843	0.245133
51129	ANGPTL4	GUGGACUAUUUGAAAUCCAtt	1.18341	0.0104609
51129	ANGPTL4	GAUGGAGGCUGGACAGUAAtt	-0.324132	0.3704
253935	ANGPTL5	CGAGCUCAUGAAUAGAGUUtt	0.494261	0.693311
253935	ANGPTL5	GCUCAUGAAUAGAGUUCUCtt	-0.123016	0.739174
253935	ANGPTL5	CCUUACUAUUUCUAGGUGAtt	-0.257588	0.36165
83854	ANGPTL6	CGUAGUGUCAGUAUGGUGUtt	0.422086	0.0872047
83854	ANGPTL6	GCACUAUAAGGCGGGCUUUtt	-1.35667	0.122223
83854	ANGPTL6	CCCGUGUAUCAGCUGACCAtt	-0.916205	0.442984
286	ANK1	GGCUUCAAUCCUGCCUCUUtt	-0.889196	0.287833
286	ANK1	GGACACAAAAGCAGCAAGAtt	-0.159107	0.144616
286	ANK1	GGGAUAGAAAACAAGCGCAtt	-1.69797	0.0385686
287	ANK2	GGAGUAACUCCACUCCAUCtt	0.357505	0.395863
287	ANK2	GGAAUUCUUAUCGCCUAAGtt	0.173049	0.886764
287	ANK2	GGCUGGCUUAUAUUGCUGAtt	-0.675759	0.246838
288	ANK3	GGGUUACAUGGGCUUUAGUtt	-0.922463	0.277552
288	ANK3	GGGUGCCCUAACUAAAAGAtt	-0.572032	0.38887
288	ANK3	GGAUUAUCACGAAAGAUUUtt	0.779661	0.200334
54467	ANKIB1	GGUGAAGCUCACAACAUUUtt	-1.13729	0.121405
54467	ANKIB1	CGAAACAAGGGUCAAAUACtt	-1.82393	0.0664535
54467	ANKIB1	GGAUGUUGGGAGUCGUUUUtt	0.915945	0.540525
255239	ANKK1	GGUUCCGCAUCAUCCAUGAtt	-0.111172	0.888817
255239	ANKK1	GGACCUAAAUAUGAUGUGUtt	-0.106591	0.722269
255239	ANKK1	GGGUUCAACAUGAUGAUGAtt	1.0245	0.0851085
91074	ANKRD30A	GCGACAUCUGGAAAGUUCGtt	-1.27983	0.0809014
91074	ANKRD30A	GGAAGACCUAGGAAGAUCGtt	-0.0653792	0.421593
91074	ANKRD30A	GCCUUGGAAUUGAAAAAUGtt	0.215544	0.363616
8125	ANP32A	GGGAGAAGAUGAUGACUAAtt	0.4625	0.557764
8125	ANP32A	GUACAAUCAACGUAGGCCUtt	-0.214805	0.222048
8125	ANP32A	GAAGCUUGAACUAAGCGAUtt	-1.67842	0.0281159
290	ANPEP	GGUGCCCACAUGUGUCCAUtt	-0.707853	0.0224584
290	ANPEP	GUAAAGCGUGGAAUCGUUAtt	-1.42583	0.337862
290	ANPEP	GGACUACUGGCUGAUAGAUtt	0.861288	0.152549
84168	ANTXR1	GUGUGCUGCACCACUGGAAtt	0.441127	0.159304
84168	ANTXR1	GUUGGCUCACAAAUUCAUCtt	0.0253509	0.828113
84168	ANTXR1	GUUGAGAAUGUCCUUUAUUtt	-0.500574	0.461179
118429	ANTXR2	GGCAAAAUCAGUAAAGGCUtt	0.308971	0.474897
118429	ANTXR2	GGAGGCUUGAAAACCUCCAtt	0.436466	0.236299
118429	ANTXR2	GGCUCUUAAAGGAAUAAUUtt	1.11609	0.346698
301	ANXA1	GGCCAUAAUGGUUAAAGGUtt	-0.569563	0.447912
301	ANXA1	GGUGUGGAUGAAGCAACCAtt	-1.39612	0.12229
301	ANXA1	GGAGAUUAUGAGAAAAUCCtt	1.99236	0.0526609
11199	ANXA10	GGAGCACUCCAAGGAUUUGtt	0.0916124	0.311746
11199	ANXA10	GGAUUUGACUGUGACAAAGtt	0.688724	0.0335827
11199	ANXA10	GGACUACUAAAAUGAAGAGtt	1.36184	0.116378
311	ANXA11	GGACUAUCUCUCGGGAAUGtt	0.531115	0.42718
311	ANXA11	GGAUUUGAUCAAAGAUCUGtt	1.26263	0.0144761
311	ANXA11	GGAAACUUUGAGAAGACAAtt	0.437673	0.227348
312	ANXA13	GGACAUCAGAUGAGAGGCAtt	-3.23785	0.0100618
312	ANXA13	GGCAACAAAUCAAGCAAAAtt	0.749586	0.128088
312	ANXA13	GGUACAGGAAAGACAAAAUtt	-0.0188453	0.965007
302	ANXA2	GGAUAUUGCCUUCGCCUACtt	-1.16302	0.195104
302	ANXA2	GCACUGAAGUCAGCCUUAUtt	1.00937	0.0298451
302	ANXA2	GGACAUUAUUUCGGACACAtt	-1.14888	0.208727
306	ANXA3	GGACAAGCAGGCAAAUGAAtt	-0.32658	0.493779
306	ANXA3	GCCUUGAAGGGUAUUGGAAtt	-2.25242	0.00808367
306	ANXA3	GCAAUUAAAUCGGAUACUUtt	-0.471429	0.184747
307	ANXA4	GGGACUUGAUAGACGACCUtt	0.589081	0.00736183
307	ANXA4	GGGCUGCCUAAUUGAGAUCtt	0.583603	0.0388025
307	ANXA4	GGUGAAAUUUCUAACUGUUtt	-0.673889	0.276332
308	ANXA5	GGCUAUGAAAGGCUUGGGCtt	0.328523	0.383137
308	ANXA5	GGGAUCUUCUGGAUGACCUtt	-0.0537142	0.228484
308	ANXA5	GGAUUUCAAAUUGAGGAAAtt	-1.2796	0.0581766
309	ANXA6	GGGCUUUGGCAGUGACAAGtt	-1.64622	0.141259
309	ANXA6	GGAGGCCAUACUGGACAUAtt	-0.457745	0.249622
309	ANXA6	GGGAAUUCAUUGAGAAAUAtt	-0.0498373	0.427801
310	ANXA7	GGAUUUGGAGUCCCACCAGtt	-1.35909	0.240287
310	ANXA7	GGCUUUUCUGGGUAUCCACtt	-0.904335	0.237318
310	ANXA7	GGGUCAAAUGUUUAUAUGCtt	-1.28298	0.11078
244	ANXA8	GGCUAUCAUCGAUGUGCUCtt	0.244162	0.0134649
244	ANXA8	GGACCUCACUGAGACCUUGtt	-1.39877	0.193359
244	ANXA8	GGAGCGAGAUUGACUUAAAtt	1.07552	0.173517
8416	ANXA9	GGACCUUCUUGAACUUCAGtt	-1.92952	0.0871452
8416	ANXA9	GGCAGCUCAUCUCACGAAAtt	-0.262274	0.730074
8416	ANXA9	GGAAGAAAUUUGGGAAGUCtt	-0.141856	0.362583
313	AOAH	CCUGCUAUUUAGUCAUUGAtt	-1.17725	0.0555007
313	AOAH	GGUAGAAGGCCGAACAACUtt	-0.0710899	0.888603
313	AOAH	GCCAGUGAGAAAUUUACAAtt	0.151031	0.501743
314	AOC2	GGGUGAGCGAAUAGCCUAUtt	0.527242	0.200738
314	AOC2	CGAUGCUGACUCGCUAUUUtt	-0.153996	0.632717
314	AOC2	GGAGUUGACAGCUGUGAUGtt	-0.174043	0.740391
8639	AOC3	CCAUUGCUGGAAAGGAUUUtt	0.284992	0.462826
8639	AOC3	GCAGCUCAAGUUAGCAUUUtt	1.70196	0.0392687
8639	AOC3	GCCUUACAAUACAAUAGUAtt	-0.383159	0.428204
23028	AOF2	GCAGCUCGACAGUUACAAAtt	0.120797	0.877377
23028	AOF2	GCAAACAAGUAAAUAUGGAtt	0.374058	0.284979
23028	AOF2	CGAGUUGCCACAUUUCGCAtt	-0.795718	0.20339
316	AOX1	GCUUCGACUCACAGGAACUtt	-0.971024	0.190798
316	AOX1	GCCAAUGCCUGUCUGAUUCtt	-0.965058	0.342791
316	AOX1	CGACAGAUUCCUUUAAAUGtt	-1.18035	0.000560726
162	AP1B1	GGAGAAGAAGAAGGAGGCAtt	-0.46079	0.542091
162	AP1B1	GGACGAGGAUCCAUAUGUGtt	-0.0104566	0.926041
162	AP1B1	GGUGCUGAUGAAGUUCAUGtt	0.811811	0.0868657
164	AP1G1	GGUAGAGAAGCUCCUGAAAtt	0.124294	0.400565
164	AP1G1	GGCAGCACUGUGUGCUGUUtt	0.318075	0.5
164	AP1G1	GGAUUUUCCUAAAGUUACUtt	1.38006	0.00280525
8906	AP1G2	GGUGAUCCAAAAGGAGUGUtt	-0.61279	0.404343
8906	AP1G2	GGUCCAGAUACUUCGUCUGtt	-0.95157	0.275711
8906	AP1G2	GAUUCACAGACAAGAGGGUtt	0.361161	0.31212
8907	AP1M1	GGUGGUGCAGGUGUUUUCCtt	-1.37548	0.344839
8907	AP1M1	GGUGUUUUCCGAGUACUUCtt	0.0502678	0.525109
8907	AP1M1	GGAUGUGAAAUUUUUCCGUtt	0.296579	0.182162
1174	AP1S1	GGAACGGAAGAAGAUGGUGtt	-0.983134	0.161708
1174	AP1S1	GGGACCUCAAAGUUGUCUAtt	-0.381273	0.63649
1174	AP1S1	GGCCUACUUCAUCCUGGAUtt	0.445659	0.369144
160	AP2A1	GGCGGAAAUUAAGAGAAUCtt	0.856448	0.111015
160	AP2A1	GGAGACAAAGCCUUGGAUGtt	0.719191	0.308092
160	AP2A1	GGCUGUGAAUCUGUUGAGUtt	0.21517	0.73119
161	AP2A2	GGAUAAACAAGGAACUGGCtt	-0.551647	0.549242
161	AP2A2	GGAACUGGCAAAUAUCAGAtt	0.462	0.431286
161	AP2A2	GGCCAUCAGCUUAAUCAUUtt	-0.070659	0.441698
163	AP2B1	GGAUGUUAGUUCUCUCUUUtt	-1.73267	0.0713343
163	AP2B1	GGACUGUGAAGAUCCUAAUtt	0.456405	0.413663
163	AP2B1	GGAACAUCAACUUAAUUGUtt	1.75213	0.234227
339488	AP2E	CCAGUCCGUGAUCAAGAAAtt	0.264863	0.426549
339488	AP2E	GCUGCUUGACACACUUUAGtt	0.164349	0.594
339488	AP2E	CCUUUGAUGGUUGAGAAGGtt	-0.906001	0.15147
8120	AP3B2	GGAGAUGCUGGACACCAACtt	-3.26255	0
8120	AP3B2	GGAUUCUCUCAAGCUGGAGtt	0.109819	0.424524
8120	AP3B2	GGAUCAGCUGAUAGAAGUCtt	-1.98654	0.0238139
1176	AP3S1	GGGAGACUUUCCAUUUGGUtt	-0.940607	0.334082
1176	AP3S1	GGAGGAUUAUUAAUUGGAGtt	-0.115349	0.799961
1176	AP3S1	GGAUUAUUAAUUGGAGGAUtt	-1.89231	0.0694933
10717	AP4B1	GGCUUGGACAUGUCUGGUGtt	-2.26891	0.313171
10717	AP4B1	GGCCAGUGCCACUGUAGAUtt	-0.766189	0.235454
10717	AP4B1	GGAAGAACUAUUUGACAUUtt	0.976845	0.140586
11154	AP4S1	GGAACCAAUUGAUGAACUUtt	1.40029	0.170154
11154	AP4S1	GGUACAGAAAACCUCCACGtt	-0.478211	0.3777
11154	AP4S1	GGACUUAGUUUAUUUGGGCtt	0.525188	0.562803
320	APBA1	GGAGGACAUCGACCAGAUAtt	-0.298813	0.5
320	APBA1	GGACAUCGACCAGAUAGUGtt	1.26262	0.171585
320	APBA1	GGUUGUCCUCAAGUUAUCAtt	0.710667	0.0639137
321	APBA2	GGGCAUCACCUACUACAUCtt	0.902412	0
321	APBA2	GGAAGAAGAUGGUCACUACtt	0.53352	0.0998444
321	APBA2	GGAUCAAGGUUUUAAAUGCtt	0.0981713	0.36214
9546	APBA3	GGGACAUUCUUGUGCCUUCtt	0.444243	0
9546	APBA3	GGACCCAGAUGAGGAUUCUtt	-1.56435	0.0216059
9546	APBA3	GGUGCAUAUCAAGACGAUGtt	-0.392076	0.23873
324	APC	GCCGGGAAGGAUCUGUAUCtt	-1.0589	0.12164
324	APC	GGGUUUGUAAAUGGAAGCAtt	1.07669	0.197807
324	APC	GGAAGUAUUGAAGAUGAAGtt	0.751453	0.227727
10297	APC2	CCUACAGGGAAAACUGGAGtt	-0.645702	0.102547
10297	APC2	GGUUGACUAUGAGAUGCACtt	-1.0563	0.190557
10297	APC2	CGUGUAAAUAGUGGUAAAUtt	-1.61449	0.250036
325	APCS	GGUGUUUGUAUUUCCUAGAtt	-0.68499	0.411978
325	APCS	GGCAGGGAUAAUGAGCUACtt	-0.969422	0.0838382
325	APCS	GGUAUUGCUGAAUUUUGGAtt	0.142151	0.909251
10290	APEG1	GGUCUCACUUAUGGACCAGtt	0.820416	0.0790862
10290	APEG1	GUCAGUAAGAGAAGGCCAAtt	-0.531333	0.0640474
10290	APEG1	GAAAUUUGGAAACACCUAUtt	-0.608681	0.397271
327	APEH	GGAGGAACACUUUGAUGCAtt	1.07225	0.0314136
327	APEH	GGAACACUUUGAUGCAAGCtt	0.689373	0.0432496
327	APEH	GGGCAUGGAGUAUUACCGUtt	0.379157	0.468483
328	APEX1	GGCUCCUGUGAUAGAGUUCtt	-1.55516	0.0189295
328	APEX1	CCAGGCUCCUGUGAUAGAGtt	0.461105	0.185378
328	APEX1	GAAAGGAUUAGAUUGGGUAtt	-0.78732	0.118788
27301	APEX2	GGAAACCAAAGUGACCAGGtt	0.629905	0.0114743
27301	APEX2	GGGUUAUAACUCCUAUUUCtt	-0.263632	0.306751
27301	APEX2	GGAAGUUGUGUGAUUUUAAtt	0.711271	0.296564
22824	APG-1	GGAUCAGGCUUCCCUAUGAtt	-1.15107	0.377942
22824	APG-1	GGCUUCCCUAUGAACUGCAtt	0.123479	0.742135
22824	APG-1	GGAACCAUUUGAACUAGAAtt	-1.29686	0.152116
115201	APG4A	CGAAUGGAAUUCCUUGGCUtt	-1.45719	0.16586
115201	APG4A	GCGAAUGAACAUCCUAAACtt	-0.266004	0.33988
115201	APG4A	CGGUUAAUGACCAGACUUUtt	0.279544	0.395914
23192	APG4B	GGCAAGUCCAUAGGCCAGUtt	0.634725	0.0313896
23192	APG4B	GGUGUUAGGUGGUUUAGGGtt	-0.419362	0.307538
23192	APG4B	GGCUUAAUGAAGAGAAUGUtt	-0.232909	0.647011
84938	APG4C	GGACUCAUACUACACUUUCtt	-1.14153	0.67809
84938	APG4C	GGAUUUCCCUCUUGAGACAtt	0.0828191	0.871271
84938	APG4C	CCGACUACUUAGAAUUUGUtt	1.227	0.187171
10533	APG7L	GGACAUUAAGGGUUAUUACtt	-0.142541	0.42722
10533	APG7L	GGGUUAUUACUACAAUGGUtt	-0.176626	0.382908
10533	APG7L	GGAUUUAACUUCCUAGCCAtt	-1.11259	0.0501389
51107	APH-1A	GGACUGACUACCUGGACUGtt	-0.456472	0.313442
51107	APH-1A	GGGUUUUGCUUUGUCCUUUtt	-0.63347	0.184395
51107	APH-1A	GGUGAUUGUGAUUUUGACUtt	-0.383296	0.677049
201501	APM-1	GCACGAAUCAAUGACAACCtt	-1.14991	0.00645188
201501	APM-1	GCUCAUUGGCAUUCCCUUCtt	-0.0539174	0.894746
201501	APM-1	GGACAUGUUCCCUGACCUGtt	0.359221	0.500319
335	APOA1	GGAGUUCUGGGAUAACCUGtt	-1.10065	0.114498
335	APOA1	GGAGAUGAGCAAGGAUCUGtt	-0.417445	0.5
335	APOA1	GGAGUACACUAAGAAGCUCtt	0.844001	0.118802
336	APOA2	GGACCUGAUGGAGAAGGUCtt	-0.271708	0.707275
336	APOA2	GGUCAAGAGCCCAGAGCUUtt	0.116559	0.441553
336	APOA2	GGCCAAGUCUUACUUUGAAtt	-0.716805	0.331014
337	APOA4	GGACAAACUUGGAGAAGUGtt	-0.137449	0.713297
337	APOA4	GGACUCGGAGAAACUGAAGtt	-1.69857	0.0403718
337	APOA4	GGUCAACUCCUUCUUCAGCtt	0.1155	0.811393
116519	APOA5	GGCUUCUGGGACUACUUCAtt	-1.60197	0.148879
116519	APOA5	GGGAGAAAGAGAAUAUCAUtt	0.156166	0.191923
116519	APOA5	GGUGUGGGCUGUGAUAGGAtt	-0.0434171	0.922253
338	APOB	GCAGGCCGAAGCUGUUUUGtt	0.713901	0.417257
338	APOB	GCAGUCACAUCUCUCUUGCtt	-0.14868	0.483222
338	APOB	CCUCUUCUUAAAAAGCGAUtt	-0.0440544	0.940233
339	APOBEC1	CCAAUCACGUGGAAGUUAAtt	0.255839	0.100102
339	APOBEC1	GGGCUGAUACAUCCUUCUGtt	-0.352806	0.211608
339	APOBEC1	CCUUGUUAACAGUGGAGUAtt	-0.263309	0.741443
10930	APOBEC2	GCUUUCUUCAACACCAUCCtt	0.971913	0.338291
10930	APOBEC2	GGUCCUAAUUGCUCACCCAtt	0.446962	0.217535
10930	APOBEC2	CCGCAUUAUCAAAACCCUUtt	0.179613	0.0408553
200315	APOBEC3A	GGCAUAAGACCUACCUGUGtt	-0.839651	0.0700883
200315	APOBEC3A	GACCUACCUGUGCUACGAAtt	0.29649	0.634427
200315	APOBEC3A	GCAGUAUGCUCCCGAUCAAtt	-0.68962	0.206652
9582	APOBEC3B	GGCCAGGUGUAUUUCAAGCtt	0.0738256	0.249139
9582	APOBEC3B	GGUGUAUUUCAAGCCUCAGtt	1.78324	0.0169465
9582	APOBEC3B	GGAGAUUCUCAGAUACCUGtt	1.2703	0.196304
27350	APOBEC3C	GGCUGGGUCACAUGACAAAtt	-1.22913	0.11141
27350	APOBEC3C	GCCAACGAUCGGAACGAAAtt	-0.41451	0.616787
27350	APOBEC3C	GUACCAGGUCACCUGGUACtt	0.101954	0.900553
140564	APOBEC3D	GGUGACCAAAUUCUUGGCUtt	-2.98587	0.0572713
140564	APOBEC3D	GGAGGUGUAUUUCCGGUUUtt	-0.994456	0.163132
140564	APOBEC3D	GGUGUAUUUCCGGUUUGAGtt	2.01333	0.0790392
60489	APOBEC3G	GGUGUAUUCCGAACUUAAGtt	-1.35902	0.021519
60489	APOBEC3G	GGUCACCUGGUACAUAUCCtt	-0.133566	0.864301
60489	APOBEC3G	GGAAAUGGCUAAAUUCAUUtt	-0.00582798	0.257053
341	APOC1	GGAGUUUGGAAACACACUGtt	0.111731	0.920802
341	APOC1	GGAGAAACUCAAGAUUGACtt	1.1063	0.179598
341	APOC1	GGUGCCACCAAUAAAAAUCtt	0.732123	0.501503
344	APOC2	GGUGAAGGAAUCUCUCUCCtt	-2.39188	0.00287575
344	APOC2	GGAAUCUCUCUCCAGUUACtt	-0.822804	0.336003
344	APOC2	GGCAUUUUUACUGACCAAGtt	-0.0126132	0.977032
345	APOC3	GCUUCAUGCAGGGUUACAUtt	-1.6149	0.0528099
345	APOC3	GGACAAGUUCUCUGAGUUCtt	-0.997132	0.342735
345	APOC3	GGGACAGUAUUCUCAGUGCtt	0.598148	0.263086
347	APOD	GGAGAAUUUUGACGUGAAUtt	0.553819	0.619353
347	APOD	GGCCAACUACUCACUAAUGtt	0.373301	0.619182
347	APOD	GCUCUCGUAACCAGGUUCUtt	-1.18116	0.387545
348	APOE	GACCAUGAAGGAGUUGAAGtt	3.98101	0.000840379
348	APOE	GGAGUUGAAGGCCUACAAAtt	-0.261442	0.230237
348	APOE	GAUUCACCAAGUUUCACGCtt	1.88728	0.177282
319	APOF	GGCUGAUGUUUGGGCUCUAtt	-0.868179	0.397372
319	APOF	GGGUGGUGUGAAUGCUACAtt	-1.47118	0.0125443
319	APOF	GGCUGUACAGUAAAACGUAtt	-0.650678	0.143165
350	APOH	GGAGAAGAGAUUACGUAUUtt	1.08087	0.165574
350	APOH	GGAGGGAUGAGAAAGUUUAtt	0.866644	0.244031
350	APOH	GGAAAAGAAGUGUAGCUAUtt	-0.339528	0.430354
80833	APOL3	GGGUAUAUCUCAGAGCCUGtt	0.0473366	0.868754
80833	APOL3	GGACGAAUAUGUGCAGCAGtt	-0.38492	0.205784
80833	APOL3	GGUAAAGUUUAUGGAGCUGtt	-1.76876	0.0606605
80832	APOL4	CCUUGUGCAAGACUCACUGtt	-0.888119	0.157085
80832	APOL4	GACCGGUUGCUCUCAAAACtt	-0.747661	0.192388
80832	APOL4	CCAUGUGAUAAUUGCGUUAtt	-0.330645	0.276929
80831	APOL5	GGUUGUAAAGAAAUGUGGCtt	0.146493	0.846779
80831	APOL5	GGAGGAAAAAUUGUUUCUCtt	0.206594	0.780755
80831	APOL5	GGAAAAAUUGUUUCUCUCAtt	0.56884	0.307576
80830	APOL6	GGGAACAUUGACAAGCUCCtt	-3.28603	0.00505913
80830	APOL6	GGUUUGGCAACAGCAGCUGtt	-0.597909	0.217736
80830	APOL6	GGUCCAAAUAAUAUCAAGUtt	-0.142855	0.197378
351	APP	GCCAACCAACCAGUGACCAtt	-0.229477	0.457183
351	APP	GGCAGUUAUCCAGCAUUUCtt	1.60505	0.0520371
351	APP	CGUGUUCAAUAUGCUAAAGtt	0.521236	0.399627
8883	APPBP1	GCAGUAUCGGCAAGAACCGtt	-0.391701	0.126376
8883	APPBP1	GCACUUCACUACGCUUAGCtt	-0.223944	0.720184
8883	APPBP1	GGAAUAUGGUUUAUCUGUAtt	-0.206912	0.769011
26060	APPL	GGUGAUGAUGAAGUUAUGAtt	-0.206341	0.646637
26060	APPL	GGAAGUAUUUCAGAUUGCAtt	0.304763	0.593016
26060	APPL	GGUGAAGUAUGAAGUAACAtt	0.780044	0.5
353	APRT	GGCUGAGCUGGAGAUUCAGtt	-0.541743	0.276162
353	APRT	GGGAAAUAUCAGCCUUGGGtt	1.15814	0.136573
353	APRT	GGGAACACAUUCCUUUGCUtt	0.336145	0.625275
54840	APTX	GGGAUAUGUCAAGGUAAAGtt	-1.74182	0.112907
54840	APTX	GGAAGAGGCAAAGAACCCUtt	0.0936576	0.213367
54840	APTX	GGUGAUUGUAGAUUUUGCUtt	1.53704	0.0364397
357	APXL	GGAUGGAGCUUCCAGUAGGtt	0.512187	0.259891
357	APXL	GGACAUCUGAGGAUACUGUtt	0.819636	0.411686
357	APXL	GGGUGAAUAGUUUCCUAAUtt	0.376461	0.22503
134549	APXL2	GGAGCUGGCCAGAUUAGAUtt	0.268026	0.774711
134549	APXL2	GGGUCCUAUCAGUUCAGCUtt	-0.290906	0.332833
134549	APXL2	GGCUUGAAAACCCUGCCACtt	2.15597	0.0100476
358	AQP1	CCUUGGAAUCGUCCCUAUAtt	0.722215	0.51362
358	AQP1	GGUGAAAGAAAGGGACCCAtt	-0.729539	0.299883
358	AQP1	GGAAAAUGACUUGUAAGGUtt	1.41535	0.190126
89872	AQP10	GCUAUGAUUAGGACAACCCtt	-0.518406	0.594856
89872	AQP10	GGCAACUUCUUCACCAUGUtt	0.174511	0.353092
89872	AQP10	GGGAAAAUUCUGGUUAUUCtt	1.05967	0.144543
282679	AQP11	CCAAGCUUCGUAUCCACCUtt	0.272269	0.388983
282679	AQP11	GAAUCCCAUCCGAGUCGACtt	-0.85949	0.0650662
282679	AQP11	GCAUUCCCUCAGUUUUUUAtt	0.36074	0.206814
359	AQP2	GGGAAGGAGGCCACUUUGAtt	-1.79875	0.0303546
359	AQP2	GGCUUGCCAAGACUCAUUGtt	-0.117813	0.809208
359	AQP2	CGCAUUACUAGAAUCAUUUtt	0.735111	0.0586288
360	AQP3	CCGGAAUUUGGGUCAAUACtt	-1.27234	0.187551
360	AQP3	GGGUCGUCACUCCUUUAAUtt	-0.442544	0.40363
360	AQP3	GGAGCUCCCUAUCUACCCUtt	-0.0645353	0.471157
361	AQP4	GCAGUCACAGCGGAAUUUCtt	-0.58291	0.371255
361	AQP4	GCCUUUACCGGUCGACAUGtt	0.176778	0.42265
361	AQP4	GCUAUUAGAAGUAAAGCAGtt	0.0238877	0.982338
362	AQP5	GCUGAUUCUGACCUUCCAGtt	-0.070483	0.42265
362	AQP5	GCGUGUGGCCAUCAUCAAAtt	-0.0386532	0.79749
362	AQP5	GAGCGGAAGAAGACCAUGGtt	1.90423	0.0475155
363	AQP6	GGCAGGAACAAUCCUCAGAtt	-1.52698	0.0249772
363	AQP6	GGGACUGCUGUGAAAUCAAtt	0.477536	0.297963
363	AQP6	GGAAACUAAGAUUUGAGAUtt	-0.294238	0.660209
364	AQP7	CGCAGCUGUGACCUUUGCUtt	1.0693	0.0737108
364	AQP7	GCUGUGACCUUUGCUAACUtt	-1.1601	0.0245125
364	AQP7	GCAAGGCUUGUCCGACAAAtt	-0.412348	0.171923
343	AQP8	CGGUUUGUGCAGCCAUGUCtt	1.18838	0.100971
343	AQP8	CCACAACACGAGCGUGUUUtt	0.13571	0.678887
343	AQP8	GGCUCUAGGUUCUUGGAAUtt	-0.108903	0.325127
366	AQP9	GCUAUUCUCAGUCGAGGACtt	0.226569	0.210453
366	AQP9	GGUGGAAUCCACCCAGUUUtt	0.311315	0.351026
366	AQP9	GCAUCUGCAUAAAAGUUUGtt	0.54423	0.187837
367	AR	GCGUGGACUUUCCGGAAAUtt	0.043287	0.933763
367	AR	CCUGCUAAUCAAGUCACACtt	-0.325139	0.532729
367	AR	GGAAAAAUUGUCCAUCUUGtt	0.947676	0.195758
369	ARAF1	GGAGCUCAUUGUCGAGGUCtt	-0.413881	0.288681
369	ARAF1	GGCUAUUACUGGGAGGUACtt	0.565705	0.149497
369	ARAF1	GGACUCCUCUCUUUCUUCAtt	-0.991022	0.159995
64411	ARAP3	CCAGUGAUGACCUCAUUUCtt	0.196189	0.5
64411	ARAP3	GCUGGCACUGUACAAGAGUtt	-0.273814	0.755207
64411	ARAP3	GCCCAUUUAUCUAUACCAUtt	0.663517	0.450766
81857	ARC92	GGUCUACGUGAAUCAUGGCtt	-0.476876	0.186266
81857	ARC92	GGAUGGUCCAGUUCCAUUUtt	0.0103637	0.981082
81857	ARC92	GGACCUGGAGUCUCUCAAAtt	-1.53863	0.310053
8260	ARD1	GCUCUCUUACAUUGCUGAGtt	-1.53045	0.215688
8260	ARD1	GCAAAGGCAAUUCACCUCCtt	-0.865774	0.396131
8260	ARD1	GGACGAGAAUGGGAAGAUUtt	-0.38376	0.677856
374	AREG	GGUUACCUCAAGAAGUGAGtt	-0.887216	0.556456
374	AREG	GGGAGGCAAAAAUGGAAAAtt	-0.652212	0.181054
374	AREG	GGAUAUCACAUUGGAGUCAtt	-3.95653	0.0583299
375	ARF1	GGAACUGGUACAUUCAGGCtt	0.264248	0.588374
375	ARF1	GGCAGUUUCUGGUACUCCUtt	0.261743	0.42265
375	ARF1	GGGUCCGAUUUGCCAUCGAtt	-0.269022	0.211445
377	ARF3	GGAAAGACCACCAUCCUAUtt	-0.387602	0.784414
377	ARF3	GGGUUGAUAUUUGUGGUCGtt	-0.292665	0.295725
377	ARF3	GGAAAUAAAAUCCUGAAGUtt	0.630938	0.316724
378	ARF4	GGGUCUUAUUUUUGUGGUAtt	1.56898	0.0111911
378	ARF4	GGAAGUAGCAGAUGAGCUGtt	0.382728	0.826944
378	ARF4	GGAUUUGCCAAAUGCUAUGtt	0.833658	0.264755
379	ARF4L	GGAGUUUGUCCAGAGUGUCtt	1.34463	0.139676
379	ARF4L	GGCUUCAACACCGAGAAGAtt	0.261353	0.763289
379	ARF4L	GGACUGUGGAGACGUAAAUtt	2.71436	0.0371295
381	ARF5	GGCACAGGUCUGUACGAUGtt	-0.149507	0.765228
381	ARF5	GGGAUCUGGGUUUCCUUUUtt	-1.05606	0.188243
381	ARF5	GACCACAAUCCUGUACAAAtt	-0.282877	0.0759691
382	ARF6	GGUCUCAUCUUCGUAGUGGtt	-0.446614	0.146148
382	ARF6	GGAGAGAAAUCAAAAACCCtt	1.07871	0.0407789
382	ARF6	GGUAAUGUAAGAAGUUCUCtt	-0.473316	0.267909
55738	ARFGAP1	GGACAUUGAGCUUGAGAAGtt	-0.488979	0.0571875
55738	ARFGAP1	GGAGGAUUACGAUCCUUGCtt	1.52062	0.219363
55738	ARFGAP1	GGAGGGAAAGAUUUUUGAUtt	0.950323	0.0816311
26286	ARFGAP3	GGUGUGUUUUGAUUGUGGUtt	0.35603	0.318992
26286	ARFGAP3	GGAGGAAGAUUUUUUUGCCtt	0.588435	0.202769
26286	ARFGAP3	GGUGACUGCCAAAUAAUAUtt	0.549765	0.5
10139	ARFRP1	GGGAGCUGACUGAUGCAAAtt	0.516702	0.304881
10139	ARFRP1	GGGUGAGUGCAAAAUAAAGtt	0.173261	0.751262
10139	ARFRP1	GCAGUCGAAAACCCGAUUUtt	-1.47496	0.233071
383	ARG1	GGGCUACUCUCAGGAUUAGtt	-0.272432	0.22944
383	ARG1	GGGUAAUCACAAGCCUAUUtt	0.421587	0.192115
383	ARG1	GCCUAUUGACUACCUUAACtt	-0.16711	0.197046
384	ARG2	GCUGUGUCAGAUGGCUACAtt	-0.984556	0.185727
384	ARG2	GGAAGAGGCGAAGACUACAtt	0.100172	0.720831
384	ARG2	CCAAUACUACUGUAAAUGUtt	0.0631409	0.635826
83857	ARG99	GGAGGUUUUAGUCGGCUUGtt	0.773877	0.217193
83857	ARG99	GGUUUUAGUCGGCUUGUUGtt	1.30731	0.18655
83857	ARG99	GGAUUCCAUCAAAUAUGGUtt	0.109178	0.830517
8470	ARGBP2	GAGGAAGAGAAGAGAGUGAtt	-0.124134	0.721174
8470	ARGBP2	GGAAGAGAAGAGAGUGACAtt	-1.54224	0.113081
8470	ARGBP2	GUGAUGUCAUUGAUGUCAUtt	0.239939	0.848022
503582	ARGFX	GGAUGAAACAUGAAGGCCCtt	-0.0112989	0.983633
503582	ARGFX	GCUGGGCACUACGUAAUCAtt	-0.469025	0.355444
503582	ARGFX	CCUACCGGAGUCAACAGUAtt	0.0482035	0.42265
390	ARHE	CGGCCAGUUUUGAAAUCGAtt	1.27235	0.465159
390	ARHE	GCAGCUACUUAUAUCGAAUtt	-0.355194	0.398445
390	ARHE	GGUAAUUACAACACUCAGUtt	-0.814938	0.262178
392	ARHGAP1	GGAGAUGACAAGUAUGGGCtt	-0.383882	0.312333
392	ARHGAP1	GGCCUUGUACAUCGUGCAUtt	0.485833	0.5
392	ARHGAP1	GGCCAUUAAUCCCAUCAACtt	-0.998808	0.0909293
79658	ARHGAP10	GGCAGUCGAAGAGACAAGGtt	0.350431	0.604186
79658	ARHGAP10	GGAUGUACAAACCUCCAGGtt	-1.11688	0.15766
79658	ARHGAP10	GGGAACUGUACUACUCGCAtt	0.788789	0.397959
94134	ARHGAP12	GGACAGAAAGAUUGUGAUAtt	-1.24628	0.265327
94134	ARHGAP12	GGUACAUCUUGGUGAAAAAtt	-0.298651	0.540227
94134	ARHGAP12	GGAAUAGAAAAGCAUGAUAtt	-0.747521	0.353514
55114	ARHGAP17	GGAGACACAAAAAACUGCCtt	0.806069	0.0276542
55114	ARHGAP17	GGUGGAGAUUCCCAACAUCtt	-0.24704	0.499349
55114	ARHGAP17	GGAUCAAGACAAAAAACUUtt	0.510524	0.587134
57584	ARHGAP21	GGAUGUCACAGCACUGGCAtt	-2.16072	0.00307986
57584	ARHGAP21	GGCAACGAAGCUUAUAGCGtt	0.00374033	0.995686
57584	ARHGAP21	GGAAACUUCUCAGUAAAGAtt	0.85534	0.069273
23092	ARHGAP26	GGACGGGAAGUCACUCAUAtt	1.28794	0.49385
23092	ARHGAP26	GGAAUCUUGAAGAUGAACGtt	1.49631	0.105196
23092	ARHGAP26	GGGAAUGAGAAUUAAGAAUtt	0.134582	0.766336
393	ARHGAP4	GGCAUAUCACAUGGAGAGCtt	0.796945	0.42265
393	ARHGAP4	GGUUCUCGAGGUGCAUGCUtt	-0.131857	0.610035
393	ARHGAP4	GGUGAACAAGACUCUGAAGtt	0.473459	0.0956234
394	ARHGAP5	GGUAACUGUGGAGUUGGAAtt	-0.472182	0.418117
394	ARHGAP5	GGACGAGUAGUAAACAAUGtt	1.29071	0.0214844
394	ARHGAP5	GGAACAUAUAAGAAAAAGGtt	0.448362	0.265091
64333	ARHGAP9	GGAAGACUUGCCGUCAGAAtt	0.622339	0.175089
64333	ARHGAP9	GGAACAAUGAUGUCCUGCAtt	1.27353	0.0844251
64333	ARHGAP9	GGAUAUCCCUUUAAAUCUCtt	-0.579355	0.224481
396	ARHGDIA	GCUUCAAGAAGCAGUCGUUtt	1.25267	0.0497808
396	ARHGDIA	GCAUACGUACAGGAAAGGCtt	0.622609	0.351844
396	ARHGDIA	GCAGUCGUUUGUGCUGAAGtt	-1.04119	0.357247
397	ARHGDIB	GGCCUGAAAUACGUUCAGCtt	-0.330208	0.571553
397	ARHGDIB	GGCACGUACCACAACAAGUtt	0.0294025	0.802298
397	ARHGDIB	CCUGUCGAUUAAGAAGGAGtt	-2.10764	0.153396
398	ARHGDIG	GGAAGGUGUUGAUUACAGAtt	0.170941	0.650722
398	ARHGDIG	GGUCCACAGGGAGAUUGUCtt	-1.69938	0.0875279
398	ARHGDIG	GGAAGAGCCUCUUGGAGAUtt	0.171498	0.638599
9138	ARHGEF1	CCAAGAGUGGAGACAAGAAtt	0.0176723	0.75254
9138	ARHGEF1	GCGGAAAAACUGGUGUGCUtt	0.386816	0.188004
9138	ARHGEF1	CCGAUCACAAAGCCUUCUAtt	0.119053	0.26025
9639	ARHGEF10	GGAGCACUAUGAGAAAAAGtt	1.01119	0.159864
9639	ARHGEF10	GGCAGAAGCAUGAACUGAAtt	-1.5757	0.168643
9639	ARHGEF10	GGUUUACAAAGGCUUAUUUtt	-0.48616	0.214753
9826	ARHGEF11	CCUUCAUCCAUGGGCAUCUtt	-0.769755	0.00830086
9826	ARHGEF11	GGGUGUAGAUCAAAGCCCAtt	-0.300544	0.122373
9826	ARHGEF11	GCCUUUAAUUAUUGGCCCAtt	0.199783	0.506221
23365	ARHGEF12	CCGAGAGUCACCAACAGAUtt	0.0983587	0.239402
23365	ARHGEF12	GCGCAUUGCAUCACAUGAUtt	-1.36856	0.123788
23365	ARHGEF12	GCUACGGAAAAUUUUUUCAtt	0.543111	0.483168
23370	ARHGEF18	GGGCAGUGACCGGAAUUAUtt	-1.02218	0.260584
23370	ARHGEF18	GCCACCCGUCAUCUCGUUAtt	1.02973	0.203976
23370	ARHGEF18	GCUGUCUGAAAUCAUAGCAtt	0.507678	0.0186531
9181	ARHGEF2	CCGCUGUAAAGACACCCUCtt	0.525908	0.299913
9181	ARHGEF2	GGUAAUCUACAGUGAGCUGtt	-0.851581	0.210738
9181	ARHGEF2	GCAGCAAGAUGUCAUCUAUtt	0.709411	0.285763
50649	ARHGEF4	GCCGACUUCCAGAUCUACUtt	0.170272	0.854599
50649	ARHGEF4	GGAUGUUGAAGCCGCCUUGtt	0.321513	0.768455
50649	ARHGEF4	CCUAAUCCUCCUUUCAUUUtt	0.14009	0.800703
9459	ARHGEF6	GCCGUCAAAGGAUUUGAAAtt	0.644284	0.0164386
9459	ARHGEF6	GGAUUUGAAACUGCUCCACtt	1.05433	0.114896
9459	ARHGEF6	GCAAUCGUAGCAUUCAAAAtt	1.72402	0.0464116
8874	ARHGEF7	CGUACCUACGGCCAUUGCAtt	-1.60658	0.00705598
8874	ARHGEF7	GCAAAUGCUCGUACAGUCUtt	0.748039	0.121587
8874	ARHGEF7	CCAGUGAGAAGUUAAGUUCtt	0.493263	0.284773
9077	ARHI	GGUAACAACCUGCAUAAGUtt	2.34743	0.00826533
9077	ARHI	GCCAAGACCGAUGUGAAUGtt	-0.602338	0.0476244
9077	ARHI	CCCGAUUAUUGUGUAUUACtt	0.101652	0.898863
8153	ARHN	GCAGAGGCUUAUCCCUGUUtt	-0.125416	0.392088
8153	ARHN	GGGCGAGAUACACAAGGAUtt	-0.922822	0.0195868
8153	ARHN	GGAUCGAGCCAAAAGCUGCtt	-0.181313	0.822309
8289	ARID1A	GGGCCAGACUCCAUAUUACtt	0.876991	0.693714
8289	ARID1A	GGAGCUAUCUCAAGAUUCAtt	-0.526355	0.598153
8289	ARID1A	GGUCAACAAGAACAAAAAAtt	0.715799	0.200729
57492	ARID1B	GCCCAAUGGAUCCAAUGGUtt	0.205366	0.583223
57492	ARID1B	GAGACCUCAGUUGUAUGGCtt	-1.17414	0.019085
57492	ARID1B	GACUUGAACUUAAUACAGCtt	1.03123	0.337867
1820	ARID3A	GGAGCACUUUGAGGACAUGtt	-0.914033	0.166713
1820	ARID3A	GGACAUGAAGCCCAAAUGGtt	-1.46231	0.142844
1820	ARID3A	GGAACACUUGAAUUUCUCAtt	-0.594196	0.0883983
10620	ARID3B	GGACGGAGGUUUGGAAGAUtt	-0.559164	0.207432
10620	ARID3B	GGUUUGGAAGAUGAGGAUGtt	0.200934	0.520866
10620	ARID3B	GGCUGCUUCAAAAUAUUUUtt	-0.164727	0.788088
138715	ARID3C	CCUACGAGGAACAAUUCAAtt	-0.207521	0.652676
138715	ARID3C	CCUACACGGGAGAAAUUGGtt	-1.19703	0.220415
138715	ARID3C	GCUGAGUCCAAGCCCUAUUtt	-1.62798	0.0232826
5926	ARID4A	GGCAAAGAUUAAGACUGUGtt	0.525387	0.0560145
5926	ARID4A	GGCUGGUGAAAGUUAAGGUtt	-0.755948	0.229972
5926	ARID4A	GGAAGUAGACAUUCUCAAUtt	-0.484833	0.42265
51742	ARID4B	GGAGCCUUUUGUGAAGCCAtt	-1.98384	0.199348
51742	ARID4B	GCCUUUUGUGAAGCCAAGAtt	1.5264	0.109641
51742	ARID4B	GAUCAAGACAGCAAAAAGAtt	0.325228	0.241487
10865	ARID5A	CCACCAGUCACAACCUAUGtt	-0.430263	0.653518
10865	ARID5A	GCAGAACGGAAUCCAGAACtt	0.405881	0.422866
10865	ARID5A	CCAGUCACAACCUAUGCAGtt	-0.645371	0.202734
84159	ARID5B	CGCUGGACCAGUGAAAACUtt	1.16301	0.131524
84159	ARID5B	GGCAGUCAACCCUAAACAGtt	-3.44651	0.00883084
84159	ARID5B	CCUUUGGACUAUGUUUCAAtt	-0.494694	0.214337
25820	ARIH1	GCAGAUUCUACAACACAUGtt	-0.0833222	0.383138
25820	ARIH1	GGAUAUGCCUUGUCAGAUCtt	-1.24728	0.215007
25820	ARIH1	GCAGAUCUAGAGAAUGCCAtt	-0.232302	0.421408
10425	ARIH2	GGACUAUUACGUGGGAGUAtt	-0.527789	0.329742
10425	ARIH2	GGAGUACCAGUUCACUUGCtt	-0.753023	0.277531
10425	ARIH2	GGCAAACUAUAGGAUAACAtt	0.271204	0.491479
9891	ARK5	GGAUAAGUUCUUACAAACGtt	0.761632	0.0509074
9891	ARK5	GGCACCUACGGCAAAGUCAtt	-0.350252	0.422804
9891	ARK5	GGUCAAAACUAUUAUAUAUtt	-0.725798	0.178572
400	ARL1	GGAAAAACCACAAUUUUGUtt	1.79936	0.0935895
400	ARL1	GGACAGACAAGUAUCAGGCtt	-2.05377	0.183254
400	ARL1	GGGAUAAUUUGAUCGAAUCtt	-0.466656	0.217675
285598	ARL10A	GGACUUUGAGGUGGACCUGtt	0.0481907	0.774241
285598	ARL10A	GGUGGACCUGCUAGAAAUUtt	0.83348	0.118899
285598	ARL10A	GGGCCAUUAUUUUUAAAGGtt	0.348491	0.401551
115761	ARL11	GGACUAUCUGGAAGGCACAtt	-1.35118	0.0371566
115761	ARL11	GGCACAGAUAUCCUCGUGUtt	-0.264582	0.421571
115761	ARL11	GGCUGAGUCUAGAGAGAUUtt	-2.69717	0.0271164
402	ARL2	GCAACCCUCCUCAUCUUUGtt	0.197665	0.663849
402	ARL2	GCCGCAUUUUCACAGCUGAtt	0.0183681	0.876368
402	ARL2	GUUGUGAAAUAAACCGCUCtt	0.245705	0.692278
403	ARL3	GGGUUUCAACAUCAAAAGUtt	0.892645	0.0153403
403	ARL3	GGAAAAUCAGACCAUACUGtt	-0.638396	0.0488228
403	ARL3	GGAAGAAAAACUAAGUUGUtt	-0.277038	0.626792
10124	ARL4A	GGUAACCUUGGGAAAUUCUtt	-0.338242	0.183981
10124	ARL4A	GGAGAAAUUAAGGCCACUGtt	-2.54723	0.00256816
10124	ARL4A	GGAUAGUAAAUUGACCAGAtt	0.599275	0.180981
26225	ARL5	GUUGUACAUACAUCUCCUAtt	-0.340752	0.695928
26225	ARL5	GAAUCUCUUCGUUCUUCCUtt	0.451888	0.418475
26225	ARL5	GAGUUUGUAAUAGUUGUUGtt	0.176721	0.512523
84100	ARL6	GCAUAGAGAAAUUCAAAUCtt	0.355475	0.656107
84100	ARL6	GAAAUUCAAAUCAUCCAGUtt	0.567981	0.571282
84100	ARL6	GUUUGUCAUUUACAGUGUUtt	1.57464	0.0723537
10550	ARL6IP5	GGGACAUUUCCAAAUGGAAtt	-0.343572	0.63373
10550	ARL6IP5	GGAGUCAUGGUCUUUGUGUtt	1.19491	0.439091
10550	ARL6IP5	GGAAUAGGUUUGAAGAGGAtt	-1.15847	0.210535
10123	ARL7	GGGCAUGGACAAGCUCUAUtt	-0.812906	0.188722
10123	ARL7	GGAAGUCCCUCAAGCAGAAtt	-0.692193	0.49224
10123	ARL7	GUUCAACGAGUUCGUGAACtt	0.225285	0.784406
221079	ARL8	GGGAACGACUAGCUAUUACtt	-0.246186	0.819951
221079	ARL8	GGGUGUAUGACAGCAGCUGtt	-0.739091	0.145256
221079	ARL8	CGACUAGCUAUUACAAAAGtt	0.348268	0.165775
132946	ARL9	CCUUUUCGGUCCUACUGGGtt	0.189065	0.42265
132946	ARL9	GGGAUUGCUGCUGAUCUUUtt	0.435	0.390692
132946	ARL9	GCAGCCUAUCACAUUACAGtt	-1.16548	0.0964325
405	ARNT	GGGCUGGAUUUUGAUGAUGtt	-1.26828	0.475118
405	ARNT	GGUGUGAUGAUGAUCAGAUtt	0.0846157	0.419945
405	ARNT	GGGAAAAUCACAGUGAAAUtt	0.753527	0.0726468
9915	ARNT2	GGGCGAGUGAUUUAUGUGUtt	1.29481	0.0544945
9915	ARNT2	GGAACUGAAGCAUCUCAUCtt	-2.71192	0.179654
9915	ARNT2	GGAUUUUCAAGACAAACUGtt	-0.259585	0.471771
406	ARNTL	GGGAAGCUCACAGUCAGAUtt	0.920062	0.0878506
406	ARNTL	GGAGAGAAUAGCUUUUAUGtt	0.471687	0.431608
406	ARNTL	GGAUAAAAAAUGCAAGGGAtt	-2.21793	0.0584629
56938	ARNTL2	GGAAGUGAUUCAGACCCAUtt	-0.610096	0.695613
56938	ARNTL2	GGAUAAUGAGCUCAGACAUtt	-1.13723	0.132056
56938	ARNTL2	GGCUAGUUUGACUGGACAAtt	-0.626738	0.192494
164668	ARP10	CGCAGUGCUACCAAGUCACtt	0.36068	0.146951
164668	ARP10	GGCUCACGACCAUCUGAACtt	0.621839	0.22259
164668	ARP10	GCUAGAUAAAAACAGUCGAtt	-0.237246	0.698636
57180	ARP3BETA	GCAAAGGUAGUUGACCAAGtt	0.227037	0.457394
57180	ARP3BETA	GGUAGUUGACCAAGCUCAAtt	-1.49556	0.361706
57180	ARP3BETA	GGUUCAUGGAGCAAGUGGUtt	1.00248	0.241433
10094	ARPC3	GCUGAUAGGACCUUGAUAUtt	0.466562	0.137115
10094	ARPC3	CCCUCAGAAUGAUAAACCCtt	0.702237	0.265219
10094	ARPC3	GGCAAGAGACUGGACUGAGtt	0.633736	0.348375
10093	ARPC4	CGACACAACAAGCCGGAAGtt	-1.37156	0.102704
10093	ARPC4	GCUCCUGUUACAACCUGUGtt	-1.79939	0.0331959
10093	ARPC4	GCCAGAAGGCGACUUAUUUtt	0.154592	0.799202
84517	ARPM1	GGACAUGGAGAUCAUGUGGtt	0.128517	0.823751
84517	ARPM1	GGGUUACUGUCUGCCUCAUtt	-1.58482	0.102918
84517	ARPM1	GGAAAAUAUCAGUGUGGAUtt	-1.14024	0.0780917
140625	ARPM2	GGCCAACCAGAAGAAGUACtt	0.38749	0.159231
140625	ARPM2	GGGAGAACCGUGAGAAGAUtt	-0.984622	0.0977739
140625	ARPM2	GACUCUGGAAGCACCUCUUtt	-0.0762667	0.309968
407	ARR3	GGUCCUGAAGAUGCAGGAAtt	1.30349	0.0848793
407	ARR3	GGAGACAGUCUCCAAGAGAtt	-0.0163206	0.475167
407	ARR3	GGAAUUCACGGAGACUGUAtt	-1.96642	0.009193
408	ARRB1	GGACCUGUUUGUGGCCAACtt	-2.38887	0.0102971
408	ARRB1	GGAGAUCUAUUACCAUGGAtt	0.262232	0.476543
408	ARRB1	GGCAUGAAGGAUGACAAGGtt	-0.209688	0.7043
410	ARSA	CCUGAGACCAUGCGUAUGUtt	-0.400205	0.316822
410	ARSA	CCAGUGGAGACUUGCACAUtt	0.403774	0.275037
410	ARSA	GCUCUCUGACUGCUCAUGAtt	-0.372521	0.30134
411	ARSB	GCACCAAAUAAUCUGGCCCtt	-0.931128	0.271003
411	ARSB	GGGCUAUAGCCCUCAUAACtt	-0.793957	0.28669
411	ARSB	CCAAAUAAUCUGGCCCUGUtt	-0.228281	0.517985
414	ARSD	CCAGGGUGUGAAUUGUGCAtt	-0.311806	0.183865
414	ARSD	GCGAGUCUUAUGCUAAAGGtt	-0.418561	0.193579
414	ARSD	CCACGGAUUUGACUAUUUCtt	-0.339368	0.221581
415	ARSE	GGCUAUGCCACUGGACUCAtt	-1.1176	0.0352097
415	ARSE	GCUCACACACCUGAUACCCtt	-0.93694	0.17759
415	ARSE	CCCUCAUUUAUUUUACGUCtt	1.36946	0.438642
416	ARSF	CGACAAGCCUAAUAUUGUCtt	2.29353	0.00284058
416	ARSF	GCUGGACGGUUGAUUAAGGtt	-0.049536	0.880873
416	ARSF	CGUGUCAUCCAAAAUCUUGtt	1.72239	0.127808
347527	ARSH	CGUACAUACUCCACUCAUCtt	-1.42505	0.180446
347527	ARSH	CGCUGUCUUAUAUAGGCGGtt	0.528138	0.246065
347527	ARSH	GGAGGCACUUGCUUUCAUUtt	0.605581	0.246583
340075	ARSI	AUGUGGACUAUUACACCUAtt	-0.0657453	0.584705
340075	ARSI	UCCUUUUUCCGUAAACUCAtt	0.0197432	0.963675
340075	ARSI	GGACGCAAGGGCACUUAUUtt	0.259084	0.559491
417	ART1	GGAGUUCAAUGCAGCCGUGtt	-1.24575	0.014506
417	ART1	GGGCUACUCCUUCUUCCCUtt	-0.177451	0.620089
417	ART1	GGCCUCCUUUGAUGCAUGAtt	-0.237908	0.411473
419	ART3	GGUGAAGGCUGAAGUGUUAtt	-1.4422	0.116325
419	ART3	GGAUAACCAUGGAAUAGCCtt	0.583192	0.228504
419	ART3	CCUAGAAUAUUUUCAACCCtt	0.621091	0.445702
116969	ART5	CGAUACCUAUGUGGGUUGUtt	0.630622	0.151121
116969	ART5	GCAAGGAAAGUACUGAGGCtt	0.00101673	0.546356
116969	ART5	GGCAGCCACUUGAUUGAACtt	0.754945	0.0832784
51752	ARTS-1	GGGAUGGAUGGCUUUUGCUtt	0.591172	0.18671
51752	ARTS-1	GGCUGGGAUUUUCUUUAUAtt	0.509665	0.304295
51752	ARTS-1	GGAUACUAGCAUCAACACAtt	0.0686368	0.860522
421	ARVCF	GGUCACCAAGACUGUCAAGtt	0.603669	0.468125
421	ARVCF	GGACACUGACAACAAGUCGtt	-0.095119	0.756586
421	ARVCF	GGAAAGAAGGAUGGUGAGAtt	-1.22135	0.0849418
170302	ARX	GCACCACUCAAGACCAAAUtt	0.806057	0.0707653
170302	ARX	GGCUCUUUUCCACAAUGGCtt	0.419092	0.539325
170302	ARX	GGAGGUGUGCUAAAGGCUGtt	0.148562	0.207288
57412	AS3MT	GCCUUGAACUGCCAGAAGAtt	-1.138	0.215001
57412	AS3MT	GGAAGGUGAAAUUGUUGAAtt	-0.315402	0.445032
57412	AS3MT	CGUUUGGUCACUGCCAAUCtt	0.346662	0.44318
427	ASAH1	CGUACAGAGGUGCAGUUCCtt	-0.390908	0.837979
427	ASAH1	GGGUAUUGCCGCUGUUACUtt	-0.212283	0.307556
427	ASAH1	CGAUUAACUGUGAAAUGUAtt	0.306098	0.0655996
56624	ASAH2	GGCCAUUUUUUUUCAACCAtt	0.00347093	0.989326
56624	ASAH2	GGACAAGUAGCAGAUAUCAtt	-0.456032	0.255523
56624	ASAH2	GGCAAAAUCUUCAUCAAUAtt	-1.43533	0.20242
125981	ASAH3	CCAGCAAUAAGGAGCUUCGtt	-0.353149	0.419545
125981	ASAH3	GCAAUAAGGAGCUUCGGCAtt	-1.39253	0.0202338
125981	ASAH3	GGUCUCCGUGGUUUUAUGGtt	1.36597	0.116164
27163	ASAHL	CGUGUUAAUCGGAAAAGUGtt	-1.09033	0.385999
27163	ASAHL	GGCACUUUUCCAGUGAAAGtt	-0.295411	0.220947
27163	ASAHL	GGCCACAUUUACCAUGGUCtt	-0.488423	0.385321
136371	ASB10	GGGAUUUCCGCUUCAACAUtt	0.372804	0.567948
136371	ASB10	GACUCUGGUCUCUGACAUAtt	0.116704	0.422638
136371	ASB10	GCUGGCAGAUCUGCUUCUAtt	-0.31224	0.42265
51676	ASB2	GCCGUUUACUUGGCAACGUtt	-1.52264	0.236243
51676	ASB2	GCCGGACAUCUCCAACAAAtt	-0.000559669	0.993962
51676	ASB2	GGUUCUUAGCCAAGUACGGtt	0.417856	0.228274
51008	ASCC1	GGACUUCUAUCAAGGCUCCtt	0.160893	0.286387
51008	ASCC1	GGAUUCCGGUCUACUUUGAtt	0.302637	0.200696
51008	ASCC1	GGAGAAUUUGUGCCUAUAAtt	1.29384	0.058506
10973	ASCC3	GCGAUCUAAACUUCAUGAAtt	0.421299	0.346746
10973	ASCC3	GGAGCCUUGCGUUCCUUUUtt	0.795607	0.312706
10973	ASCC3	ACAAGUUUUAGAUUUGGGCtt	0.722373	0.22035
23020	ASCC3L1	GGAGGAUCUGAUCCGAGAGtt	-1.24641	0.122264
23020	ASCC3L1	GGAUCUGAUCCGAGAGGAAtt	-7.36925	0.0785126
23020	ASCC3L1	GGAUUUCUUCAAGAAGUUCtt	-1.34627	0.037511
429	ASCL1	GUUGGUCAACCUGGGCUUUtt	-1.42634	0.207913
429	ASCL1	GAAGAUGAGUAAGGUGGAGtt	0.850767	0.470454
429	ASCL1	GAUGAGUAAGGUGGAGACAtt	-1.65098	0.00541265
430	ASCL2	GCUGGUGAACUUGGGCUUCtt	-0.508587	0.485037
430	ASCL2	GCAAGAAGCUGAGCAAGGUtt	-1.04756	0.0813205
430	ASCL2	GAAGCUGAGCAAGGUGGAGtt	-0.589868	0.394623
56676	ASCL3	GGAAUGAGCGGGAAAGGCAtt	-1.06908	0.0179366
56676	ASCL3	GGCAGCGGGUGAAAUGUGUtt	0.724121	0.158937
56676	ASCL3	GGAGUAUUUGGAGAAGCGAtt	-0.683283	0.310096
432	ASGR1	GGCAAUGUGGGAAGAAAGAtt	0.11027	0.926664
432	ASGR1	GGUUAUCAUUGUGAACUUUtt	0.102871	0.926358
432	ASGR1	CCUGAGUGAAGAUCACUCCtt	-0.165994	0.777213
433	ASGR2	GGAGGUAGUUUAAGAGUCCtt	-0.0207866	0.977264
433	ASGR2	GGUAGUUUAAGAGUCCCUGtt	-0.579956	0.0546354
433	ASGR2	CCUGAAAGCAGAUCACGAUtt	-0.466617	0.642728
55870	ASH1L	GGCUAAGAGAACUAAAAAAtt	-0.037245	0.927782
55870	ASH1L	GGAAAGCACUUAAAAGUGGtt	0.507771	0.271879
55870	ASH1L	GGGAUUGAUAAAGAGGUAAtt	-0.458373	0.379974
9070	ASH2L	GGCAAACUUGGUCGAUGUAtt	-0.383814	0.648443
9070	ASH2L	GGAAAUGUGCCUUAGUGCUtt	0.652017	0.15822
9070	ASH2L	GGAGUGAAUAAUAUUGUCCtt	0.960692	0.0970906
10926	ASK	GGUUAAACUAAGAAUCCAAtt	1.16867	0.171919
10926	ASK	GGAGCAGAAUUUCCUGUAUtt	0.348851	0.294092
10926	ASK	CCAGUAUCAAGUUGUUGAUtt	-0.0756349	0.46349
435	ASL	CCAGAUACUCCAUGGCCUAtt	0.280017	0.498911
435	ASL	GGAGCUCAUUGGUGCAACGtt	-0.235562	0.121329
435	ASL	CCUUCAAACUGAACUCCAAtt	0.678282	0.192149
438	ASMT	GCUUUUUACGGCCAUCUACtt	0.31678	0.370671
438	ASMT	GCUCUGGCUAAGGAAUGCAtt	-1.33067	0.264312
438	ASMT	GGAAAUAACUGUUUCUUGUtt	1.12025	0.180655
8623	ASMTL	GGGUCUCGGAAUUCUACGAtt	0.878453	0.175534
8623	ASMTL	GGGCUUUAUGCUAUCCAAGtt	0.673973	0.143302
8623	ASMTL	CCUCUUUACAUACCUGGAGtt	-0.409696	0.0192668
439	ASNA1	CCAGAAGUUCUCAAAGGUGtt	-0.144918	0.830717
439	ASNA1	CCAGAUGGAGGACCUGUAUtt	-2.88598	0.00912978
439	ASNA1	CCCAGCACACAACAUCUCAtt	0.738059	0.201364
440	ASNS	GCCAAUUCGAGUGAAGAAAtt	-1.21016	0.165016
440	ASNS	GGAUCAGAUGAACUUACGCtt	-1.2053	0.0562267
440	ASNS	GGAAUACGUUGAACAUCAGtt	-0.673825	0.0880637
443	ASPA	GCUAACCGGAGUAUUUCUGtt	0.640608	0.00180654
443	ASPA	GCAGUGAAGAAGUGUACCAtt	0.153946	0.734493
443	ASPA	CCGGAGUAUUUCUGGUUAAtt	-1.15652	0.142576
444	ASPH	CGUGGUUUAUGGUGAUUGCtt	-0.0549968	0.243961
444	ASPH	GGACACAAGAAUGGGAGGAtt	-1.28524	0.0851786
444	ASPH	GGAACUUCAUUCUUCACGUtt	-0.0717124	0.665575
80150	ASRGL1	GGUUGUGGGUCUGUCUUGAtt	-1.34389	0.084524
80150	ASRGL1	GGUUGAAAUGGAUGCUAGUtt	0.432843	0.276412
80150	ASRGL1	GGUGCUCAGAAAACAGAUUtt	0.417472	0.278245
445	ASS	CGAUCAGGUCCGGUUUGAGtt	0.73481	0.141221
445	ASS	CGUGCAGGGUGAUUAUGAGtt	-0.766853	0.237552
445	ASS	GGAAGAAGGCACUGAAGCUtt	-0.961165	0.00511361
431705	ASTL	CCGCUAUAUCCGUGUCAACtt	0.888907	0.546007
431705	ASTL	CGAGAUCCUGCCAGGCUUUtt	0.798792	0.0434341
431705	ASTL	CCUAUCAGGACCAGAGAGAtt	-0.659975	0.1786
84896	ATAD1	CCCUCUUAAUAUGCAUGUUtt	0.790458	0.192892
84896	ATAD1	GGCUGUCGAUUUAUUAACCtt	0.300676	0.0795131
84896	ATAD1	GCAAUCCUGAAACUCAUCUtt	-0.0732844	0.826678
55210	ATAD3A	CCGCAUCAAUGAGAUGGUCtt	0.397494	0.626685
55210	ATAD3A	GCCUGUACAGGAACAUCCUtt	1.15283	0.0899479
55210	ATAD3A	GCAACCAACCAGAGCAGUUtt	0.428243	0.127993
83858	ATAD3B	GCAAUCUGCCUGAGCAGUUtt	1.25661	0.00519886
83858	ATAD3B	GCCACUGAGGAGAUAAGCAtt	-0.437634	0.5
83858	ATAD3B	GCCAAGAAUGCGACAGCCGtt	-0.530182	0.352757
463	ATBF1	GGAGGAAUCGUUUAAGCUUtt	-0.789304	0.236853
463	ATBF1	GGAUUACCUGAACAGCGACtt	-0.0187833	0.976316
463	ATBF1	GGAGAAAGAAUACUUUGACtt	0.707584	0.493913
11101	ATE1	GGUGCCGACCUUUACAAUUtt	1.85847	0.127327
11101	ATE1	GCCUUCAAAAUCUCACAAGtt	0.528035	0.443853
11101	ATE1	CCGUCACAUUCAGUUAAAGtt	1.64138	0.054964
466	ATF1	GCCUUACAGUUGGCAAGUCtt	-0.492132	0.147828
466	ATF1	GGUGGUCGUACAAACUGCAtt	-0.255255	0.372662
466	ATF1	GGAUAAAUAUCUUACGCACtt	0.455215	0.657772
1386	ATF2	GGAUAGUCCUUUACCUCACtt	-0.382787	0.50847
1386	ATF2	GGAAGUACCAUUGGCACAAtt	0.301763	0.636027
1386	ATF2	GGUUCCCAAUGUGCUGCUUtt	0.300294	0.524766
467	ATF3	CGAGAAGCAGCAUUUGAUAtt	-0.096268	0.77012
467	ATF3	GGAUUUUGCUAACCUGACGtt	-0.173688	0.867451
467	ATF3	GGAAGAGCUGAGGUUUGCCtt	-0.11192	0.439718
468	ATF4	GUGCUGUAGCUGUGUGUUCtt	-1.77274	0.185208
468	ATF4	GGAGACUAAUAAGCAGCCCtt	0.899522	0.0576441
468	ATF4	GAUUUGAUAGAAGAGGUCCtt	-0.471775	0.185123
22809	ATF5	GGAUAGAGCUGAAGGACUAtt	-1.23243	0
22809	ATF5	GGCAAAAAGCAGGCUAGGUtt	-0.132879	0.482004
22809	ATF5	CCUUGGGACACUACGCUAAtt	0.637582	0.17463
22926	ATF6	GGAAGAUAAGCCUGUCACUtt	-3.24894	0.00284242
22926	ATF6	GCACCCAAGACUCAAACAAtt	-0.942568	0.187645
22926	ATF6	GGUUAAAUCAUGAACUUCGtt	0.247839	0.2081
11016	ATF7	GGGAGGCUAGAUUUGAUGAtt	0.966622	0.0690974
11016	ATF7	GGUUACCUUUGAUGUAUGAtt	1.56136	0.0522622
11016	ATF7	CCCUAACUCACCAAGUCUCtt	-0.191939	0.372414
471	ATIC	CCUGACCGCUCUUGGUUUGtt	-1.08856	0.0488312
471	ATIC	GGCAUUCACUCAUACGGCAtt	-2.19657	0.0787387
471	ATIC	GCCUUGACAAUACUUUCCAtt	0.16278	0.794552
472	ATM	GCCAGCAAAUUCUAGUGCCtt	-0.137499	0.412079
472	ATM	GCAAAUUCUAGUGCCAGUCtt	-0.105633	0.906688
472	ATM	GCACUGACCUCUGUGACUUtt	1.10935	0.295947
474	ATOH1	GAAGCUGUCCAAAUAUGAGtt	-0.597069	0.423415
474	ATOH1	GCUGUCCAAAUAUGAGACCtt	0.122797	0.183737
474	ATOH1	GAAUUUGUCUCCUUCUCUCtt	-1.35513	0.112722
57194	ATP10A	GCGUGAUCGAAUGCGAGAAtt	-0.0341996	0.775083
57194	ATP10A	CGACCUGAGUAGGUUUCGCtt	-1.89284	0.0713834
57194	ATP10A	GCAUGCCAAGUGUACUUCAtt	1.21307	0.0495361
57205	ATP10D	GCCUAUGUGAACAAUCGAAtt	0.0333685	0.956797
57205	ATP10D	GCUUUUUAUCCUCAAUACCtt	1.22468	0.030837
57205	ATP10D	GCAAUUUAAAACAGAGGCAtt	-1.11437	0.0295623
23250	ATP11A	GGAUCGUCUCGUCCAAGUAtt	-1.38459	0.022663
23250	ATP11A	GGGUUAUGAAGACUGGCUUtt	-1.08167	0.021493
23250	ATP11A	GGACAAUUACAUGGAGAUAtt	0.458334	0.130479
23200	ATP11B	GCAUUAUUACAAACAGUUGtt	1.08641	0.113551
23200	ATP11B	GGUGAGAAGUUAUUAUUUGtt	-1.23534	0.0928441
23200	ATP11B	CCCUAUAGUGGGUAAAUUAtt	0.295793	0.397911
286410	ATP11C	GGGACAGUGUUCUUCUUUGtt	-1.4545	0.0387384
286410	ATP11C	GGUAUACGGAAACUGGACUtt	0.726847	0.12399
286410	ATP11C	GGUGGUUUAAACCAUAGUUtt	0.0764698	0.734763
479	ATP12A	CCAUCAUUGGCCAUAUUGCtt	-0.201489	0.652633
479	ATP12A	GCUGUGAUUGGAGAUGCCUtt	-1.39993	0.00901625
479	ATP12A	GGGUCUCUUCAGAAAUAAAtt	1.23784	0.172682
57130	ATP13A	CCGGAUUCAACACAUCCCAtt	0.620725	0.176929
57130	ATP13A	CGCUACAGAUGUUCAAGAUtt	-0.993875	0.224787
57130	ATP13A	CCUUCGCCAUCAAUUACAAtt	-0.576232	0.488817
344905	ATP13A5	CCGCCACUCUGUCAUAAACtt	1.3609	0.114824
344905	ATP13A5	GUGGGAAAUCAUACCAAGUtt	0.574197	0.208876
344905	ATP13A5	GCAGAAGACUCAACCUGGCtt	-0.518816	0.192071
476	ATP1A1	GGAACCUCAAAACGAUAAUtt	1.73646	0.36189
476	ATP1A1	GCCGUUGUAAUCAUAACUGtt	0.721827	0.431198
476	ATP1A1	CCUCAAAACGAUAAUCUGUtt	0.92836	0.244584
477	ATP1A2	CCAUCCAACGACAAUCUAUtt	1.58605	0.133222
477	ATP1A2	GGAACCCAUCUAAACCAGAtt	0.502492	0.184325
477	ATP1A2	CCUUUUGUAAGACAUUAGUtt	2.42449	0.0265351
478	ATP1A3	GGGCUUUGCCUUCGACUGUtt	-0.813699	0.201694
478	ATP1A3	GAGGUCUGCCGGAAAUACAtt	0.703092	0.174662
478	ATP1A3	GCACAAGAUGUCAGUGGAAtt	0.0171551	0.30247
480	ATP1A4	GGGAGACGUACUACUAAACtt	-0.0778681	0.944463
480	ATP1A4	GGCUCUGGCUGGAUUCUUUtt	-0.693034	0.164255
480	ATP1A4	CCUAUGAGCAACGAAAAGUtt	-0.287807	0.682242
481	ATP1B1	CCGGUGGCAGUUGGUUUAAtt	-0.742175	0.175994
481	ATP1B1	GCCCACAUAUCAGGACCGAtt	-0.694885	0.230102
481	ATP1B1	CCGUGCAUUAUUAUAAAGCtt	-0.0600557	0.914569
482	ATP1B2	GGAGCAAACCAGAGCAUGAtt	-0.737227	0.192108
482	ATP1B2	GCCAGAUAAUGGAGUCCUCtt	-0.345593	0.484104
482	ATP1B2	CCUAGGCUGAAUAUCCACUtt	0.971668	0.237005
483	ATP1B3	CCAGUGACCGCAUUGGAAUtt	0.429411	0.245659
483	ATP1B3	GCCAACCUAAAAAGUCAGGtt	-0.388855	0.479009
483	ATP1B3	CCCUUGUAUUCUUGUGAAAtt	0.00489263	0.984261
23439	ATP1B4	GGCCUGCCAAUUUAAGCGCtt	-0.979021	0.26763
23439	ATP1B4	GGACCCAACUUUUGGAUACtt	0.90355	0.158101
[truncated: 27,413 more rows]

## Sheet: b) Primary Assembly-Release
gene ID	gene symbol	siRNA sequence	mean zscore	p-value
201626	2p-PDE	GGUGCUCCAGAGAUCUUCUtt	-0.278874	0.697712
201626	2p-PDE	GGGUGAGAGACUUAAGUUAtt	-0.0977167	0.928173
201626	2p-PDE	GCCCUCCUAGUUAUGUUCCtt	-0.921523	0.359703
90459	3pHEXO	GGAGACAAAAGGAUCCAAGtt	0.0679306	0.8309
90459	3pHEXO	GGCUCAAAUACCCUCCUUUtt	-0.87234	0.157451
90459	3pHEXO	GGUUCCUAGAAGCCAAACCtt	-1.97262	0.133221
54715	A2BP1	GCACACAUUAAACCUGUACtt	-1.07109	0.0676175
54715	A2BP1	GACACAACCUUCUGAAAACtt	0.372323	0.452543
54715	A2BP1	GACAAAUGUUUGGUCAAUUtt	-0.239079	0.358604
2	A2M	GGAAAUCGCAUCGCACAAUtt	0.867799	0.0259892
2	A2M	GGAUCGUAGUCCCUGUUACtt	2.11466	0.0901231
2	A2M	GGCACAUUAUAUUCUGAAUtt	1.1082	0.127932
53947	A4GALT	CGCACGAGGCCAUGAAAAUtt	0.793304	0.00765993
53947	A4GALT	GGCUGUUGGUAGGAAAGUGtt	0.145499	0.461872
53947	A4GALT	CGAGGCCAUGAAAAUGUACtt	-0.921518	0.103742
51146	A4GNT	CGUGGCAUUGUGUUUCUAGtt	-0.30511	0.79176
51146	A4GNT	GGGUCUUACUGAUUCCACAtt	-2.34109	0.0594624
51146	A4GNT	GGAGAACUUUUUGGCUGCGtt	0.470193	0.266011
65985	AACS	GGUUGUGGACACAUCGAAAtt	-0.136839	0.880969
65985	AACS	GGCAGUCGGCUCAACUAUGtt	-0.836934	0.3983
65985	AACS	GGAAUGAGUGGAUUUCAUAtt	0.254261	0.385977
13	AADAC	CGCACAUCUGAAAACUAUAtt	0.204105	0.406061
13	AADAC	GCUUUGAUGAAGUCCCACCtt	0.808451	0.301603
13	AADAC	CCAACUACAGAUUAGCACCtt	0.532057	0.126322
51166	AADAT	CCAUCCAAUUUGGAGAAGAtt	0.36753	0.113965
51166	AADAT	GCACUUCAGUAUUCUCCGAtt	-2.54021	0.0122188
51166	AADAT	GGUAUUAGCACAACUUAUAtt	-1.05187	0.543839
22848	AAK1	GGACAAGCAAUGGGAUGAAtt	-0.44308	0.492672
22848	AAK1	GGUGUGCAAGAGAGAAAUCtt	-0.0195895	0.950369
22848	AAK1	GGUUGAAAACAUCCUCUUGtt	0.380728	0.602705
15	AANAT	GGAGAGACUCAUGCAGGAGtt	-0.206617	0.682821
15	AANAT	GGGCUAAAUAAAGAGGAGAtt	0.513184	0.313669
15	AANAT	GGAGAUAAGGUGGCUUCUCtt	-0.439582	0.552103
16	AARS	GGCAUGAACCAGUUUAAACtt	-0.674952	0.268024
16	AARS	GCAUACGUAUGUUCACUCGtt	-0.718061	0.157974
16	AARS	GGGCGUGGAUAUGUGUUGAtt	0.29222	0.0662167
57505	AARSL	CCCAGCGGAAGUUAUGAGUtt	0.720725	0.466898
57505	AARSL	GGACAUAGGACGACUCAUUtt	-0.00952486	0.975079
57505	AARSL	CCAACUUCUACGCAGAACAtt	-1.62535	0.0297588
60496	AASDHPPT	GGUCGUGGUUCAAUUCCAGtt	-0.160387	0.656808
60496	AASDHPPT	GGAUGUUCCAUCUCAGGAUtt	0.445686	0.481759
60496	AASDHPPT	GGAAGUAUUGUUAUCCCUAtt	0.957833	0.188917
10157	AASS	GGCUCCUUGCUUUGGGACAtt	0.564427	0.186245
10157	AASS	GGAACUGGUAAUGUUUCUAtt	-0.386432	0.299291
10157	AASS	GGGUCUAUAGAGUUUAUGAtt	-0.223039	0.242581
26574	AATF	GGGUGAUUGACAGGUUUGAtt	1.80764	0.346232
26574	AATF	GGUGAUUUCCUAGUAGUGGtt	0.228122	0.184792
26574	AATF	GGAUCAAACUACAAAAAGCtt	-0.0344932	0.922624
18	ABAT	GCCUCAAAAUGCGAGCAUGtt	-0.0682697	0.791945
18	ABAT	GCAUGUUUGUCAACAGACCtt	0.088246	0.849198
18	ABAT	GGCCUUAUUUAACAAGCAAtt	-0.516004	0.237126
19	ABCA1	CCCUAUGAACAACAUGAAUtt	0.963426	0.174741
19	ABCA1	GCGAUUAUUGAUCAAAAUCtt	1.66997	0.0153029
19	ABCA1	GCGAGUACUUCGUUCCAACtt	0.887588	0.0173891
10349	ABCA10	GCGAGUUUUACCUGAUAAAtt	0.239337	0.351536
10349	ABCA10	GCCACUAUUUAUAAUACUCtt	0.14713	0.220506
10349	ABCA10	CCUUAAUACCAUACCUUCAtt	0.298741	0.186256
26154	ABCA12	GCUGAAAGAAGAUUUAAGGtt	0.33268	0.30354
26154	ABCA12	CCGAACUUCUUUGUGAAUCtt	-0.285675	0.719488
26154	ABCA12	GCUUAACACACUAUCUUCCtt	-3.10426	0.0193751
154664	ABCA13	GCAACAUGGAGUAGCAGUCtt	-4.75426	0.0489616
154664	ABCA13	GCAUAUUAUUGGAAAGCCUtt	1.0545	0.244687
154664	ABCA13	CGAUCCAACACUCCAGAUUtt	-0.151226	0.169374
20	ABCA2	GCAGCUGGAUACCAUUGACtt	0.276837	0.18352
20	ABCA2	CGAGUACUACGCCAAGAUUtt	-0.393057	0.349112
20	ABCA2	CCCACAGGACCCAGACAAUtt	-0.71904	0.0416911
21	ABCA3	GCUUGCCUACAUCCCUUCUtt	-0.977233	0.208424
21	ABCA3	CCUACGGUUCAGUUACACAtt	-0.624324	0.0110007
21	ABCA3	GCCCAGCUCAUUGGGAAAUtt	-4.12433	0.027543
24	ABCA4	GCUACACAUCUUGUCCCAAtt	-1.67391	0.164292
24	ABCA4	CCCUACAGUGGAUAGAAGAtt	0.0357618	0.950544
24	ABCA4	GGGUAUAUCGAGAUUUUCAtt	-1.34645	0.240175
23461	ABCA5	GCCGAGCAACUUUGUAGGUtt	0.538246	0.273311
23461	ABCA5	GCAAAAGAAAUUAUGAGGAtt	-0.612935	0.341817
23461	ABCA5	GCCUUCAUAUUGGUCAAAGtt	0.740668	0.102936
23460	ABCA6	GCUGUCCUCACCAAUUUGGtt	0.500304	0.710225
23460	ABCA6	CCCAAAUUAUAGUCAUGACtt	0.0345231	0.965413
23460	ABCA6	GGACAGUCAACUAUCGAACtt	1.51515	0.00269293
10347	ABCA7	CCAGAUACACCUUUUACCCtt	0.390872	0.495274
10347	ABCA7	CGAGGACCAAUAAGAUCAGtt	-0.0208416	0.269889
10347	ABCA7	CCUUUUACCCGGAAGCUCAtt	0.970164	0.183035
10351	ABCA8	GCUCAUUGUUAUGAAACAAtt	-0.0686313	0.889904
10351	ABCA8	GCUUGCUUAGUCCCUUUGCtt	-0.782758	0.0912973
10351	ABCA8	GCGGAAAAAGCUGACGACAtt	-0.734315	0.382689
10350	ABCA9	CCUUGUUGGAAUGGCUCUUtt	0.604497	0.0369881
10350	ABCA9	GCUCACUGUCAAGCAGUGAtt	0.0269289	0.79202
10350	ABCA9	GGUGUUUCUGAAAUUAGAAtt	0.386742	0.193152
5243	ABCB1	GGAAAAGAAACCAACUGUCtt	-0.481208	0.365366
5243	ABCB1	GGAAAUUUAGAAGAUCUGAtt	0.396673	0.556119
5243	ABCB1	GGAUAUUAGGACCAUAAAUtt	0.203706	0.187518
23456	ABCB10	GGAGAAUUGAUUAACCGCCtt	-1.10783	0.304192
23456	ABCB10	GCUAGCUGAGGAACGUAUUtt	0.546608	0.290991
23456	ABCB10	GCUAUUGUCAAAUGACAACtt	-0.937675	0.000479403
8647	ABCB11	GCUCGUCAGAUACAGAAAAtt	-0.308989	0.209222
8647	ABCB11	CCAUUGUAUGGACUAACAGtt	3.74096	0.00782677
8647	ABCB11	GCAUGGGCACACAAUCAUUtt	1.98045	0.199835
5244	ABCB4	GGGAAUUUGGAGUUCAAUGtt	-0.660329	0.0366498
5244	ABCB4	CCACUGAACUCAAUACGCGtt	0.751554	0.339642
5244	ABCB4	GGUCCUGAAACUGAAUAAAtt	0.107327	0.915901
340273	ABCB5	CCACCAUCAGUAACAAUAUtt	0.902066	0.0284532
340273	ABCB5	GCAAAGGUCGGACUACAAUtt	-1.90075	0.0239672
340273	ABCB5	CGAUGAGAUUAAGACACUUtt	-0.862809	0.10293
10058	ABCB6	GCUAUCUACUUCUGGCCUCtt	-1.03113	0.153824
10058	ABCB6	CCUUUCCGAAAAACAUCUUtt	-1.86385	0.00146388
10058	ABCB6	CGGGCACUCAAUGUGUUGGtt	0.2916	0.462899
22	ABCB7	GCACUCAUAGAUAUGAACAtt	0.244903	0.0734716
22	ABCB7	GGUAUGGCCACUGAUAGAAtt	0.802902	0.189284
22	ABCB7	GCUGGAGCUGCUUUUUUUAtt	0.192594	0.553355
11194	ABCB8	CCACGUAGGGAGUUUCAUGtt	0.492119	0.323667
11194	ABCB8	CGUGCAGGAAUUUAAGUCAtt	-0.492011	0.392866
11194	ABCB8	CGUAGGGAGUUUCAUGACUtt	-0.310155	0.0634924
23457	ABCB9	CGGCCAUCUAUGUCUUCAGtt	-0.0726891	0.890394
23457	ABCB9	GCUGCCUACAUGUACUACGtt	-0.0660276	0.617343
23457	ABCB9	GCGAGUAUCUGAUCCAGCAtt	-1.24458	0.0402562
4363	ABCC1	GGCUACAUUCAGAUGACACtt	-0.267311	0.728569
4363	ABCC1	GGAAGGGAGUUCAGUCUUCtt	0.132273	0.697615
4363	ABCC1	GGUGUUAUACAAGACCUUUtt	-0.0251079	0.62094
89845	ABCC10	CCUACCUGGCUCGUGUCUUtt	0.197729	0.851864
89845	ABCC10	GCUUUUCCUCGACCUUCCAtt	-1.16596	0.114093
89845	ABCC10	GCAUCAUGUACUAUCACGUtt	0.659017	0.183687
85320	ABCC11	GCUUACGGAGUCGCUUAGAtt	0.616588	0.499998
85320	ABCC11	GCUUCUUCACCGGUGAUGUtt	-1.32359	0.115015
85320	ABCC11	GCCUGACAAGUAUAACCUUtt	-2.21763	0.00272281
94160	ABCC12	CCAAUGCCAAAAGAUUUCGtt	-1.01614	0.45911
94160	ABCC12	GCGAGUUCAGACAAUGAAUtt	1.73157	0.0499873
94160	ABCC12	CCUAGUGUCCUUCAAGACAtt	-0.985692	0.254105
150000	ABCC13	GGAUCUUUUUGAACUAAAGtt	0.107129	0.54104
150000	ABCC13	GGAAAGUGAUUCCUUCUGCtt	0.98858	0.22055
150000	ABCC13	GGAAUCAAGAGAGGCAAAAtt	-5.22402	0.00145249
1244	ABCC2	GCAGGUAUUCGUUGGUUUUtt	-0.860058	0.192755
1244	ABCC2	GCCUCUACCUAGGCACAUGtt	2.7272	0.110159
1244	ABCC2	GCAGACAAUGGUGUGUACAtt	-1.30947	0.0680906
8714	ABCC3	CCAUUGUCGUGGCUACAUCtt	1.02645	0.24194
8714	ABCC3	CCAACUCAGUCAAACGUGCtt	-0.116461	0.460119
8714	ABCC3	GCUAGAAGGCAAAGUGCACtt	0.171712	0.618675
10257	ABCC4	GCAAUCAUAAAGUGUUACUtt	-0.0982107	0.609976
10257	ABCC4	CCAUGAAUGAAGUUAUAACtt	0.647526	0.0783081
10257	ABCC4	CGGUGCUGACUUUUUGCACtt	-1.57207	0.164119
10057	ABCC5	GCAUCCCAAGGGAAAGUACtt	-0.0546187	0.955041
10057	ABCC5	GCUCUCAAUGGAAGACGUGtt	0.406271	0.222402
10057	ABCC5	GGGAAAGUACCAUCAUGGCtt	0.667366	0.115681
368	ABCC6	GCCAAGAUGGUGCUUGGAUtt	-1.15205	0.133718
368	ABCC6	GCCACGUUCUGGUGGGUUUtt	-1.20811	0.389436
368	ABCC6	CCCAUUGGUCACCUGCUAAtt	-1.33424	0.0760495
6833	ABCC8	GCUCUAGUGAGCGUGCAAAtt	-0.430928	0.416001
6833	ABCC8	CGGUACAAGAUGGUCAUUGtt	0.508503	0.49516
6833	ABCC8	GCGUGCAAAAGCUAAGCGAtt	0.729209	0.093388
10060	ABCC9	GCGUGUGAAUGAAACCCAGtt	-0.774479	0.395842
10060	ABCC9	CCUUUGCACUAUAUACAUCtt	-0.584561	0.5
10060	ABCC9	CCCUCUCAUCAAAGGAAUUtt	-0.186571	0.217167
215	ABCD1	CCUUCCUGUCGGUGUAUGUtt	2.2553	0.0865574
215	ABCD1	GCCUUCACUAUUGCCCGCAtt	-1.15112	0.162868
215	ABCD1	CGAGAUGUUCCAGGUAUUUtt	0.311557	0.57007
225	ABCD2	CCCUCUAUCCCAUCAUUGGtt	0.838952	0.358786
225	ABCD2	GCCUCGGACUUUCAUCAUCtt	1.52445	0.00362733
225	ABCD2	CCUCAUUUUAUCCAAACGUtt	-0.24266	0.608146
5825	ABCD3	CCAUUACAGAACAAUGAGAtt	-0.486064	0.0116736
5825	ABCD3	GGCUCACUAAAUACCUCUAtt	0.776199	0.0875698
5825	ABCD3	CCUGCCUAAAUUAAAUUGGtt	0.0434843	0.42265
5826	ABCD4	CCCUCGUCUACUACACUUAtt	0.495782	0.0972643
5826	ABCD4	GCUGGAGGGAGAUUUUAGGtt	-1.53334	0.00242575
5826	ABCD4	GCAAAUUAGACAAAACCCAtt	-0.773993	0.262346
6059	ABCE1	CCUUGGAAAGUACGAUGAUtt	-0.791761	0.194029
6059	ABCE1	CCUCAAUAUGUAGCCAGAUtt	-0.710307	0.219684
6059	ABCE1	CCGAAAAGAUGAAACAAAGtt	0.502216	0.316836
23	ABCF1	GGAAGAGAAGUCAAAAGGGtt	1.39703	0.101639
23	ABCF1	GCCUCAAAAUAAAUUCGCUtt	0.932204	0.103843
23	ABCF1	GCUGAAAAUGACUUCUCCGtt	-2.67248	0.0859205
10061	ABCF2	CCCUUGCAUUGUGUGAUGGtt	-1.5862	0.00104401
10061	ABCF2	GCAAGAUCAGAUUGCACACtt	0.96425	0.242392
10061	ABCF2	GGAAGAUCAUUGGGCGAUAtt	-0.135915	0.791047
55324	ABCF3	GCGCAUGUACAACACUCUGtt	-0.227852	0.133495
55324	ABCF3	CCUUCAUCAAGAGUAAGCAtt	-2.73272	0.0903996
55324	ABCF3	CGGAGAACUACGACUGUGGtt	0.716989	0.104435
9619	ABCG1	CGUGGAAAAUGCCAAGCUGtt	-0.0467216	0.361879
9619	ABCG1	GCAUGGAGCGAUUCCAUUUtt	-0.18897	0.290086
9619	ABCG1	GCGAUUCCAUUUUAUGACUtt	0.203164	0.735713
9429	ABCG2	GGCAAAUCUUCGUUAUUAGtt	-0.0342696	0.948063
9429	ABCG2	GCCUACAACUGGCUUAGACtt	0.253957	0.203638
9429	ABCG2	CGAAUCAUGAAAAAAACGAtt	-0.994046	0.00831333
64137	ABCG4	GGAGACCUGACAUGUUUAGtt	-0.260542	0.693546
64137	ABCG4	CCUUAUAGACUUGGGCACUtt	-0.0906281	0.892489
64137	ABCG4	GGUGGAGAACCACAUCACUtt	-0.869754	0.0420922
64240	ABCG5	CCGACUGAUUGGCAACUACtt	2.50138	0.114018
64240	ABCG5	GGAACCGAAUUGUGGUUCUtt	0.064387	0.921938
64240	ABCG5	GGACAUCUCAAGUCUUUUAtt	1.4823	0.0536771
64241	ABCG8	GCUGCCAGAAUUCUUGUGAtt	0.560074	0.311011
64241	ABCG8	GGAAUCCUUAUUCUCGACGtt	-3.13223	0.0511718
64241	ABCG8	GCCAACGUGAACAAUUAAAtt	0.895637	0.0651517
84696	ABHD1	GGAUACAUACGUCUUGCACtt	-0.860808	0.122617
84696	ABHD1	GGCUGUCGUGUUUAACAACtt	1.05732	0.112811
84696	ABHD1	GGACAGAAACAGCUGACAAtt	1.26932	0.266692
11057	ABHD2	GCCUUGUAUGGGAAGAUGGtt	-2.33199	0.0488121
11057	ABHD2	GCAAUACAUCCGCACUUUCtt	-0.377774	0.407454
11057	ABHD2	GCAUGUAGAUAUCAUCGUUtt	0.493126	0.345803
171586	ABHD3	CCCUGCUUAGACCUUUCAUtt	0.216671	0.118574
171586	ABHD3	GGAAUGCUGCUUCUAAAUUtt	0.137705	0.0872254
171586	ABHD3	CCAGACCUACUAUCUUAUUtt	-0.365026	0.335153
63874	ABHD4	GCCAUGAUGGAGUCCUUUGtt	0.111045	0.580448
63874	ABHD4	GCCACAUUCACUCUCUCUGtt	-0.631097	0.252326
63874	ABHD4	CCUAGGAGGUCUUAUUCAAtt	0.277854	0.237867
51099	ABHD5	CCAACAGACCUGUCUAUGCtt	0.40352	0.326092
51099	ABHD5	GCUUUCAAGAAUAUGACUAtt	0.189182	0.20131
51099	ABHD5	GGACCCUUUGGUUUAAGUCtt	-0.252016	0.429444
57406	ABHD6	GGACAUUGGGCAUGCAAGUtt	-0.652983	0.152292
57406	ABHD6	GGAUAUGUGGCUCAGUGUGtt	0.802023	0.189694
57406	ABHD6	GGACAUUUUCUUUGAGACAtt	0.0956344	0.55345
253152	ABHD7	GGAUGCCAAUUAACAACAGtt	3.98472	0.163895
253152	ABHD7	GGCUAACUAUUUUGUCAGAtt	0.169363	0.710759
253152	ABHD7	CCAUUACCGAAAUAUCUUCtt	0.143762	0.459811
79575	ABHD8	GGACCAUCCAUAUUGACUGtt	0.541991	0.138984
79575	ABHD8	GGAGCAGCUGGACUUCUUUtt	-0.142209	0.500047
79575	ABHD8	GGUGAUCAUGAUCAAUGGCtt	0.416158	0.395088
79852	ABHD9	GGCAUGGAUGCAUGUGUGUtt	0.65028	0.0445057
79852	ABHD9	GCUCAGUGCUACUCUGAAUtt	-0.782231	0.197691
79852	ABHD9	GGAACACACACCCAUUAUCtt	1.55338	0.157345
10152	ABI2	GGAUGGAAUCUUCAAUCAAtt	0.609366	0.183519
10152	ABI2	GGACACAUAAGAUUAUUGCtt	-0.665902	0.187963
10152	ABI2	GGAGCCAUUAUUUAUGUCAtt	0.415227	0.120829
51225	ABI3	GGACAAUGAGCUCUCCUUCtt	-1.01722	0.00402738
51225	ABI3	GGAGGGAUUGAAAGGCAUCtt	-2.18191	0.221661
51225	ABI3	GGCUGCUGCUAAUUACAGCtt	-0.106459	0.88851
25	ABL1	GGUCCAUCUCGCUGAGAUAtt	0.585498	0.159939
25	ABL1	GGGAGGGUGUACCAUUACAtt	2.03467	0.0110254
25	ABL1	GGCCAUCAACAAACUGGAGtt	0.626545	0.551042
27	ABL2	GGGACGUGUGUAUCACUACtt	0.368858	0.590545
27	ABL2	GGCACUAAAUGAGGCUAUCtt	0.409773	0.111525
27	ABL2	GGAAAUCAAGCAUCCUAAUtt	1.71763	0.067756
3983	ABLIM1	GGCAGGUGACAAACAUUACtt	-1.47948	0.00985437
3983	ABLIM1	GGUGACAAACAUUACCACCtt	-0.113944	0.842608
3983	ABLIM1	GGAAUCAACAUUUACCGAAtt	0.742139	0.347939
84448	ABLIM2	GGACAAGUACUUCCACAUCtt	0.411163	0.328216
84448	ABLIM2	GGAAUGCAUGUGCCAGAAGtt	-0.245637	0.700944
84448	ABLIM2	GGAAUGACCUUAAGAAGAAtt	0.216093	0.485923
22885	ABLIM3	GGCUUCUUCUUCAAGAACCtt	-0.171808	0.448993
22885	ABLIM3	GGACUACCAGCAACUCUAUtt	-0.874692	0.0148471
22885	ABLIM3	GGAUGAAGAAGUGAAAAUGtt	0.297264	0.644378
28	ABO	GGGCACAUUCAACAUCGACtt	1.4256	0.34607
28	ABO	CCACCAUUGGGUUAACUGUtt	0.15908	0.713323
28	ABO	GGACGAGGGCGAUUUCUACtt	-0.0581855	0.760913
26	ABP1	CCGUGUUUCUCAUCGAGAUtt	-0.153206	0.600371
26	ABP1	CGGGAAGUUCUAUGGGAGCtt	0.379449	0.333599
26	ABP1	CCUAUAGACCUGUGUGACCtt	-0.0811573	0.851273
29	ABR	GGACAUCUAUGAGAUCCACtt	0.0703074	0.211409
29	ABR	GGAGUUCUAUGACAACCUGtt	0.851689	0.193523
29	ABR	GGUCAACAAGGACAACAAUtt	0.259587	0.451328
25841	ABTB2	GGGAACUAUGAGCUGGUCAtt	4.63037	0.0224246
25841	ABTB2	GGACAUGAACUGCUUCAGCtt	-1.17265	0.0924942
25841	ABTB2	GGAAUCCUUAUGAAUGUAUtt	-0.458209	0.243667
30	ACAA1	GGGCUGUUUCCAAGCUGAGtt	-1.38826	0.107929
30	ACAA1	GGCAGUAACACCACAAAAGtt	-0.623015	0.0546809
30	ACAA1	GGCCAUGGUUAAUUCUUAAtt	0.0591179	0.676934
10449	ACAA2	GGCAUGUUGGUUUGCGUGUtt	-1.72799	0.0603014
10449	ACAA2	GGACUGAGUCUUAAGGACAtt	2.2693	0.10374
10449	ACAA2	GCUAAAACUCAACUAUAGAtt	0.122148	0.856741
31	ACACA	GGGCCGAGACAGAAAGAAAtt	-1.15087	0.122186
31	ACACA	GCAGAAUUUGUUACUCGCUtt	0.996285	0.357637
31	ACACA	GCAGUUAUACUACGUAUAUtt	1.1323	0.195311
32	ACACB	GCCGAUCACCAAGAGUAAAtt	-0.392677	0.194643
32	ACACB	GGUGGGCCUAUGAGAUGUUtt	-1.53018	0.0471503
32	ACACB	GGUCUGGAGGCCACAGAUAtt	-0.443387	0.221816
80724	ACAD10	GGUGGUGAAAAUGGGCCCUtt	0.134706	0.209331
80724	ACAD10	GGAUUAUGAAAGCCCUUGCtt	-1.53732	0.324345
80724	ACAD10	CCUACAGAGCGGUGAUUUUtt	0.193337	0.625576
27034	ACAD8	GGCACAAAUUUUGCCCACCtt	-2.84931	0.005199
27034	ACAD8	GGGCAUCUCAUGCAUAGUUtt	0.905007	0.0252243
27034	ACAD8	GGAUCAAUAUUGCUUCCUGtt	-0.840009	0.18458
28976	ACAD9	GGACUGGCCAAUAUUUUUAtt	-0.906184	0.0374555
28976	ACAD9	GGUCGGAGAUGGGUUUAAGtt	0.467317	0.254836
28976	ACAD9	GGAUCCAUGAGCUUAAACAtt	-0.957033	0.133294
33	ACADL	GGAGCAAGCUUAUUCAAAUtt	-0.719908	0.117828
33	ACADL	GGUAUUGUCAUGUCCUAUAtt	1.14434	0.00253624
33	ACADL	GGCUUCUAUUACAUCAUGAtt	-1.61485	0.197872
34	ACADM	GGAGCCAUUGAUGUGUGCUtt	0.0566008	0.191765
34	ACADM	GGAAUUAAACAUGGGCCAGtt	-1.96782	0.0246416
34	ACADM	GGGAUGCCAAAAUCUAUCAtt	0.675646	0.183192
35	ACADS	GGAACAUCUCUUCCCAGCGtt	-0.685521	0.189925
35	ACADS	GGAGUUGUUUCCCAUUGCAtt	0.0656712	0.710247
35	ACADS	GGAUAACAAGAAGCCUUUCtt	-0.0103684	0.975781
36	ACADSB	GGAAAUGAUGAUAAAGAGUtt	0.31846	0.290757
36	ACADSB	GGAACAAAUUGCACCUUUGtt	2.79284	0.0274929
36	ACADSB	GGAUUAUUUCAACAAGGGUtt	-0.623559	0.344362
37	ACADVL	GGUACCAUGAGAGGCAUCAtt	2.39043	0.194275
37	ACADVL	GGUGACAGAUGAAUGCAUCtt	0.715521	0.142768
37	ACADVL	GGCAUCCUGCUCUUUGGCAtt	0.315876	0.215296
55902	ACAS2	CCACUCAGAUCACAUACCAtt	-1.96959	0.00686741
55902	ACAS2	GGGUGAAUGCCUCUACUGCtt	1.1464	0.0907009
55902	ACAS2	GGAGCAACUACCAACAUCUtt	-0.139537	0.52977
84532	ACAS2L	GGUGGUUAUCACCUUCAACtt	-1.15743	0.00832952
84532	ACAS2L	GCUACUCCAGUUAUGUUCUtt	0.255605	0.104715
84532	ACAS2L	GGAUCACCUACAGGGAACUtt	-1.98152	0.178021
38	ACAT1	CGGAGUUAUGUAUCAAAACtt	-0.177667	0.405912
38	ACAT1	GCCAUUGAAAAGGCAGGGAtt	0.522646	0.161724
38	ACAT1	GCUGAAUAUUGCACGAAAUtt	-0.205823	0.195423
39	ACAT2	GGAGUAAAGAUAGGUGAGAtt	-1.0713	0.00798151
39	ACAT2	GCUAAAGCCUUACUUUCUUtt	1.44548	0.0208988
39	ACAT2	CCUUUAGCACGGAUAGUUUtt	1.03259	0.452935
23597	ACATE2	CCGUAAGAUUUGGCAGGAUtt	-0.769597	0.270815
23597	ACATE2	GCUUGGGAGUUCUUAUUUGtt	0.135408	0.760103
23597	ACATE2	CCACAUUUGUUGAAAACUAtt	1.40168	0.195706
40	ACCN1	GGCGUAUGAAGUUGCUGCCtt	0.683119	0.28774
40	ACCN1	CGACAUUUGAAGCAGGAGUtt	1.17773	0.0812039
40	ACCN1	GCUCUCAAUUAUGAGACAAtt	0.262566	0.322321
41	ACCN2	GGCACGUUCGAGGACUUUAtt	-0.00376126	0.993747
41	ACCN2	GGGCCACGUCCAUAAAUUUtt	1.10249	0.0184792
41	ACCN2	GGAAGCUGUGAAUCACAAGtt	0.493226	0.129771
9311	ACCN3	GGCACUCCAGCACCAAUCUtt	1.05096	0.355009
9311	ACCN3	GGAGGAAUAUCUACCUGUGtt	-1.97339	0.247724
9311	ACCN3	GGCCUAUGAGAUGUCAGAGtt	1.75809	0.00408438
55515	ACCN4	GCCACAAGGAGACGAUCGAtt	0.177612	0.406113
55515	ACCN4	GCCUGACAUGGUAGACAUCtt	-0.375785	0.32602
55515	ACCN4	GGUCUCUUUGAAGAUUUUGtt	0.706486	0.310793
51802	ACCN5	GGAGGCAUUCACUGAUAACtt	0.123293	0.786006
51802	ACCN5	GGUGCCACAGUUUGAUGGGtt	0.312501	0.247406
51802	ACCN5	GGGUAACCAUCCGCCAAGUtt	-0.8022	0.0183541
9370	ACDC	GGGUGAGAAAGGAGAUCCAtt	-1.13515	0.108792
9370	ACDC	GGAGAUCCAGGUCUUAUUGtt	0.318664	0.244094
9370	ACDC	GGCCUUUAGAUAUUAUUCAtt	0.309072	0.317021
1636	ACE	GGUCUAUGUACGAGACACCtt	0.218076	0.393546
1636	ACE	GAAGAACAUGCAAAUAGCCtt	-0.885307	0.125955
1636	ACE	GGGUAUUUGAUGGAAGCAUtt	-1.37707	0.00195368
59272	ACE2	GGCUCUUCAGCAAAAUGGGtt	-1.04454	0.0151812
59272	ACE2	GGUUUGAAUGAAAUAAUGGtt	-0.152438	0.779817
59272	ACE2	GGCCAUUAUAUGAAGAGUAtt	-1.29216	0.050616
43	ACHE	CCCUAUACCCAGGUUUUGAtt	-0.920876	0.0770123
43	ACHE	GGAUGAGGGCUCGUAUUUUtt	0.808862	0.185265
43	ACHE	GGGCUCGUAUUUUCUGGUUtt	-0.125996	0.258823
10188	ACK1	GGCCUUGUGCAAACGCAAGtt	-1.79053	0.00825648
10188	ACK1	GGAGGAAGGCCUUGUGCAAtt	-0.196867	0.284874
10188	ACK1	GGAUUGACGAACUGUAUCUtt	0.135684	0.38511
47	ACLY	GCCAUCCAGAAUCGGUUCAtt	-1.71555	0.0743164
47	ACLY	GGAGUUCUAUGUCUGCAUCtt	0.253236	0.525019
47	ACLY	GCACGAAGUCACAAUCUUUtt	-0.366155	0.422836
130013	ACMSD	CCUGAGGACACUUUAAACCtt	0.5343	0.3873
130013	ACMSD	GCUCUUUCCUGUCUAUGCGtt	1.1857	0.027531
130013	ACMSD	CCUGGGAAACUAAUAGAGUtt	1.03303	0.125115
48	ACO1	GGUUGAUUUCAACAGAAGGtt	0.383801	0.424925
48	ACO1	GCCAAUCAGUAUGGUGCUUtt	0.028065	0.899864
48	ACO1	CCAUAAGACCUUUAUCUAUtt	0.0938579	0.696782
50	ACO2	GCCCAACGAGUACAUCCAUtt	1.2614	0.279466
50	ACO2	GGACAUCAACCAGGAAGUUtt	0.406426	0.303311
50	ACO2	CGAGUACAUCCAUUAUGACtt	0.299396	0.671631
51	ACOX1	GCCACGUAUGACCCUGAAAtt	0.085654	0.886151
51	ACOX1	GCUGACUUACGGGACCAUGtt	-1.54981	0.0736279
51	ACOX1	GCUCUUUUCAGAAAAACUCtt	0.00269829	0.994035
8309	ACOX2	GCGAGAGGUAUAUGCAGUCtt	-1.2211	0.00793107
8309	ACOX2	GCAUCAUCCACAGUUACCCtt	0.0680422	0.575479
8309	ACOX2	CCGAUCAGUGUUUAAAUUCtt	0.113236	0.799277
8310	ACOX3	GCCACGGCAGUAAUACCAAtt	-0.332021	0.217707
8310	ACOX3	GCAGACAAGCAACUAUUUGtt	0.830977	0.128517
8310	ACOX3	CCGGUUGGGUGUCCUUAGAtt	-1.11222	0.00361485
55289	ACOXL	CCGAGUUACCUUAGAGCAGtt	-2.02806	0.0830576
55289	ACOXL	CGAGGAUCAGGAAUCAGGAtt	-1.8825	0.212286
55289	ACOXL	CGAUCAUAGACAUGGAGUAtt	0.000726869	0.993465
52	ACP1	GGUCAACAUCUAAGCCUGUtt	-0.603079	0.159297
52	ACP1	GAUCCCUAUUAUGGGAAUGtt	-0.797722	0.103058
52	ACP1	GGAAACUUGUAACCGAUCAtt	-2.52982	0.0338527
53	ACP2	GGACCUAGGAUUAGAAAAUtt	1.60765	0.020026
53	ACP2	GGGAGUUGCUUGUCACACGtt	0.376957	0.446377
53	ACP2	GUCUGCGCUUCGUUACCUUtt	-1.23329	0.0779532
54	ACP5	GGUUCCAGGAGACCUUUGAtt	-2.41965	0.0864098
54	ACP5	GGGAAAGCUUCCUCCUAAAtt	-0.710437	0.0659654
54	ACP5	GUGACACUAUGUGGCAACUtt	2.09795	0.0329937
51205	ACP6	GGAAUCUCAGAGGAUUUGAtt	-0.0547545	0.911568
51205	ACP6	GGAUGGGCAUUGACAGUAGtt	-0.313027	0.58349
51205	ACP6	GUCACCAAUCUAGCUGGUGtt	-1.09614	0.0342093
55	ACPP	GGAACUGCCCUCGUUUUCAtt	-1.36044	0.234302
55	ACPP	GGAUUUUAUAGCUACCUUGtt	-0.748933	0.0341829
55	ACPP	GGCUACAGAACUAAAAAUUtt	0.9534	0.394013
93650	ACPT	GGUUCUGGACACCCUCAUGtt	1.11334	0.117001
93650	ACPT	GAUGGUCAUGUACUCAGCUtt	0.17519	0.729751
93650	ACPT	GAUGGAGGGAAUGUCACCGtt	0.0569382	0.92414
49	ACR	GGCAGCUUGCUGAAUUCACtt	1.20518	0.0785357
49	ACR	GGAAAUUACAUAUGGGAACtt	0.865878	0.404888
49	ACR	GGCCAUCAUCUAUACUGAUtt	-0.426731	0.437013
2180	ACSL1	CCAACACGCUUAUGGGCUUtt	-0.850333	0.107347
2180	ACSL1	GCCCUUGGUGUAUUUCUAUtt	-0.421133	0.284878
2180	ACSL1	GGAUGUCAAAAAAGCUAUCtt	1.93493	0.0205032
2181	ACSL3	CCGAAUUAAAGCAAAGCCUtt	-1.46264	0.11935
2181	ACSL3	GCUUGUUACAUUAUAUGCCtt	-0.38492	0.232633
2181	ACSL3	GGUGGAUACUUUAAUACUGtt	-0.0801267	0.897784
2182	ACSL4	GAAUAAAAGCUAAGCCCACtt	2.38369	0.0334717
2182	ACSL4	GCUAAGCCCACUUCAGACAtt	-2.34117	0.0589054
2182	ACSL4	GACUGCAUUGUUAGAUAUCtt	-0.335663	0.339376
51703	ACSL5	CCCGUCUUACCUCUUCUUGtt	-0.523597	0.615904
51703	ACSL5	GCCCUACAGAUGGCUAUCUtt	1.03544	0.00211144
51703	ACSL5	GCCAUCGUACAUAUUGUCAtt	0.16725	0.723815
23305	ACSL6	GCCUAAGCAGCCUUACCAGtt	-1.48801	0.178347
23305	ACSL6	GCACCGUGAUUGUGGACAAtt	3.10125	0.00779024
23305	ACSL6	GCAUCUGAUUUUAUGACUGtt	0.00684306	0.42265
58	ACTA1	GAAAGAUUCCUACGUGGGCtt	-0.50752	0.0851041
58	ACTA1	GGAAGGACCUGUAUGCCAAtt	-1.7439	0.0101325
58	ACTA1	GGACGACGAAUCUUCUCAAtt	0.243812	0.58438
59	ACTA2	GGGCUGUUUUCCCAUCCAUtt	0.978217	0.219965
59	ACTA2	GGAGAAACUGUGUUAUGUAtt	-0.220164	0.803773
59	ACTA2	GGACCUCUAUGCUAACAAUtt	1.85906	0.0124225
60	ACTB	GGAUUCCUAUGUGGGCGACtt	-0.152352	0.579102
60	ACTB	GGAUUUAAAAACUGGAACGtt	0.336903	0.360601
60	ACTB	GGACUUUGAUUGCACAUUGtt	0.402075	0.412599
70	ACTC	GGGAGUUAUGGUGGGUAUGtt	1.2484	0.0247322
70	ACTC	GGACUCCUACGUAGGUGAUtt	0.887295	0.0972929
70	ACTC	GGAUGACGGUAUUAUGCUUtt	1.77575	0.00789416
71	ACTG1	GGUAAGAACGUGCUUGUGGtt	-0.599489	0.129681
71	ACTG1	GGAAAAAUAAAAGUGCUGCtt	-0.872237	0.0441973
71	ACTG1	GCCUUCGAAAAGAAAUUGUtt	-0.171197	0.42265
72	ACTG2	GGGAUCCUAACUCUCAAAUtt	-0.303971	0.367484
72	ACTG2	GGCCAACAGGGAAAAGAUGtt	-0.0114242	0.976656
72	ACTG2	GGACUUAUAUGCCAACAAUtt	0.199776	0.273025
86	ACTL6A	GGUCUUGGCACAAUUAUAUtt	-0.875853	0.127389
86	ACTL6A	GGAUUUUCAAGCUUCGGUAtt	-0.17314	0.316209
86	ACTL6A	GGAGGAAACACACUAAUACtt	1.7911	0.235024
51412	ACTL6B	GGGAAGAUCUUCCACAUCGtt	0.235979	0.464358
51412	ACTL6B	GGCUCAAUCGAGAGCUUUCtt	-0.149699	0.742538
51412	ACTL6B	GAGAAGAAAGGGAAGAUCUtt	0.280184	0.321177
10881	ACTL7A	GGAACUCAACAACACAAACtt	0.229547	0.536829
10881	ACTL7A	GGAUAUCUGGGAAUAUCUCtt	0.509349	0.435436
10881	ACTL7A	GGACAUCAAGAAGAAAUGCtt	0.923208	0.631448
10880	ACTL7B	GGAAGGUGCACAAGAUCAAtt	0.533666	0.340914
10880	ACTL7B	GGUGCACAAGAUCAAGGCGtt	-1.3013	0.212769
10880	ACTL7B	GGCCUCUCUAUACACAUUUtt	-0.462478	0.285413
87	ACTN1	GGCAAGAUGAGAGUGCACAtt	2.30358	0.000758546
87	ACTN1	GGCCCUGGAUUUCAUAGCCtt	0.0586549	0.895758
87	ACTN1	GGAAAGAUUAACUAUUUGCtt	0.685373	0.316416
88	ACTN2	GGAAGACUUCAGGAAUGGCtt	-0.678154	0.0320119
88	ACTN2	GGAAUGGCCUUAAGCUCAUtt	-0.703779	0.354179
88	ACTN2	GGAUAUUUCGGUUGAAGAAtt	-0.601073	0.589805
89	ACTN3	GGUCAUUUCAGGUGAGAGGtt	-0.0395348	0.491363
89	ACTN3	GGCAAGAUGCGCUUCCACAtt	-1.87484	0.0604587
89	ACTN3	GGAGCAGAACAUUAUCAACtt	0.00715709	0.85074
81	ACTN4	GGAUGGUCUUGCCUUCAAUtt	-0.408993	0.128017
81	ACTN4	GGUGCUGGCUGUCAACCAAtt	0.965836	0.363035
81	ACTN4	GGACAUGUUCAUCGUCCAUtt	-1.03788	0.122064
55860	ACTR10	GGCCUUUACCAAGUGUGGAtt	0.369128	0.189263
55860	ACTR10	GGCAUCUAUUGGUGAAUCCtt	0.395241	0.711337
55860	ACTR10	GGUAUUUGGUAGAAAAACCtt	0.555906	0.187756
10121	ACTR1A	GGCGACAUCUUCAUUGGCCtt	0.483262	0.221654
10121	ACTR1A	GGAUUGGAACGACAUGGAAtt	0.113632	0.422499
10121	ACTR1A	GGUAAAAUUUUUCUUUGGCtt	-0.13179	0.841604
10120	ACTR1B	GGAGACCAGAUUCCCAAAUtt	-1.05105	0.125329
10120	ACTR1B	GGCGGCAGAGGUGUUCUUUtt	-0.714424	0.0262885
10120	ACTR1B	GGGUUGAUGCUCAUCAUUUtt	0.391837	0.184485
10097	ACTR2	CCUGUGGGACUACACAUUUtt	-0.0303968	0.95253
10097	ACTR2	GGCUCUAACUUUCCAGAACtt	0.573377	0.0242023
10097	ACTR2	GGUCAAGUUUUAUUCUGGUtt	0.686553	0.240416
10096	ACTR3	GGAGUCAGCAAAAGUGGGUtt	1.21693	0.0983947
10096	ACTR3	GGAGGGUGAUGAAAGGUGUtt	1.12915	0.122723
10096	ACTR3	GGACGAGAUAUAACAUAUUtt	1.54589	0.124185
79913	ACTR5	GGUUGCCUAUGGAAUAGACtt	-0.0265282	0.886018
79913	ACTR5	GGGAGAUUAGAUGCUAAAAtt	0.637609	0.348203
79913	ACTR5	GGAUUAUGUGGAAGAAUUAtt	0.539531	0.167241
64431	ACTR6	GGGCUACUUGGUGAAUUGGtt	0.596059	0.304938
64431	ACTR6	GGAAAACUCUUAACCAAUCtt	-3.29802	0.0577491
64431	ACTR6	GGUGGAAAAUUGAUAUCAGtt	-0.718275	0.0489174
93973	ACTR8	GGAUCUGAUGUGUCAAGAUtt	1.54337	0.0454975
93973	ACTR8	GGACCAUGAGUUUCAGAUUtt	-0.258898	0.451932
93973	ACTR8	GGGCAUUUGAGAAUAAAUAtt	-0.166323	0.678733
139741	ACTRT1	GGCCCUACAUUUGCACUACtt	0.118047	0.854892
139741	ACTRT1	GGAUGGGAUGACAUGGAGAtt	0.0506396	0.621001
139741	ACTRT1	GGUGCUUUUAAAGAUCCUUtt	1.13923	0.128409
90	ACVR1	GGCUGCUUCCAGGUUUAUGtt	-0.0339024	0.715439
90	ACVR1	GGUGGUGAAUUUUUAAUCAtt	0.536731	0.134829
90	ACVR1	GGCCAGCAGUGCUUUUCCUtt	-2.10526	0.0307984
91	ACVR1B	GGGAAGCAGAGAUAUACCAtt	-1.68159	0.0279791
91	ACVR1B	GGCCAACUACACGUGUGAGtt	-0.0338347	0.897602
91	ACVR1B	GGAUCUUGUCUACGAUCUCtt	-1.03821	0.0563459
130399	ACVR1C	GGACUGAAGUGUGUAUGUCtt	0.182047	0.665115
130399	ACVR1C	GGAGCAUGUUGGGCAUCAGtt	0.405218	0.395128
130399	ACVR1C	GGAAGGAAGGAAAUAUUUUtt	0.228545	0.459693
92	ACVR2	GGUUGUUGGCUGGAUGAUAtt	0.678153	0.183553
92	ACVR2	GGACUGAUUGUGUAGAAAAtt	-0.731454	0.0440636
92	ACVR2	GGAGUGUCUUUUCUUUAAUtt	0.591339	0.486694
93	ACVR2B	GGUGUACUUCUGCUGCUGUtt	-0.0407595	0.933409
93	ACVR2B	GGCCCAGCUCAUGAAUGACtt	1.09461	0.5
93	ACVR2B	GGGCUGCUGGCUAGAUGACtt	-0.0183717	0.980318
94	ACVRL1	GGAGCACCUGAUUCCUUUCtt	1.68922	0.133229
94	ACVRL1	GGUAGUGUGAGUGUGGUGUtt	-0.275171	0.411702
94	ACVRL1	GGACUAUAGACCACCCUUCtt	0.172848	0.529099
95	ACY1	CCAUCCACAUGACCUUUGUtt	-1.54319	0.0472886
95	ACY1	CCUCCGUGAACCUGACUAAtt	0.269424	0.574614
95	ACY1	CCUACUGAUGACUCAAACCtt	-0.288086	0.510246
91703	ACY3	CGACCCAUAUGAGGUGACAtt	-0.453807	0.196563
91703	ACY3	GCUACAACCUGGACUCUGUtt	0.0454379	0.879238
91703	ACY3	CCCAUAUGAGGUGACAAGAtt	0.00845166	0.982069
98	ACYP2	GCCCUAGUUCUCGCAUUGAtt	-0.511712	0.638846
98	ACYP2	GAAUGUAUACAGAAGAUGAtt	0.239969	0.413793
98	ACYP2	GAAGAUGAAGCUAGGAAAAtt	0.11965	0.681716
55830	AD-017	GCAGUUUGUUAAGGAAUGAtt	0.294256	0.655068
55830	AD-017	GGAAUUGUAGGGCCUCAACtt	-0.297435	0.555866
55830	AD-017	CGACAGAAUAUAACUAACCtt	-0.196307	0.259026
100	ADA	GGCCCUUUAUAACAGGCUGtt	0.135945	0.0362239
100	ADA	GGAAAACAUGCACUUCGAGtt	-0.633063	0.488844
100	ADA	CCUGCUCUAUAAAGCCUAUtt	-0.0620648	0.937371
102	ADAM10	GGAAAAAACGUACAACUUCtt	0.778052	0.0629899
102	ADAM10	GGAGAAUCUAAGAAUUUGGtt	-2.24649	0.0216925
102	ADAM10	GGAUAACAGAGAAUGGUGGtt	-0.501776	0.00330097
4185	ADAM11	GGAUGACCACACCCGAAGUtt	-0.59627	0.438298
4185	ADAM11	CGAGUACAACCAGUUUCUGtt	0.880352	0.0601829
4185	ADAM11	CGGUUACUACUGUGACCAUtt	-1.00488	0.12167
8038	ADAM12	GGCAACUAAGUAUGUGGAGtt	-0.408599	0.169336
8038	ADAM12	GGAAUGUAUGAAUCGCUGCtt	1.29024	0.0665262
8038	ADAM12	GAACUGAUCAUAAAUCUGGtt	-0.0882111	0.763155
8751	ADAM15	GGGUCCUCCCAUUAUUUCGtt	0.626594	0.353601
8751	ADAM15	GGACGAUCUCCCAAUUAGCtt	-0.52073	0.264909
8751	ADAM15	GGAAUGUCGAAGCAAAUGCtt	0.512424	0.0199973
6868	ADAM17	GGUUUUAAAGGCUAUGGAAtt	0.811066	0.126103
6868	ADAM17	GGCUAUGGAAUACAGAUAGtt	0.235879	0.505956
6868	ADAM17	GGGAAAUAUGUCAUGUAUCtt	-0.0564163	0.747604
8749	ADAM18	GGGCUCAGUAAAAUGUGGUtt	0.543204	0.424122
8749	ADAM18	GGGAAAGGGAUAUGUAAUAtt	0.422208	0.255345
8749	ADAM18	GGGAUUUUCGGUUAUUAUAtt	-0.328443	0.20345
8728	ADAM19	GGACUGAUUACGGUGAGCAtt	-0.372504	0.491298
8728	ADAM19	GGGCCAACACCUUAUUUACtt	-0.237982	0.422693
8728	ADAM19	GGUGGUGGAAUGUGUCUCUtt	2.10935	0.0279933
2515	ADAM2	GGAAUUAUGAAACCACUUGtt	1.12184	0.0555786
2515	ADAM2	GGAUUGUGCCCUUAUUGGAtt	0.667504	0.100989
2515	ADAM2	GGUGUAUGCAAUAACAAAAtt	0.756768	0.0561277
8748	ADAM20	GGAACUUUAUGUAGACAACtt	-2.09204	0.102041
8748	ADAM20	GGACAAAGGCUAUGGAGGUtt	-0.00197745	0.993437
8748	ADAM20	GGAUUAAAUGUGAUGGGAAtt	-1.54037	0.0649769
8747	ADAM21	GGCACUCUGCCACAUUUGAtt	0.119371	0.324275
8747	ADAM21	GGUCCUGAACGAUUUCUCUtt	0.885631	0.0637622
8747	ADAM21	GGAAUAUGUCGUCCACCUAtt	-1.56848	0.136923
53616	ADAM22	GGCAAGACUGUGGAAGUUAtt	0.288487	0.581564
53616	ADAM22	GGAUAGUAUUGGUUGCUAUtt	0.114438	0.479541
53616	ADAM22	GGAGGAGGCGUGAAUGAAUtt	1.77573	0.00607465
8745	ADAM23	GGUCGACCACAUAUAAUCCtt	1.59168	0.0294295
8745	ADAM23	GGUGUCUGUUCUCGCACAAtt	0.911427	0.084366
8745	ADAM23	GGGUGAGAUCAUUCCAACUtt	-0.439541	0.358328
10863	ADAM28	GGGUAUUUGAGAUGGCUAAtt	-0.465216	0.230943
10863	ADAM28	GCCCACAAAUUAUGGAUGAtt	0.173824	0.861194
10863	ADAM28	GGCUACACGGAAACAUAUUtt	-0.211838	0.461157
11086	ADAM29	GGAGAAACAAUUUUCAACCtt	0.223763	0.176646
11086	ADAM29	GGAACGACUCAAAGUUGCUtt	-1.44024	0.0932198
11086	ADAM29	GGACAAAGUGUUUGCUUGAtt	1.82633	0.0442892
11085	ADAM30	GCUACUAUAAGCACAUGCAtt	0.298658	0.61049
11085	ADAM30	GGCGAGGCUAAGGGACUUUtt	1.281	0.023119
11085	ADAM30	GCAUACGACUAUAAUUUCUtt	-0.673499	0.208672
203102	ADAM32	GGUUCAAGAAAUGCUCCAUtt	-0.198533	0.277786
203102	ADAM32	GGCUAUAAGCCUCCAAACUtt	-1.83322	0.0172253
203102	ADAM32	GGAAGAUAUGGGUUCAAUCtt	-1.18137	0.0675599
80332	ADAM33	GGACUUCUCAACCCACGAGtt	0.240318	0.603144
80332	ADAM33	GGCAGCUUGGAAGUUUCUUtt	1.16361	0.0752715
80332	ADAM33	GGAUACAUAGAAACCCACUtt	0.0174582	0.934707
8756	ADAM7	GGGUCAACAACUGGUUCGUtt	-1.5089	0.0142923
8756	ADAM7	GGGAGUUCCUAGGCUCAAAtt	-0.982888	0.124659
8756	ADAM7	GGAUCCAUAGUACACGAAUtt	0.123	0.724407
101	ADAM8	GCAGUAUGAGGUCGUGUUGtt	-0.31304	0.503646
101	ADAM8	GAAAGACUCCAUCCCAGGAtt	0.982686	0.0757949
101	ADAM8	GGACUUACACGUUUACAGAtt	0.494747	0.34722
8754	ADAM9	GGAAAGGUAUGACAUGAUGtt	-0.494559	0.496722
8754	ADAM9	GGAAGUACCUGUAAGCUUAtt	0.411335	0.434271
8754	ADAM9	GGCUUUCAACAGACCUCACtt	-1.83275	0.0506403
27299	ADAMDEC1	GGAGAGGAAAUUACCACGAtt	1.6976	0.179176
27299	ADAMDEC1	GGCCCAAUUCGAAUCUCUAtt	-0.494089	0.0122926
27299	ADAMDEC1	GGAAUCUUGUGAAUUUUCAtt	-0.34409	0.479113
9510	ADAMTS1	GGACUGUCCAGACAAUAAUtt	-1.10599	0.0483969
9510	ADAMTS1	GGAACAAUGUGAAGCACACtt	-1.08231	0.174294
9510	ADAMTS1	GGUUCUUACUGUGGGCAAUtt	-2.24155	0.0235042
81794	ADAMTS10	GGACUUUGUGUACCCGACAtt	-1.14232	0.0547625
81794	ADAMTS10	GGAUGUGAACAAGGUCGCCtt	-0.79613	0.0958259
81794	ADAMTS10	GACGAGGAAGAGUACCUGAtt	-1.14502	0.0137731
81792	ADAMTS12	GGAAGAGAGAUUUGGAUGGtt	0.104253	0.703406
81792	ADAMTS12	GGAGCCAACCUGUGGAUUAtt	0.188589	0.422894
81792	ADAMTS12	GGCAAGAGCAUUUUAUCAAtt	0.512928	0.130832
11093	ADAMTS13	GAGCGAGAGAAUAUGUCACtt	0.337542	0.183525
11093	ADAMTS13	GUGUCUACAUUGCCAACCAtt	0.569222	0.0370709
11093	ADAMTS13	CCUGGUCCUCUAUAUCACUtt	-1.11777	0.183993
140766	ADAMTS14	GGAAAUCACCAGAACUCCAtt	-0.54143	0.0516559
140766	ADAMTS14	GCCUUCGUGAUAGCUCAUGtt	0.456139	0.294004
140766	ADAMTS14	GGAGUGUGUGUACACUGGAtt	-1.07793	0.000913973
170689	ADAMTS15	GGGUGAAAUACCGAUCCUGtt	0.341273	0.298163
170689	ADAMTS15	GCAUUUCAGGAGGACUUUUtt	-0.109054	0.643976
170689	ADAMTS15	GGUGCUGCUUCUUAGAGAUtt	0.753875	0.0849648
170690	ADAMTS16	GGCACUAAGUCUGUGCAGAtt	0.033099	0.953424
170690	ADAMTS16	GGCUUGUCAGGCAUGAUACtt	-0.296323	0.332188
170690	ADAMTS16	GGUCCCAUAGAAAUGAAGAtt	0.128753	0.877366
170691	ADAMTS17	GGCACAACUGUUCGCUAUGtt	1.41629	0.13069
170691	ADAMTS17	GGGAAAUGCGACGCAUCCAtt	0.641096	0.0935029
170691	ADAMTS17	GGUUCAUCCUGACCGUCAUtt	-0.634611	0.212699
170692	ADAMTS18	GGUGCAGCAAUGCUUCUAUtt	-0.672435	0.20941
170692	ADAMTS18	GGGAUUUAUCAGAAAUGACtt	-2.77825	0.0118679
170692	ADAMTS18	GGUUACAUAAAUGUAAAGGtt	-0.0289732	0.925416
171019	ADAMTS19	GGUCCAUGGAGGAAAAGGUtt	1.12465	0.0689283
171019	ADAMTS19	GGUCAAUCUUCGUGUGAUAtt	0.138341	0.376613
171019	ADAMTS19	GGCUUAUAGUGUUAGAACUtt	-2.48927	0.0574554
9509	ADAMTS2	GUACCUGCUGACACUCAUGtt	-0.811752	0.0933216
9509	ADAMTS2	CGAUGAAUACCACGAUCACtt	-1.96937	0.0758626
9509	ADAMTS2	GGAGGAGUUCUUCAUCGAAtt	-0.0436157	0.822829
80070	ADAMTS20	GGCGGAAUCGAAAGUGCAAtt	-0.529659	0.332922
80070	ADAMTS20	GGAUAUAGAACCUUGGACAtt	1.94472	0.0136318
80070	ADAMTS20	GGCCUGGUGGGAACAUUUAtt	1.11397	0.0104485
9508	ADAMTS3	GGAUUCAUGUUGUCUACAAtt	-0.763541	0.0804112
9508	ADAMTS3	GGAUAAGUGUGGUGUCUGUtt	1.16584	0.202066
9508	ADAMTS3	GGCUACAGGCCAUUAUAUUtt	0.430653	0.0875363
9507	ADAMTS4	GGACUUCAAUAUUCCACAGtt	-0.593595	0.218699
9507	ADAMTS4	GGAAAUUCAGGUACGGAUAtt	-0.684758	0.488107
9507	ADAMTS4	GGUACGGAUACAACAAUGUtt	1.08896	0.0767023
11096	ADAMTS5	GGGCACUGGCUACUAUGUGtt	-0.996448	0.0317726
11096	ADAMTS5	GGCCUUCUGCGUUUAAGCAtt	-1.89781	0.0127553
11096	ADAMTS5	GGAUUUAUGUGGGCAUCAUtt	-0.0683968	0.87723
11174	ADAMTS6	GGCAGUAUCUAAGUUAUUUtt	-0.243338	0.326583
11174	ADAMTS6	GGGUGGUGUUAUCAGGGAGtt	-0.123343	0.183519
11174	ADAMTS6	GGGUUCUUCAAUGAUUCACtt	-1.5851	0.0129627
11173	ADAMTS7	GCACCUGUGGAGUGCAAGUtt	-0.170858	0.424031
11173	ADAMTS7	GCCUACGCCCAAAUACAAAtt	1.37465	0.0398616
11173	ADAMTS7	GGCAACUGGAGUAAGUGCUtt	-0.0243333	0.42265
11095	ADAMTS8	GUAGGACCAAGCGGUUUGUtt	0.37786	0.294588
11095	ADAMTS8	GACAUCGGGACCAUUUGUGtt	-0.572966	0.127376
11095	ADAMTS8	GGAGCGAGUUCAAAGUGUUtt	-0.306606	0.560621
56999	ADAMTS9	GGAUUAACCUGGCUGGUGAtt	0.179392	0.652089
56999	ADAMTS9	GGAUGGGCCUUCCAUAUCUtt	-0.379411	0.444067
56999	ADAMTS9	GGCAAGUGAAAUUAUUAGAtt	1.2155	0.0116399
92949	ADAMTSL1	GGUCUUAGAUGGUACGCGUtt	-0.697734	0.341667
92949	ADAMTSL1	GGAGGUUAUCAGCUGACAUtt	-0.884668	0.140661
92949	ADAMTSL1	GGUCCUGAUCACUUAUAUCtt	0.0825608	0.807266
57188	ADAMTSL3	GCCUAUUUCCUUCCCGAGUtt	-0.522022	0.578987
57188	ADAMTSL3	GCAGUUCCUCACUUAUCGCtt	0.331193	0.344201
57188	ADAMTSL3	GGAUUGGAAAUACAGUAUAtt	-0.0139792	0.978189
103	ADAR	GCACCGGUGAUUGGAAAGCtt	0.329586	0.196696
103	ADAR	GGAACUGAGUAUCUACCAAtt	-2.19064	0.0242361
103	ADAR	GGAACCUGUCAUAAAGUUAtt	0.0151236	0.98003
104	ADARB1	CGCGCCUUUGUUUGUCAUGtt	0.75628	0.198377
104	ADARB1	GGUCUUUCGUUCAGUUUCCtt	0.510215	0.147179
104	ADARB1	GGACUCAAGUAUGACUUCCtt	0.105751	0.753199
105	ADARB2	GGUCCAAGCGGAAAGAUAAtt	0.558487	0.191
105	ADARB2	GGAAUCGUCAUGACCAAAGtt	-1.84715	0.0263275
105	ADARB2	GGAACAGUUUCCAAAACCCtt	0.837772	0.0760512
23536	ADAT1	GCCAAACCAUGAGUGGACAtt	0.0533852	0.5
23536	ADAT1	GCGGUGGUGAAGAUACAAUtt	0.761378	0.337277
23536	ADAT1	GGAAAUGUUUGCUCUGGUAtt	-0.12034	0.184177
57143	ADCK1	GGUCCACAAGGCAGUGCUGtt	0.0429171	0.951129
57143	ADCK1	GGACAUUCUCCUGAUGGAGtt	-1.43254	0.117219
57143	ADCK1	GGUCAAUGACAGAGACUACtt	0.606167	0.392531
90956	ADCK2	GGUGUACAAAGCAUACGCCtt	0.183264	0.535528
90956	ADCK2	GGAAUUUGAGAAGCUGAUGtt	0.834001	0.236387
90956	ADCK2	GGCUUUCUGUGCCCAAUUUtt	-1.12796	0.00771369
79934	ADCK4	GGUUGGCCAGAUGCUCAGCtt	0.305563	0.31489
79934	ADCK4	GGGAAGCGGUUAACUUAUCtt	0.299654	0.335293
79934	ADCK4	GGUUCUUGGGCCCAAAAGUtt	-1.09958	0.28311
203054	ADCK5	GGCUACUUGGAGGUGAUGUtt	-0.150822	0.58723
203054	ADCK5	GGAGGUGGAUGAGUUGUUCtt	-0.222264	0.438701
203054	ADCK5	GAUGCUCAAGUUUGAAGUGtt	-0.58724	0.325352
107	ADCY1	GGAUUUUCCACAAGAUUUAtt	0.502713	0.199189
107	ADCY1	GGGAAGGUUCAUAUCACAAtt	0.558443	0.199103
107	ADCY1	CCUAAUGUUUAUGUGGAAUtt	-0.646263	0.212388
108	ADCY2	CCUCAUGGAACUCGCUCUUtt	0.0923583	0.719767
108	ADCY2	GCGGCAUACAAACGUGAGCtt	0.757826	0.278261
108	ADCY2	GCAUAAUUUUCAAAAUCGCtt	0.477506	0.345933
109	ADCY3	CCUACUUCAAAAGGCAGCGtt	1.18162	0.00865965
109	ADCY3	GCAGUUCAACACCAUGUACtt	1.0024	0.0627059
109	ADCY3	GGGUAUUGAAACCUACCUCtt	-1.572	0.00777203
196883	ADCY4	GCACUAACAAUUUCCACAGtt	-0.0431002	0.846553
196883	ADCY4	GCGUACUGUGUGGAGUCAUtt	1.26158	0.0289056
196883	ADCY4	GGACUUCAACCCACUGACAtt	0.882405	0.027005
111	ADCY5	CGAUGUCACGCUAGCCAACtt	-2.18069	0.0853206
111	ADCY5	GGCUACACUCAACUACCUGtt	-1.14161	0.0129953
111	ADCY5	CCAAGGCUACACUCAACUAtt	1.40151	0.160202
112	ADCY6	GCGGUACUUCUUCCAGAUGtt	0.442414	0.224641
112	ADCY6	GCUUUGGCCAUAUUUCAGGtt	-0.24323	0.421151
112	ADCY6	GGGAUAGGAAGAGACUACUtt	0.356509	0.232077
113	ADCY7	CGAGUGCAUGCGAAUCAAGtt	-0.57256	0.0324119
113	ADCY7	GGCAGGCAACUUUAGCACAtt	-0.335553	0.468108
113	ADCY7	GGAAUGGAGUCUGUUUAGAtt	-0.226929	0.42265
114	ADCY8	CCAAACUCACUCUCUUGGUtt	-0.584196	0.182918
114	ADCY8	GCAUCACUGCCUUCGUAUUtt	-0.582446	0.0599374
114	ADCY8	GCAUACAGGAGAUCAACAAtt	-0.127611	0.77766
115	ADCY9	CCUUUGAUAACCUUAAGACtt	0.447917	0.176658
115	ADCY9	CGAGCAUAAAAACAGCACCtt	0.0549985	0.968334
115	ADCY9	GGGAAAUACCAAAUAAACAtt	0.664474	0.0530856
116	ADCYAP1	GCCGCUACCGGAAACAAAUtt	1.22254	0.195397
116	ADCYAP1	GCUACCCUGUGUAUACAGCtt	0.54447	0.0675234
116	ADCYAP1	CGCAAUGAAAAGUCGUUUUtt	-0.0485765	0.929035
117	ADCYAP1R1	GGAUUAUUACUACCUGUCAtt	-0.420058	0.263059
117	ADCYAP1R1	GGCCGUCAUGGUUUUCUUCtt	0.125832	0.390334
117	ADCYAP1R1	GGAGAUACUUCUACUGGUAtt	0.655364	0.62776
124	ADH1A	GUCAUCCCACUCGCUAUUCtt	-0.00664229	0.969808
124	ADH1A	GGCCCAUGAAGUUCGUAUUtt	-0.233812	0.584859
124	ADH1A	GGGAGCUAUUCUUGGUGGCtt	0.0553315	0.916865
125	ADH1B	GGUAUCCCAAAACUUGUGGtt	-2.13701	0.00717193
125	ADH1B	GGCAAUAGAGAUGCCUUCCtt	-0.103595	0.802318
125	ADH1B	GGUCCAAGAGUUCUAAAUAtt	-0.281604	0.413515
126	ADH1C	GGAAUCUGUCGUUCAGAUGtt	0.777631	0.183503
126	ADH1C	GGAGCUAUUUUUGGAGGCUtt	0.360982	0.42265
126	ADH1C	GGCUUUAAGAGUAAAGAAUtt	-0.29694	0.268041
127	ADH4	GGAGCUUCCAGAAUCAUAGtt	-0.805845	0.105026
127	ADH4	GGUGGAUCUGAAACCAUGAtt	-0.243791	0.366509
127	ADH4	GGCAUUUGACCUAAUGAACtt	0.0823795	0.841903
128	ADH5	GGUACUGUGCCUUGUUCAUtt	0.51982	0.195255
128	ADH5	GGUAACAAUUAUCCACAAUtt	-0.100962	0.852449
128	ADH5	GGCAUGAAGUUGUUGCCAGtt	-2.30134	0.0437783
130	ADH6	GGAGGUUCGCAUAAAGGUUtt	-0.324065	0.281363
130	ADH6	GGGUGUAUUGGCUUGGGAGtt	-0.0688582	0.907245
130	ADH6	GGAAUUUGUAAAGCAUCUCtt	-0.12703	0.325768
131	ADH7	GGAACAAUGGUGUCCAAGUtt	-0.210781	0.605815
131	ADH7	GGCAACUGGGAUUGUAGAGtt	-0.0745046	0.908854
131	ADH7	GGCUAUUUGCCAGCAUAUAtt	1.07572	0.292543
137872	ADHFE1	GGAACCGGGAGUGAAACUAtt	0.829302	0.515218
137872	ADHFE1	GGAUUACAAUGUGGAUCACtt	-2.58023	0.0588715
137872	ADHFE1	GGUUUAGUGAAGAUGUAUAtt	-0.000281	0.452368
51094	ADIPOR1	CCAUGCUCAGACCAAAUAUtt	0.137264	0.422518
51094	ADIPOR1	CCUCUUAGAGAAUUCAGUAtt	0.703641	0.271443
51094	ADIPOR1	GGACAACGACUAUCUGCUAtt	-0.418019	0.129904
79602	ADIPOR2	CCAACUGGAUGGUACACGAtt	0.361752	0.262212
79602	ADIPOR2	GCCCAUCAUGCUAUGGAAAtt	1.49282	0.224142
79602	ADIPOR2	CCUCACUUUACAGGGAUAAtt	1.80276	0.0592672
132	ADK	GGAACUGUUUGAUGAACUUtt	0.531644	0.193268
132	ADK	GGAACUUGUGCUGCAUGCAtt	-0.578111	0.125806
132	ADK	GGAUUUUCACUUUGAAUCUtt	-0.121788	0.55684
11318	ADMR	GGGCUGAUGAACCUCUACAtt	0.227753	0.753535
11318	ADMR	GGCACACCAUUUGCUUCCAtt	-0.582368	0.5
11318	ADMR	GCUGCUUGACCUCUUCAACtt	-1.61031	0.083118
134	ADORA1	GGUCAUCAGCAUGGAGUACtt	2.16019	0.0337009
134	ADORA1	GGUCUUCUACCUAAUCCGCtt	-1.32262	0.0299178
134	ADORA1	GGGUAGGUUCAGUAAUCAUtt	1.83226	0.0132739
135	ADORA2A	GGGCAUCAUUGCCAUCUGCtt	0.0171166	0.123884
135	ADORA2A	GGCAGCAAGAACCUUUCAAtt	-1.38125	0.114948
135	ADORA2A	GGUGACAUUUGACUUUUUUtt	1.036	0.277671
136	ADORA2B	GGUAUAAAAGUUUGGUCACtt	0.864288	0.0218037
136	ADORA2B	GGGUAAAAAUAAGCCCAAGtt	-2.27358	0.0119392
136	ADORA2B	GGCAAUGGAAAAAUAAAAGtt	-0.214129	0.464642
140	ADORA3	UGACUUGCCUACUGCUUAUtt	-1.28325	0.278255
140	ADORA3	AUGUUACCUACAUCACCAUtt	-0.121654	0.458872
140	ADORA3	UGCCUUUGGCCAUUGUUGUtt	-1.09531	0.0181051
141	ADPRH	CGACACAGUGAUGCACUUGtt	-0.599686	0.0394349
141	ADPRH	GCAUUACCAAGACUGCAUGtt	1.47086	0.123989
141	ADPRH	GCAGUUUAUAUGGGAGAUGtt	0.328747	0.227584
113622	ADPRHL1	GCUACCAUUGAAGGCUGUGtt	-0.937186	0.0541482
113622	ADPRHL1	GCUAAAGCCCAAUAACUACtt	1.1851	0.111958
113622	ADPRHL1	CCGUUCAAUGAAAAAGGCUtt	-1.07953	0.129033
148	ADRA1A	GGCCUUUCAGAAUGUCUUGtt	-0.850031	0.278296
148	ADRA1A	GGGCAACACAAGGACAUGGtt	0.798893	0.171517
148	ADRA1A	GGAUUACAGUGUCCAAAGAtt	-0.977614	0.325272
147	ADRA1B	GGAGUCAUGAAGGAGAUGUtt	-0.466854	0.251586
147	ADRA1B	GGAGAUGUCCAACUCCAAGtt	-2.42111	0.0219891
147	ADRA1B	GGAUCCAUUCCAAGAACUUtt	0.0201447	0.733485
146	ADRA1D	GUACCCAGCCAUCAUGACCtt	0.167275	0.140041
146	ADRA1D	GGUAACCUGCUUGUCAUCCtt	-0.822882	0.157907
146	ADRA1D	GGUGCCCAGAACUCUUUUCtt	0.529478	0.326886
150	ADRA2A	GGCUUGGUGCGAGAUCUACtt	0.770799	0.188507
150	ADRA2A	GGGAAGCUUCUUGCUGCCAtt	-0.250202	0.15767
150	ADRA2A	GGAGUGGAAAUUAUGUGGAtt	0.692474	0.260659
151	ADRA2B	GGUGGUUCAAAUCCUCUGGtt	-0.337623	0.229457
151	ADRA2B	GGAGAAGAGAGAGCACUUUtt	-0.966242	0.166666
151	ADRA2B	GGUCUGAGUUAUUACGCUAtt	0.152411	0.381576
152	ADRA2C	GGAGCUUGGCAGAGAGAUAtt	0.912571	0.24805
152	ADRA2C	GGUCAGGGUUUUAGAGAGCtt	-0.697498	0.188885
152	ADRA2C	GGAGAAAGCACCGACAAUCtt	1.51734	0.0121612
153	ADRB1	GAAGCAGGUGAAGAAGAUCtt	-1.43108	0.0214092
153	ADRB1	GCAGGUGAAGAAGAUCGACtt	-0.95298	0.116712
153	ADRB1	GAUCUGUGUUUACUUAAGAtt	-0.340132	0.0228887
154	ADRB2	GGAAGCCAUCAACUGCUAUtt	-0.35365	0.182063
154	ADRB2	GGCAGCUCCAGAAGAUUGAtt	2.03371	0.0236617
154	ADRB2	GGAAUUGUAGUACAAAUGAtt	0.863733	0.0549051
155	ADRB3	GGACAAGAAGCAACAACUCtt	0.367659	0.0448441
155	ADRB3	GGAGGGAUCCUUACCAAGUtt	-1.052	0.0508547
155	ADRB3	GGUGAACCAUUAGAACAGAtt	-0.423809	0.2129
156	ADRBK1	GGCCCUUGGUGGAAUUCUAtt	0.856199	0.176448
156	ADRBK1	GGUGACCUUUGAGAAGAUCtt	-0.135625	0.644545
156	ADRBK1	GGACACAAAAGGAAUCAAGtt	-0.373651	0.442849
157	ADRBK2	GGAACUUCUUUCCUGUUCAtt	-0.183018	0.777106
157	ADRBK2	GGGUCCAUUAUUUCAUAAGtt	1.22532	0.041492
157	ADRBK2	GGUGAAGUUUUAUGAAGAGtt	0.295362	0.351649
158	ADSL	GCAGACAUUGGGUUUGCCUtt	1.29708	0.266203
158	ADSL	GCUCUUUGAGGGAGAUGACtt	-0.636954	0.0808813
158	ADSL	GGAUUUAAGAGAGCUUUCAtt	-0.304696	0.37776
159	ADSS	GGGAGGAAAUAAUGCUGGCtt	-1.25504	0.200531
159	ADSS	GGAAAUAAUGCUGGCCAUAtt	-0.297147	0.425117
159	ADSS	GGCUUAUUAUAUCUGACAGtt	0.175209	0.516409
122622	ADSSL1	GGGAAUCGGACCAACCUACtt	-0.398426	0.198792
122622	ADSSL1	GCAGUGUAAUAAACAUCUCtt	-2.80201	0.00428471
122622	ADSSL1	GGAAGCAGAGAAGAAUGAAtt	2.08794	0.303035
165	AEBP1	GGACGACUACUAUGAUGGUtt	-1.265	0.0352325
165	AEBP1	GGCAAGAAAGACAAAGGCCtt	-0.581664	0.167626
165	AEBP1	GGUCACUCCAAUAAAACAAtt	0.0212769	0.962988
121536	AEBP2	GGAAGCACUACUUCUUCAAtt	0.0993904	0.688961
121536	AEBP2	GGCUUGCUUCAACUCUAGCtt	-0.060178	0.499336
121536	AEBP2	GGCAUGAAAGUUAAAUGUAtt	0.541989	0.272616
166	AES	GGCUGAGAUCGUCAAAAGGtt	-0.677461	0.41818
166	AES	GGCUGAACGGGAUUUGUGCtt	-0.289054	0.431518
166	AES	GGAAUGUUUAGCACAAGACtt	-0.364205	0.266501
246181	AFAR3	GGGUGCUGUGUGUUAGUCUtt	-1.35906	0.127947
246181	AFAR3	GCAAACCCUGUUUCCAAACtt	0.146269	0.853047
246181	AFAR3	GGUUUCACGUUGUAUGAUUtt	1.09268	0.0070719
172	AFG3L1	GGGAUGAUUCAGCAGAGAUtt	-1.35223	0.00619725
172	AFG3L1	GUCGUGAACAAACAAUCUGtt	-0.505029	0.252622
172	AFG3L1	GGUCCUCCAUCUUUAAGGUtt	0.315137	0.334934
10939	AFG3L2	GGCAGAUCUUUAUUGGACCtt	0.963132	0.208649
10939	AFG3L2	GGUAUCCAUCAUCCCACGUtt	-0.412556	0.198698
10939	AFG3L2	GGACUAGGUUAUGCUCAGUtt	-0.95153	0.322116
173	AFM	GGAAGCAACCUUUGAAGAAtt	0.567432	0.347464
173	AFM	GGAAAAAAUAUGUGCUAUGtt	1.76781	0.21993
173	AFM	GGAUGGUUUGAAAUACCAUtt	-0.727133	0.301521
125061	AFMID	GGCUUUUUCCUGGUGAGUGtt	-2.51998	0.0488783
125061	AFMID	GCGGUAUCCAAGCAACAAGtt	-0.227728	0.442837
125061	AFMID	GGAUGAGUCUGCCUUCAUGtt	1.17208	0.0486139
174	AFP	GGAAGUAAGCAAAAUGGUGtt	-0.069169	0.644657
174	AFP	GGGUGUUUAGAAAACCAGCtt	-0.925349	0.226041
174	AFP	GGAGAAGAAGAAUUACAGAtt	-0.683276	0.534127
175	AGA	CCCUACAAACCACCUGGUAtt	-0.315096	0.325553
175	AGA	GCCUAUGCUGACGAUACUGtt	-0.0701595	0.414165
175	AGA	GCAUGAUCAGUCCUGAUUGtt	1.04097	0.0555939
177	AGER	CCAAGUCCAACUACCGAGUtt	-0.186343	0.554576
177	AGER	GCCAGAAAUUGUAGAUUCUtt	-0.330906	0.646939
177	AGER	CGGCUGGUGUUCCCAAUAAtt	-0.984861	0.0316267
178	AGL	GCUACAGUUCCGAUUAGGCtt	0.766167	0.397923
178	AGL	GGUUACAUAGUUGUGGACCtt	2.45087	0.0940971
178	AGL	GGUUUCAAUUAUCACCAAGtt	-1.14123	0.15023
79814	AGMAT	CCUAGGCGAUGUGAAUGUCtt	1.21843	0.0106911
79814	AGMAT	GCAACAUUUCUAAGGAACUtt	-0.0658786	0.783585
79814	AGMAT	CCCAUUUAUAUCAGCUUUGtt	0.0699248	0.748499
10554	AGPAT1	CGAGAAACCACAAUGGCUCtt	-0.121587	0.645158
10554	AGPAT1	GGGAACGAGAAACCACAAUtt	-0.110949	0.676525
10554	AGPAT1	GUGCCAAGUACUUCUUCAAtt	-0.435458	0.00557135
10555	AGPAT2	CCAAGAAGAAGUUCUUCACtt	-0.53261	0.314006
10555	AGPAT2	GAACAUGAGCAUCAUCGGCtt	0.341941	0.239477
10555	AGPAT2	GCUUCAAGUACUUUUACGGtt	-0.269926	0.181999
56894	AGPAT3	CGGAGUGUACACUGUUCACtt	0.545836	0.462284
56894	AGPAT3	GCUCAUUGACUUCUAGAGAtt	-0.149603	0.69536
56894	AGPAT3	CCGAGAACAUAAUUAGGCAtt	-0.578574	0.10829
56895	AGPAT4	GGGCUAAUCAUCAACACCAtt	0.311317	0.395751
56895	AGPAT4	GCAUCACCUGUUGCCACGAtt	0.174828	0.373687
56895	AGPAT4	GGAAGAUGUUUUGUAAUCUtt	-0.313702	0.338446
8540	AGPS	GCAUAAAACUACCUCUAAAtt	0.455756	0.274075
8540	AGPS	GCAUCCUUAAAUCCUAGUGtt	0.0529135	0.914453
8540	AGPS	GGCAGAUGAUCGAGUAUUUtt	0.541577	0.249325
183	AGT	GCAAAACUCCCUCAACUGGtt	0.118983	0.599258
183	AGT	GGCCAGCAGCAGAUAACAAtt	0.259043	0.678927
183	AGT	GGCAAGAACCAGUGUUUAGtt	-3.0109	0.0363556
23287	AGTPBP1	GGACUUAAUGGUACAGAUUtt	1.32523	0.0365478
23287	AGTPBP1	GCUUUUACGAGUAUAUUCUtt	-0.168094	0.5
23287	AGTPBP1	GCUUACGAGAAUCUUAUAUtt	-0.962991	0.205085
185	AGTR1	GGCCCUAAAGAAGGCUUAUtt	0.676029	0.215725
185	AGTR1	GGCUUAUGAAAUUCAGAAGtt	0.626774	0.00555406
185	AGTR1	GGAGAAAAUGCAUUAUGUGtt	1.02661	0.253218
186	AGTR2	GGGUCCUAAAAAGGUUUCUtt	0.047628	0.853608
186	AGTR2	GGUUUCUAGCAUAUACAUCtt	0.578238	0.224456
186	AGTR2	GGUCACUUUUCACAUCCUUtt	-1.00321	0.0380602
187	AGTRL1	GGUGCAGUGCUACAUGGACtt	1.68932	0.039821
187	AGTRL1	GGGUGGAGAACAGAUGCACtt	0.348521	0.46701
187	AGTRL1	GCUGAUAUCUUCAUUGCUAtt	-0.441521	0.566752
189	AGXT	GGAAGGCAUCCAGUACGUGtt	-1.21305	0.140757
189	AGXT	GGAUGUACCAUCACACAAUtt	-0.545909	0.42265
189	AGXT	GCCUCCCGGGAAUGUUUAAtt	-0.143829	0.671131
64902	AGXT2	CGGCAUAUUUCCAGAAACCtt	0.964123	0.164513
64902	AGXT2	GCUUGCCGCACUUCUUCCUtt	-0.326017	0.563384
64902	AGXT2	GCUAAGUAACAUUGUCAGAtt	0.0111581	0.929489
64850	AGXT2L1	CGACAACAUUGUUGAGUAUtt	1.74529	0.0152748
64850	AGXT2L1	GCCAACGACUUAGCCUUACtt	0.204725	0.866083
64850	AGXT2L1	GGCUAAACACACUUUGAUAtt	-0.379304	0.355121
191	AHCY	GCUAAUGGCACCAACUUUGtt	0.0718071	0.396407
191	AHCY	GCCGUCAUACUGUUCCAAAtt	-0.0294261	0.919836
191	AHCY	CCUCAUUACAAUGAGGUUAtt	0.415483	0.560777
10768	AHCYL1	GGGUGGUAAAGCUAAAUGAtt	-2.29609	0.0128702
10768	AHCYL1	GGUGAUUCUUCUCUUUACCtt	0.191638	0.284002
10768	AHCYL1	GGUACCUUCUCUGUGGAACtt	-1.03472	0.110327
196	AHR	GGGCUCUUUCAAGAUAGUAtt	1.56237	0.109005
196	AHR	GGUAAAAGGGCAAAUAAUGtt	0.14651	0.875606
196	AHR	GCUACACUGGGCAUUAAAUtt	1.85255	0.141899
57491	AHRR	GCUUCUUCCAAGUCGUGCAtt	-0.641142	0.524818
57491	AHRR	GCAACGAUCGUGGACUAUCtt	0.946756	0.00360686
57491	AHRR	CGAUAUUUUAUGCAUCAGCtt	-0.279131	0.724437
10598	AHSA1	GGUUCAAAAUGAAGAAGGCtt	0.713786	0.0385166
10598	AHSA1	GGUGACGGAAGUGAGUAAGtt	-0.0892989	0.782553
10598	AHSA1	GGGCAAUUUCUCUUUUAUGtt	-0.917763	0.206763
130872	AHSA2	GGAGUUCCUAUCUAUCUGUtt	0.0796427	0.864506
130872	AHSA2	GGCAUUACUUUUUGUAAGCtt	0.16789	0.603196
130872	AHSA2	GAAGAACACUAUGCCAUGGtt	-0.432385	0.0236693
57379	AICDA	CGCAUUUCGUACUUUGGGAtt	-0.424782	0.282241
57379	AICDA	GCAUCCUAAAGUGUCAACGtt	-0.405295	0.479253
57379	AICDA	CGCAAACUCUUUUAAGGAAtt	1.14787	0.153105
199	AIF1	GGAAAAAGCGAGAGAAAAGtt	1.56112	0.0722932
199	AIF1	GGGAAAAGGGAUGAUGGGAtt	-0.350072	0.435441
199	AIF1	GGGAUGAUGGGAUUGAAGGtt	0.788401	0.198664
9049	AIP	GGCAAAGGCAGUGCCACUUtt	-0.747086	0.5
9049	AIP	GGCAGUGCCACUUAUCCACtt	-2.26016	0.0590608
9049	AIP	GGCCUUUAUUUAUCUCUCAtt	1.9948	0.013163
9863	AIP1	GGAGGAAUUGUUGAUAAAGtt	0.861907	0.102109
9863	AIP1	GGAAUUGUUGAUAAAGACCtt	-0.866226	0.217931
9863	AIP1	GGACACGAAAAUAGUUACAtt	0.456296	0.556937
23746	AIPL1	GGACACUUAGAGCUCUCUAtt	1.09751	0.0367287
23746	AIPL1	GGAUUUGAUGCUCUGAUCCtt	0.056614	0.665196
23746	AIPL1	GGGAAAUCGGCUCUUCAAGtt	0.571797	0.210277
326	AIRE	GAAGAAUGAGGACGAGUGUtt	-0.493347	0.5
326	AIRE	GAAUGAGGACGAGUGUGCCtt	0.778864	0.426105
326	AIRE	GGAUGACACUGCCAGUCACtt	-0.0489605	0.969537
203	AK1	GGAUGCGAACACACUGAGUtt	-1.51329	0.0388686
203	AK1	GGGCACCCAGUGUGAGAAGtt	-0.693436	0.216067
203	AK1	GGCUUCCUGAUUGAUGGCUtt	0.597976	0.340884
204	AK2	CCCUUGAUCCGUCGAUCAGtt	0.063492	0.45938
204	AK2	GAUUGGCUGAAAACUUCUGtt	-0.819115	0.181937
204	AK2	GCUUGAUUCUGUGAUUGAAtt	0.442389	0.355624
205	AK3	CCUACACAUGUUUAAGGUGtt	-0.288593	0.207486
205	AK3	GCUAGCUGAGGUAGCUUGCtt	0.364939	0.061067
205	AK3	GGAAGAUGUGGUCAUUCAUtt	-0.0251569	0.620199
50808	AK3L1	GGCUUUCAUUGACCAAGGGtt	0.691655	0.689248
50808	AK3L1	GGUUAAGAAAUGUGUUUUAtt	-0.986807	0.0799238
50808	AK3L1	GGACACUUCCACAGGCAGAtt	0.509905	0.524522
26289	AK5	GGCACACAGUGUGAAAAGCtt	-0.327895	0.200816
26289	AK5	GGAACUGGCAUCAGAAUCUtt	-0.255482	0.634395
26289	AK5	GGCAUCAAGCAAGUAAAAUtt	0.960541	0.211816
122481	AK7	GCGGAAACAUCGGGAAGUUtt	0.641833	0.218137
122481	AK7	GCAGAAUGCAGGUCAACUAtt	0.843796	0.231949
122481	AK7	GCUAUAUGACAUGACUAUGtt	0.693428	0.358206
8165	AKAP1	CCAAAGACCUACGUGAGCUtt	1.02547	0.0433065
8165	AKAP1	GGGCUUGAAGACUCUUGCAtt	-0.7843	0.344828
8165	AKAP1	GCCUGGUUGUAAUUUGUAAtt	1.94577	0.0526166
11216	AKAP10	GCUUCAAUAUCCGUACAUUtt	-1.22387	0.0298985
11216	AKAP10	GCACUAAAAAUCAUGCCUUtt	0.282888	0.424245
11216	AKAP10	GGAUGCAGUGAAUAUCUUAtt	-0.621068	0.111621
11215	AKAP11	CGGUUACUGGUCAUCAUUUtt	-0.282353	0.486413
11215	AKAP11	GCUGCCUAAAAUUCCUGUGtt	-0.350972	0.182978
11215	AKAP11	GCAUUUCAUGUGAAGUACUtt	0.652196	0.49998
9590	AKAP12	GCGGUUGUUCACGACAUCAtt	1.01685	0.282882
9590	AKAP12	GCUAACACAACCCACUGAGtt	-0.0468455	0.861194
9590	AKAP12	CCAAAGACGUACCAUUUUUtt	-1.38567	0.0528796
11214	AKAP13	GGCUGCCGAGAAAGUCUAGtt	0.555846	0.177542
11214	AKAP13	GGAGAAGGAGAAAGAUUCUtt	-0.990337	0.0683495
11214	AKAP13	GGAGAAAGAUUCUAAAGACtt	1.04584	0.225254
11217	AKAP2	GCUUUCUGAGGAUGAUAUCtt	-0.617624	0.187789
11217	AKAP2	GCGAGGGAGACAACUAUAGtt	0.940871	0.00126163
11217	AKAP2	GAUCACAAAAACAUGGAAAtt	0.991115	0.0245287
158798	AKAP28	GUAGCUCUAGCUCUGGUUGtt	0.38983	0.292509
158798	AKAP28	GUGGAUGACUCACGGUGAAtt	0.0627532	0.96261
158798	AKAP28	GGAUGAAUUGACUCAAGUAtt	0.605793	0.404631
10566	AKAP3	CCGCCUCACGAAUCUAGUCtt	0.760029	0.0953133
10566	AKAP3	GCCUCAGUAAGAUAGCAUCtt	0.286547	0.0737929
10566	AKAP3	CGAAUCUAGUCAUAGCCAUtt	0.844524	0.410479
8852	AKAP4	GGGCGAAUAUCACAGAGCAtt	-0.535838	0.0898671
8852	AKAP4	GCAAGCGAACGGGCAAUUUtt	-0.018803	0.915687
8852	AKAP4	CCAACAAUAAUCAAAGUCCtt	0.0850491	0.7985
9495	AKAP5	CGGGAACUCUAAUCCUUGAtt	0.399181	0.14422
9495	AKAP5	GCCAGUAACAGUACCCUAGtt	0.353553	0.173651
9495	AKAP5	GGAAAAGGCAUCCAUGCUUtt	0.0317822	0.915911
9472	AKAP6	CCCAUGGCCAUCAACAUGAtt	-1.2331	0.0306987
9472	AKAP6	GGAGGUAUCUCAAGUAUCUtt	0.806492	0.286192
9472	AKAP6	GGGCAGUAAAGAUAUAAGUtt	-0.0828228	0.69357
9465	AKAP7	GCGUGCUGUUUAAGUUAAGtt	0.465181	0.190231
9465	AKAP7	GCUAUCAAGUGCUAAGUUUtt	0.699638	0.18389
9465	AKAP7	CGAUGGGUCUGAAGUCCAAtt	-1.32695	0.00701345
10270	AKAP8	GCUGGCAAGGUUAUGAAAAtt	-0.0154302	0.433174
10270	AKAP8	GGGAGGCUAGCAUGUGUUCtt	-1.66251	0.0343361
10270	AKAP8	CCUAUACCUUUGUAGUGCAtt	-1.41836	0.194122
26993	AKAP8L	GGAUCCAGUUUGUGUGUUCtt	-0.355944	0.194316
26993	AKAP8L	GGAUAACACCACCAACUAUtt	0.34673	0.227605
26993	AKAP8L	GGAACACUUUAAGUACGUAtt	-0.201176	0.5609
10142	AKAP9	GCAGUAAACAUGAUGUGUCtt	-0.243698	0.181969
10142	AKAP9	GCACACCAUGAUUUGAAUAtt	0.640487	0.0179351
10142	AKAP9	GCUUCUAUUUAGUCACGAAtt	0.148997	0.84503
54998	AKIP	CGCAAGCAGAUCAAGUUCGtt	-0.177263	0.122524
54998	AKIP	GUGCAAAAACGUGCUGAAGtt	-1.49733	0.0176562
54998	AKIP	GUACCGGAAGCUGGUGAAGtt	-0.0999852	0.725457
10327	AKR1A1	GGUAACUGCUUAUAGCCCUtt	0.498761	0.1299
10327	AKR1A1	GCAGCUGUUAAGUAUGCCCtt	1.03802	0.0268157
10327	AKR1A1	GCAGCUAAAUGCCCUGAACtt	-2.02311	0.0320966
231	AKR1B1	CGCAUUGCUGAGAACUUUAtt	0.389104	0.206977
231	AKR1B1	GCCCUGUCAGUAGAGUAGAtt	1.03693	0.141671
231	AKR1B1	GCAAAAUCUACCAGGUCAAtt	1.58978	0.0903336
57016	AKR1B10	GCAAGUUGUGGCCCACUUUtt	-0.564299	0.401213
57016	AKR1B10	GGUUGAAUCUCCUGGUGAGtt	0.439259	0.0132861
57016	AKR1B10	GAUGAUAAAGGUAAUGCCAtt	-0.184727	0.595706
1645	AKR1C1	UUAUGUUGACCUCUACCUUtt	0.199623	0.0859501
1645	AKR1C1	GCUACAGCAAAGCCCAUUGtt	1.41094	0.175364
1645	AKR1C1	GGCCACCAAAUUGGCAAUUtt	-0.109548	0.452055
1646	AKR1C2	GCUCUAGAGGCCGUCAAAUtt	-1.34306	0.0423168
1646	AKR1C2	GUAAGCUACAGCUAAGCCCtt	-0.260537	0.559336
1646	AKR1C2	GCUACAGCUAAGCCCAUCGtt	0.816446	0.0230807
8644	AKR1C3	GGUUCCGAGAAGUAAAGCUtt	-1.57558	0.0727803
8644	AKR1C3	GGUGAGGAACUUUCACCAAtt	-0.198546	0.802197
8644	AKR1C3	GGAACUUUCACCAACAGAUtt	-0.389474	0.659786
1109	AKR1C4	GGAACAGAGCUGUAGAGGUtt	2.31175	0.0406628
1109	AKR1C4	GGAUAUGAAAGUUCUAGAUtt	0.755041	0.0313559
1109	AKR1C4	GAGCUGUAGAGGUCACCAAtt	-1.84604	0.354053
340811	AKR1CL1	CCAUUGUGAAUCCAAUUCUtt	-1.58136	0.0331009
340811	AKR1CL1	GGAUACCAACUAUUUCUGCtt	2.64764	0.0498199
340811	AKR1CL1	GGAUCUCAGGACUAAGGAGtt	-1.39034	0.294522
83592	AKR1CL2	GCAUGCAGAAAGAGUCUCAtt	0.364247	0.526058
83592	AKR1CL2	GCAACAUGGUUAUUCCCAGtt	-0.363602	0.455566
83592	AKR1CL2	GGGAAGAAUAUACAGAUUGtt	-1.18811	0.0889105
6718	AKR1D1	GGGAAGAUAUCUUCUACUGtt	1.03307	0.0620647
6718	AKR1D1	GGGUCCUCCAGCUAGAUUAtt	0.0441461	0.422378
6718	AKR1D1	GCUAUGGGCUACAAAUCAUtt	-0.0655338	0.596616
8574	AKR7A2	GACCUACAGGAAUCGCUUCtt	0.0913255	0.432383
8574	AKR7A2	GUCUUGGCCUUAAGCUGACtt	-0.803213	0.0777803
8574	AKR7A2	GGGUUUUUCUGAAUUGUCUtt	-0.611062	0.0164373
22977	AKR7A3	GGCCAUUCCACUGUUUGGGtt	-0.547655	0.2376
22977	AKR7A3	CCUCUUCUACCUGCAUAUGtt	1.12096	0.0472042
22977	AKR7A3	GGGCAUGUACAAUGCCAUCtt	0.333441	0.200237
207	AKT1	GGCUCCCCUCAACAACUUCtt	-0.0437435	0.878327
207	AKT1	GGAGCAAGGUUUAAAUUUGtt	-0.197134	0.552031
207	AKT1	GGGCACUUUCGGCAAGGUGtt	0.107958	0.690992
208	AKT2	GGAUGAAGUCGCUCACACAtt	-0.0183016	0.568709
208	AKT2	GGUACUUCGAUGAUGAAUUtt	-0.166412	0.826627
208	AKT2	GGACCUUCCACGUGGAUUCtt	-0.943414	0.0577099
10000	AKT3	GGACCGCACACGUUUCUAUtt	0.564159	0.162091
10000	AKT3	GGAAAGGGAAGAAUGGACAtt	0.60591	0.0402179
10000	AKT3	GGCCAAGAUACUUCCUUUUtt	1.16495	0.389852
210	ALAD	GGGUAUCGGUGAUGAGCUAtt	-0.0333313	0.940919
210	ALAD	GCAUGCUAACUCUUGUAACtt	0.289004	0.309124
210	ALAD	GGAUCAGAAAAUACUUCCCtt	-1.66521	0.0773593
211	ALAS1	GGAAAGAGGUUGCUGAAACtt	-3.19565	0.04649
211	ALAS1	GGGAUUCGAAACAGCCGAGtt	-1.24664	0.18018
211	ALAS1	GCAGACAUAACAUCUACGUtt	-0.152485	0.204726
212	ALAS2	GCGUGAUGGAAUUAUGCAUtt	-0.281333	0.477206
212	ALAS2	GGUAUCCGUAACAGUGGAGtt	0.461052	0.315385
212	ALAS2	GGCACCAGUAAGUUUCAUGtt	-0.453187	0.407494
213	ALB	GGUUGCUCAUCGGUUUAAAtt	-0.606056	0.0298564
213	ALB	GGCUUCGUCUGCCAAACAGtt	-1.55045	0.0498889
213	ALB	GGAGAGACAAAUCAAGAAAtt	-0.637777	0.427227
253558	ALCAT1	CCAUCGGACAAGAAUGGACtt	0.061938	0.655341
253558	ALCAT1	CGUCCACCGGUAUCCAAUAtt	-1.3247	0.00638006
253558	ALCAT1	GCUUCAGAUUAGAUAUAGCtt	0.45382	0.176073
5832	ALDH18A1	GGCUAUGUUUACCCAGUACtt	0.267325	0.292952
5832	ALDH18A1	GGUUCAGAUGAUGCAAAGCtt	-2.2966	0.0189636
5832	ALDH18A1	GGUCUUCACGUUAAACUUGtt	0.101959	0.732307
216	ALDH1A1	GGGCCGUACAAUACCAAUUtt	-0.870738	0.0199882
216	ALDH1A1	GGAGUGUUGAGCGGGCUAAtt	-0.395265	0.360047
216	ALDH1A1	GGAACAGUGUGGGUGAAUUtt	1.70517	0.114252
8854	ALDH1A2	GGAUGAAAUAAGGGAGCUGtt	-0.188809	0.494397
8854	ALDH1A2	GGUGUGAUUUUGGUCUGUCtt	0.176664	0.301049
8854	ALDH1A2	GGCAAAAGUCCUAAUAUUAtt	1.84676	0.0304002
220	ALDH1A3	GGGCUGUAUUAGAACCCUCtt	0.645221	0.00845841
220	ALDH1A3	GGCUUUACAUCUACUGGAGtt	-0.466655	0.652847
220	ALDH1A3	GGGUCUUUGUGGAUUGCAUtt	-2.88066	0.0401596
219	ALDH1B1	GGAAUCUGGAAACGGGAGGtt	-1.01165	0.115571
219	ALDH1B1	GGCUCAGAGUUCUACCUAUtt	0.325872	0.480158
219	ALDH1B1	GGCUACAGACUGUAUGAUUtt	0.443631	0.281384
160428	ALDH1L2	CCCAACAGAUGGAUCUACAtt	-0.459861	0.214063
160428	ALDH1L2	CGACGAAUUUGUGACAAGAtt	-0.224749	0.621416
160428	ALDH1L2	GGAAGAUUGAUGUAUAGACtt	0.458285	0.281467
217	ALDH2	GGUCAUCUGUCAGGUAGCUtt	2.40207	0.0316724
217	ALDH2	GGAAGAUGUGGACAAGGCAtt	-0.355255	0.475629
217	ALDH2	GGACAUCUAUGAUGAGUUUtt	1.07796	0.0530972
218	ALDH3A1	GGAUCUGUACCCAGUAAUCtt	2.96024	0.0457886
218	ALDH3A1	GGUUCGACCAUAUCCUGUAtt	0.0983736	0.694221
218	ALDH3A1	GGCCUGAAGGUCAGAUACCtt	0.823656	0.112471
224	ALDH3A2	GGAUCAUCAAUCUUCGUCAtt	0.516669	0.227381
224	ALDH3A2	GGUGAGAUUAGAUCUUCUUtt	-0.118355	0.652089
224	ALDH3A2	GGAUAUCCUGACGGCCAUCtt	-0.550123	0.19939
221	ALDH3B1	GGUGUCCUAUCUUUCUCAGtt	0.563463	0.32814
221	ALDH3B1	GGUUCGACUACAUCUUCUUtt	0.16956	0.501183
221	ALDH3B1	GGAGGAAAAGGAUUGCCAAtt	-0.841181	0.236661
222	ALDH3B2	GGUCUUGCUUCUAUCUGGGtt	9.70066e-06	0.5
222	ALDH3B2	GGUUGUGAACCAGAUGCUGtt	0.466578	0.480796
222	ALDH3B2	GGGCUUCACCUACAUAUCUtt	1.48619	0.147738
8659	ALDH4A1	GGAGCACAGUCGGAUCAAAtt	-0.636027	0.146772
8659	ALDH4A1	GGUGGCCAAGUUCUGUUAUtt	1.54015	0.214574
8659	ALDH4A1	GGAUAUGUGUCAUUUCCCAtt	-1.14228	0.0495412
7915	ALDH5A1	GGCAAUUUGUACUGAUCCUtt	-0.365594	0.248848
7915	ALDH5A1	GGUGAAUGAUGCCGUUUCUtt	-0.391688	0.597189
7915	ALDH5A1	GGGAGAUAUUGACCUUACUtt	-0.791707	0.199729
4329	ALDH6A1	GGCAUUGCUCCAUUCAAUUtt	-0.367207	0.309029
4329	ALDH6A1	GGCAGGAGAGUAUAUCUUCtt	-0.18282	0.241156
4329	ALDH6A1	GGGCAUCCAAUUCUACACUtt	-0.473203	0.465858
501	ALDH7A1	GGAUGAUUGGAGGACCUAUtt	-0.257767	0.421176
501	ALDH7A1	GGAGAGGUUUGGGAGAAGUtt	-2.08391	0.0554143
501	ALDH7A1	GGUCUACUUGUACUAUCAAtt	2.40816	0.0504651
64577	ALDH8A1	GGGAACACUGUGAUAGCCAtt	1.34318	0.0264519
64577	ALDH8A1	GGUGCCCAAAUUUGGUGCGtt	-0.156749	0.593199
64577	ALDH8A1	GGCUUACAACUUGCUAACCtt	-0.567248	0.191707
223	ALDH9A1	GGAUAAUAAGGGAACGGGAtt	-0.377137	0.0108143
223	ALDH9A1	GGGAACGGGAGGAUGAAAUtt	0.473384	0.258682
223	ALDH9A1	GGAUGGAUAUUACAUGAGAtt	-0.442637	0.192889
226	ALDOA	CCACGCCUAUUAAGCGGAGtt	0.109549	0.794567
226	ALDOA	CCACCACAUCUACCUGGAAtt	0.455939	0.290022
226	ALDOA	GUAUGUGACCGAGAAGGUGtt	-0.182895	0.660243
229	ALDOB	GGACCUGAUCAAAUUUCACtt	0.609413	0.43596
229	ALDOB	CCUGAUCAAAUUUCACACAtt	0.917838	0.168513
229	ALDOB	GACCAUGACCUGGAACACUtt	1.80997	0.11037
230	ALDOC	CCAUCCAGGAUAAGGGCAUtt	0.147646	0.88316
230	ALDOC	GCCUCUGCACUCAAUGCCUtt	-1.16107	0.233041
230	ALDOC	GCACAGUCACUCUACAUUGtt	0.865387	0.183522
55586	ALDRL6	GGAUCCUCGAUACAGCACAtt	0.764674	0.149721
55586	ALDRL6	GGCUUUCUACAUGAUCCGGtt	1.36742	0.0256147
55586	ALDRL6	GGUGAUGAAGUUUAACAAGtt	1.17688	0.161728
56052	ALG1	GCAAGCUCGUCAUUGACUGtt	-0.489868	0.426968
56052	ALG1	CCUGAACCUGUGUGUUACCtt	0.775469	0.21022
56052	ALG1	GGACGAAGACUUCUCCAUCtt	0.0483712	0.965307
79087	ALG12	GCAGUACGACCAUCUUGAGtt	1.57663	0.162948
79087	ALG12	GCUAAUAGUUAGAGGAGUGtt	-0.555208	0.493652
79087	ALG12	GCACAAUUAUGACAAUUCAtt	-0.0119956	0.951895
85365	ALG2	GGUGGUUAUGACGAGAGAGtt	0.683914	0.35451
85365	ALG2	GCCAUGUACAUGCAGUGCCtt	-0.285153	0.218141
85365	ALG2	CCUAGAAUCUAAUGCAGAAtt	-0.0780351	0.602874
10195	ALG3	GGUACCUCCCUUCGUCUUUtt	0.855539	0.142448
10195	ALG3	GCAAGAAAGCCCACUGAAGtt	-1.20228	0.00809395
10195	ALG3	GGGAUCCCUCCAAAAGGAAtt	-0.465267	0.345949
29880	ALG5	CGGUUGCCUGUGAUGAUGGtt	0.052244	0.765859
29880	ALG5	GGUGGAGCGAUUAGAAUGGtt	-0.693057	0.159875
29880	ALG5	CGAUGGGCAUUUGAUGUAGtt	-0.613739	0.184713
29929	ALG6	CCGCCUAUGUUUGGUGAUUtt	0.12927	0.815822
29929	ALG6	GCUUAUCAUAGUCUCCUAUtt	-0.170501	0.291592
29929	ALG6	GGAUUCAAAUUUACACUGGtt	-1.14826	0.215295
79053	ALG8	GCCAAAAUUUAUUCUGUCGtt	0.21643	0.562593
79053	ALG8	GCAUAUCUACCUCUAUGUAtt	0.615995	0.0425464
79053	ALG8	CCAUAUAUAGUAUUUCGUCtt	1.07782	0.0920074
79796	ALG9	GGAUCUACUGCUUUCAAGUtt	1.0701	0.106963
79796	ALG9	GGUUAUGUGCUGCUCUCCUtt	-0.758682	0.340073
79796	ALG9	GGUCUUCUGACAUGAAAAAtt	1.03577	0.358787
238	ALK	GGAAGAGUCUGGCAGUUGAtt	-1.43563	0.0746355
238	ALK	GGAGAUGCCCAGAGGCUCCtt	-1.16176	0.140541
238	ALK	GGAUGACAUGCUGUACAUCtt	-0.425793	0.292777
8846	ALKBH	GGGAUCCUGAAUUACUACCtt	1.24217	0.0127308
8846	ALKBH	GGCACCUGCUUACCGUAAAtt	-1.12096	0.168946
8846	ALKBH	GGUAUGUUCUUCCACAACAtt	1.00449	0.103411
239	ALOX12	GGGAUGACAUAGUGAAGGGtt	1.08002	0.0749592
239	ALOX12	GGAGGAGGAGUUUGAUCAUtt	0.424738	0.571985
239	ALOX12	GGAUGAUCUACCUCCAAAUtt	-1.27704	0.00326728
242	ALOX12B	GGACCUGCCUGGAUAUUACtt	-1.02982	0.0818288
242	ALOX12B	GGAGAGAGCCAUAAGCAGCtt	-0.525046	0.299361
242	ALOX12B	GGCCACAGGAAAGACAACAtt	-0.957699	0.0123513
246	ALOX15	GGAGGAGUAUUUUUCGGGCtt	0.331654	0.374382
246	ALOX15	GGUGGAAGUACCGGAGUAUtt	0.935648	0.331776
246	ALOX15	GGAAAUUGAGAUCCGGAAUtt	0.496243	0.404655
247	ALOX15B	GGCUACUACUACCGUGAUGtt	-0.611165	0.0210325
247	ALOX15B	GGCUUACAACCCAGGUUGGtt	0.279904	0.404179
247	ALOX15B	GGACUCCUCAGAAAAAACAtt	-1.69878	0.153106
240	ALOX5	GGUCCAGCAAGGGAACAUUtt	-0.744533	0.0841814
240	ALOX5	GGAGUGGACUUUGUUCUGAtt	-0.450892	0.433623
240	ALOX5	GGAAGACCUGAUGUUUGGCtt	-0.0511542	0.719809
241	ALOX5AP	GGCAAAAGUACUUUGUCGGtt	-0.535212	0.0135751
241	ALOX5AP	GAAUGGAUUCUUUGCCCAUtt	-4.70517	0.0394033
241	ALOX5AP	GUGGAGCACGAAAGCAGGAtt	-0.920688	0.144299
59344	ALOXE3	GGUUAAAAGCCGCUGACCAtt	-0.131717	0.172616
59344	ALOXE3	GGAACAGCAAGAACUAUUUtt	1.5365	0.0356658
59344	ALOXE3	GGCCUCAUCUACCUCAUGAtt	-0.40021	0.620751
248	ALPI	GGUCGCCAAGAACCUCAUCtt	0.501793	0.308793
248	ALPI	GGCCAACUUCCAGACCAUCtt	-0.0720037	0.881756
248	ALPI	GGUUGUUCUCUGAUUCUUCtt	0.571071	0.0594671
249	ALPL	GGAGGCAGAAUUGACCACGtt	-0.303599	0.265191
249	ALPL	GCGCAAGAGACACUGAAAUtt	-0.457786	0.240754
249	ALPL	GGCUGGAGAUGGACAAGUUtt	-0.00505964	0.988778
250	ALPP	GGAAGUGUUUGUAAUCCCAtt	0.275415	0.235793
250	ALPP	GUCCCUAUACAGAGGUCCUtt	0.66709	0.517657
250	ALPP	UACAGAGGUCCUGCCAUGGtt	-0.98062	0.0639533
251	ALPPL2	GGAAAAGAGGAGGCUCAGAtt	0.0970456	0.268238
251	ALPPL2	GGAAGACUCAUUACCUUCCtt	-2.41934	0.0153552
251	ALPPL2	GCUGCCUGCAUUUCAGGAAtt	-1.23929	0.0940458
117583	ALS2CR19	GGAAUCCUGGAUCCAGAUGtt	-0.410002	0.622792
117583	ALS2CR19	GGACACAUUGAGUGAUAUGtt	-0.784907	0.257586
117583	ALS2CR19	GGAGAAGAAAAAGGAAAAGtt	0.399995	0.169284
55437	ALS2CR2	GGAUUUGACAACUUGACUUtt	-0.197261	0.375338
55437	ALS2CR2	GGACCUAUUUUCCUGAAGGtt	0.743986	0.319204
55437	ALS2CR2	GGAUUUACAUGGGUAUAAUtt	0.215642	0.394732
65061	ALS2CR7	GGAUCUGAGGCAGGGUUUUtt	0.855232	0.349312
65061	ALS2CR7	GGCAAUAGUACAUAAUAGUtt	1.79831	0.00756918
65061	ALS2CR7	GGCCACGGAGUAACAGUGAtt	1.16598	0.049344
257	ALX3	GGAGAAGACCUCCAAAGCUtt	-1.55836	0.157573
257	ALX3	GGGUCUUUUCUCUUAGAACtt	-1.17374	0.0459069
257	ALX3	GGACUCUUCCUACCACAAAtt	-0.680406	0.183952
60529	ALX4	GCUACCUGAGUGUCAAGGAtt	-1.35999	0.0941756
60529	ALX4	UGAGGACAGACCUCACUGAtt	-0.275761	0.197461
60529	ALX4	GGUUCCCUGCUACGCUAAAtt	-0.456392	0.106742
340706	AMACO	GGUCCAAGCACUUUGCCAUtt	0.341933	0.372334
340706	AMACO	GCUUCCUAAGGGUCUAAAGtt	-0.892592	0.0764782
340706	AMACO	CGUAGAGUGGUGGUUUUGCtt	-2.78391	0.0830176
23600	AMACR	GGACUUGGACUAAAGUCUGtt	0.632366	0.598634
23600	AMACR	GCUUAACUCAGAUAAAAUCtt	0.725107	0.0206065
23600	AMACR	GGUAAAAGCUAGUCUCUAAtt	-0.161202	0.456145
259	AMBP	CCAGAGCCCAUCUUAAUCCtt	1.23046	0.0397132
259	AMBP	GCAGGUAUUUCUAUAAUGGtt	0.576156	0.404412
259	AMBP	CCAGCAGGUAUUUCUAUAAtt	-0.474183	0.394737
262	AMD1	GGAAAGUUGUAGAAGUCUUtt	0.213695	0.316137
262	AMD1	GGCUUUCGUCCUCAUUAGGtt	0.0245599	0.980637
262	AMD1	CCUGAUACCAGGUUCUGUCtt	-1.08459	0.275365
51005	AMDHD2	CCGGAGGUUUAUCACAAGGtt	-1.28343	0.311515
51005	AMDHD2	GCUGUUCUUUGAGGAGCGGtt	0.384205	0.21797
267	AMFR	GGACGGAUUCAAGUACCUUtt	2.37791	0.0872381
267	AMFR	GGACGAACUCCUCCAGCAAtt	-2.02018	0.0713482
267	AMFR	GGAACUCUUGGUUCGAUACtt	0.388399	0.379981
269	AMHR2	GGUGGAAAUGCAAGGAUGCtt	1.90772	0.130264
269	AMHR2	GGAAAACUGGUUGCCAUCAtt	-0.272639	0.407865
269	AMHR2	GGCGAACCUGUGUGUUCUUtt	-0.319981	0.669163
84883	AMID	GGAAGGGCAGAUAAUGUGAtt	-0.10412	0.606322
84883	AMID	GCUGCCUCUCAAUGAGUAUtt	1.01531	0.139255
84883	AMID	GCAUAUUUCUAGGUUACUUtt	1.28585	0.0539979
57463	AMIGO1	GGCAAAUGCUACACCCGUAtt	-4.23175	0.0634734
57463	AMIGO1	CAGCCUAUACCACCCUAGUtt	0.284964	0.366977
57463	AMIGO1	UCCUUAGUGUGGUCCUGGUtt	-2.06783	0.0563414
347902	AMIGO2	GGUUCAAGCUGGCAGAACUtt	-0.617448	0.716057
347902	AMIGO2	GGUAAAAGAGUGGUGUUUUtt	0.527497	0.17265
347902	AMIGO2	GGCUUUAAUGUGUUCUAGAtt	0.984256	0.0545316
386724	AMIGO3	CCACAACGAACUAGAUGCGtt	0.0570845	0.653278
386724	AMIGO3	CGAACUAGAUGCGCUGGGUtt	0.237557	0.816837
386724	AMIGO3	CGGCCUCUACUUGCACAACtt	-0.7378	0.232284
270	AMPD1	GCACACAUAUUCCAUCUGGtt	-0.580813	0.447365
270	AMPD1	GGUCUGUAUCGGGCACUAUtt	0.0496698	0.796786
270	AMPD1	CCUUCUUAGACGAUAUGAAtt	0.103751	0.701779
271	AMPD2	GCUCCAAGUUCCAGAUGCAtt	-0.692092	0.191801
271	AMPD2	GCACUUUUACCACGUUUUGtt	0.596546	0.233879
271	AMPD2	GGUCUUUGAGAGCAUGAAUtt	-0.152466	0.148108
272	AMPD3	CGAAAACCUAUUGUCACCGtt	-1.24385	0.388262
272	AMPD3	GCCUUCAUGAGAUGUUAAAtt	1.39496	0.0387568
272	AMPD3	GCCAAAUGUACUCAUGAAAtt	0.250095	0.479327
273	AMPH	GGAUAUUUAGCAGCAAUCAtt	1.13094	0.0573267
273	AMPH	GGAAGCUAGUGGACUAUGAtt	1.3825	0.000461904
273	AMPH	GGCUACAUAUACAUAGUUGtt	1.24225	0.310651
57559	AMSH-LP	GCUUGGUUGUAAUAUCACCtt	-0.649784	0.106288
57559	AMSH-LP	GCUAGAAUCGGAGCAGUUUtt	-1.35829	0.0127583
57559	AMSH-LP	CCAUCGAGAUUACCAGCAAtt	-4.0306	0.0529635
275	AMT	GGACACCGCUCUAUGACUUtt	0.47739	0.308076
275	AMT	GGGUACCAAGAUUGGUACUtt	0.0674172	0.852035
275	AMT	CCAAGAUACUUGGUAGUGAtt	-0.699886	0.328351
276	AMY1A	GACCUUGGUGGGAAAGAUAtt	-1.1685	0.0621973
276	AMY1A	CGAACAUCUAUUGUUCAUCtt	0.48071	0.448124
276	AMY1A	AAUGCAAAUCCGCAAAGCAtt	-1.98333	0.00553207
279	AMY2A	AAUGCAUGUCCUCAAAACAtt	-0.312642	0.640127
279	AMY2A	UGACUGGUCAUUUUCUUUAtt	-0.429229	0.321357
279	AMY2A	GAAGGAUUACGUGCGUUCUtt	0.350033	0.0654933
280	AMY2B	GAGAUUGUCGUCUGGUUGGtt	-0.0219694	0.940864
280	AMY2B	GAUUGUCGUCUGGUUGGUCtt	0.398289	0.314157
280	AMY2B	GAUUAUGUGCGUUCCAAGAtt	-0.200875	0.18031
10393	ANAPC10	GCCUCAUUUAGUGAACAUCtt	0.735742	0.176603
10393	ANAPC10	GCCAACUCGUUCAUUCAUGtt	-0.463432	0.166719
10393	ANAPC10	CCCAUAUGAGACAAAUUAAtt	0.228969	0.268808
51529	ANAPC11	GGAUGGCAUUUAACGGAUGtt	-1.24135	0.0138745
51529	ANAPC11	GGAAUGGAAGUUCAAGGAGtt	-0.416632	0.465406
51529	ANAPC11	GGUGGAAACAAGGGCUGGAtt	-0.281244	0.192844
29882	ANAPC2	GGUCUUACACAGGCUCAGUtt	-0.4056	0.742479
29882	ANAPC2	GGUUCUUCUACCGCAUCUAtt	-0.220718	0.639814
29882	ANAPC2	GGACCUCUUCAUCAAUGAGtt	-0.196135	0.78336
283	ANG	CCCUCACAGAGAAAACCUAtt	-0.0574447	0.78443
283	ANG	GGGCCCAAAGAAAGAGCUAtt	0.0196028	0.537356
283	ANG	CCUAAGAAUAAGCAAGUCUtt	0.109966	0.343481
284	ANGPT1	CCGGAUUCAACAUGGGCAAtt	-0.2585	0.677392
284	ANGPT1	GCAGACCAGAAAGCUGACAtt	0.487755	0.542032
284	ANGPT1	GCUAGAGAAGCAACUUCUUtt	0.443905	0.075938
285	ANGPT2	CCAGACGGCUGUGAUGAUAtt	-0.555327	0.0240222
285	ANGPT2	GGCCUACUGUGACAUGGAAtt	-1.15555	0.149656
285	ANGPT2	CGUUAACAUUCCCUAAUUCtt	-2.51671	0.0964379
51378	ANGPT4	GCUAGAGAGGGCCAUCAAGtt	-1.09255	0.173784
51378	ANGPT4	GCUUUAGCACCCUUGACUCtt	-0.271454	0.247911
51378	ANGPT4	CCGUGAAUUUUCAGCGGAAtt	-0.047142	0.932047
9068	ANGPTL1	GGGCCAAUCUGUGUCAACAtt	-0.572495	0.0733119
9068	ANGPTL1	GGGAACUAGAGGUGAAAUAtt	1.32578	0.240897
9068	ANGPTL1	CCUCAUAGUGGUAUUAUUCtt	0.538282	0.258574
23452	ANGPTL2	CCGAGUGCAUAAGCAGGAGtt	-0.457368	0.400718
23452	ANGPTL2	GGCAACUACAAACUCCUGGtt	-1.45921	0.0601738
23452	ANGPTL2	GGAGAAUUAUCUCAGAACAtt	-1.37297	0.0141835
27329	ANGPTL3	CGAUGUAAAAAUUUUAGCCtt	0.723993	0.445788
27329	ANGPTL3	GGACUAGUAUUCAAGAACCtt	-2.53206	0.239478
27329	ANGPTL3	CCUCAUUCCAAGUUAAUGUtt	0.18768	0.660426
51129	ANGPTL4	CGAAAGACGGUGACUCUUGtt	0.349273	0.225968
51129	ANGPTL4	GUGGACUAUUUGAAAUCCAtt	0.118142	0.383601
51129	ANGPTL4	GAUGGAGGCUGGACAGUAAtt	-0.268473	0.538088
253935	ANGPTL5	CGAGCUCAUGAAUAGAGUUtt	-0.624766	0.149981
253935	ANGPTL5	GCUCAUGAAUAGAGUUCUCtt	-0.530586	0.356894
253935	ANGPTL5	CCUUACUAUUUCUAGGUGAtt	-0.425182	0.5
83854	ANGPTL6	CGUAGUGUCAGUAUGGUGUtt	0.561013	0.263704
83854	ANGPTL6	GCACUAUAAGGCGGGCUUUtt	-0.212228	0.619768
83854	ANGPTL6	CCCGUGUAUCAGCUGACCAtt	-0.489905	0.369254
286	ANK1	GGCUUCAAUCCUGCCUCUUtt	0.116519	0.822072
286	ANK1	GGACACAAAAGCAGCAAGAtt	0.174836	0.64506
286	ANK1	GGGAUAGAAAACAAGCGCAtt	-0.356428	0.588652
287	ANK2	GGAGUAACUCCACUCCAUCtt	0.00784695	0.42265
287	ANK2	GGAAUUCUUAUCGCCUAAGtt	-0.299978	0.184353
287	ANK2	GGCUGGCUUAUAUUGCUGAtt	0.0396129	0.802589
288	ANK3	GGGUUACAUGGGCUUUAGUtt	0.14002	0.807533
288	ANK3	GGGUGCCCUAACUAAAAGAtt	0.278257	0.19085
288	ANK3	GGAUUAUCACGAAAGAUUUtt	1.20946	0.0956967
54467	ANKIB1	GGUGAAGCUCACAACAUUUtt	0.029002	0.763073
54467	ANKIB1	CGAAACAAGGGUCAAAUACtt	-0.701803	0.50413
54467	ANKIB1	GGAUGUUGGGAGUCGUUUUtt	-0.368655	0.578921
255239	ANKK1	GGUUCCGCAUCAUCCAUGAtt	-1.21893	0.121797
255239	ANKK1	GGACCUAAAUAUGAUGUGUtt	-0.894307	0.318944
255239	ANKK1	GGGUUCAACAUGAUGAUGAtt	0.370594	0.364464
91074	ANKRD30A	GCGACAUCUGGAAAGUUCGtt	-1.40685	0.26309
91074	ANKRD30A	GGAAGACCUAGGAAGAUCGtt	2.0318	0.0129581
91074	ANKRD30A	GCCUUGGAAUUGAAAAAUGtt	0.833363	0.203398
8125	ANP32A	GGGAGAAGAUGAUGACUAAtt	0.221776	0.544001
8125	ANP32A	GUACAAUCAACGUAGGCCUtt	1.57725	0.0203292
8125	ANP32A	GAAGCUUGAACUAAGCGAUtt	0.0313902	0.927149
290	ANPEP	GGUGCCCACAUGUGUCCAUtt	-0.638844	0.128558
290	ANPEP	GUAAAGCGUGGAAUCGUUAtt	-0.356264	0.321498
290	ANPEP	GGACUACUGGCUGAUAGAUtt	2.1217	0.201025
84168	ANTXR1	GUGUGCUGCACCACUGGAAtt	-0.0157909	0.9914
84168	ANTXR1	GUUGGCUCACAAAUUCAUCtt	-0.227004	0.432348
84168	ANTXR1	GUUGAGAAUGUCCUUUAUUtt	0.746769	0.0292211
118429	ANTXR2	GGCAAAAUCAGUAAAGGCUtt	-0.121204	0.800349
118429	ANTXR2	GGAGGCUUGAAAACCUCCAtt	-0.553471	0.358536
118429	ANTXR2	GGCUCUUAAAGGAAUAAUUtt	0.273374	0.0745138
301	ANXA1	GGCCAUAAUGGUUAAAGGUtt	0.736111	0.247631
301	ANXA1	GGUGUGGAUGAAGCAACCAtt	-0.689917	0.578181
301	ANXA1	GGAGAUUAUGAGAAAAUCCtt	0.0703079	0.871209
11199	ANXA10	GGAGCACUCCAAGGAUUUGtt	-0.729634	0.177357
11199	ANXA10	GGAUUUGACUGUGACAAAGtt	-0.624919	0.197364
11199	ANXA10	GGACUACUAAAAUGAAGAGtt	0.300543	0.607188
311	ANXA11	GGACUAUCUCUCGGGAAUGtt	-3.12309	0.00522866
311	ANXA11	GGAUUUGAUCAAAGAUCUGtt	0.311881	0.164369
311	ANXA11	GGAAACUUUGAGAAGACAAtt	-1.72777	0.0772912
312	ANXA13	GGACAUCAGAUGAGAGGCAtt	-0.723346	0.115162
312	ANXA13	GGCAACAAAUCAAGCAAAAtt	-0.956877	0.131813
312	ANXA13	GGUACAGGAAAGACAAAAUtt	-1.02305	0.0181534
302	ANXA2	GGAUAUUGCCUUCGCCUACtt	-0.236164	0.502384
302	ANXA2	GCACUGAAGUCAGCCUUAUtt	0.796317	0.103891
302	ANXA2	GGACAUUAUUUCGGACACAtt	-0.129278	0.832872
306	ANXA3	GGACAAGCAGGCAAAUGAAtt	0.611711	0.551379
306	ANXA3	GCCUUGAAGGGUAUUGGAAtt	0.665273	0.152744
306	ANXA3	GCAAUUAAAUCGGAUACUUtt	1.0011	0.231475
307	ANXA4	GGGACUUGAUAGACGACCUtt	-1.98308	0.00399846
307	ANXA4	GGGCUGCCUAAUUGAGAUCtt	0.18536	0.49096
307	ANXA4	GGUGAAAUUUCUAACUGUUtt	-0.140878	0.192863
308	ANXA5	GGCUAUGAAAGGCUUGGGCtt	1.49559	0.103002
308	ANXA5	GGGAUCUUCUGGAUGACCUtt	0.363836	0.456561
308	ANXA5	GGAUUUCAAAUUGAGGAAAtt	0.630136	0.421196
309	ANXA6	GGGCUUUGGCAGUGACAAGtt	-1.98761	0.141081
309	ANXA6	GGAGGCCAUACUGGACAUAtt	-0.173769	0.764471
309	ANXA6	GGGAAUUCAUUGAGAAAUAtt	-0.766402	0.139201
310	ANXA7	GGAUUUGGAGUCCCACCAGtt	0.938143	0.336938
310	ANXA7	GGCUUUUCUGGGUAUCCACtt	-0.656511	0.310405
310	ANXA7	GGGUCAAAUGUUUAUAUGCtt	0.107067	0.916135
244	ANXA8	GGCUAUCAUCGAUGUGCUCtt	-0.162754	0.616584
244	ANXA8	GGACCUCACUGAGACCUUGtt	0.133986	0.892659
244	ANXA8	GGAGCGAGAUUGACUUAAAtt	-0.495438	0.181626
8416	ANXA9	GGACCUUCUUGAACUUCAGtt	-0.200147	0.88473
8416	ANXA9	GGCAGCUCAUCUCACGAAAtt	0.886846	0.198809
8416	ANXA9	GGAAGAAAUUUGGGAAGUCtt	1.15166	0.0705975
313	AOAH	CCUGCUAUUUAGUCAUUGAtt	-0.297596	0.10934
313	AOAH	GGUAGAAGGCCGAACAACUtt	1.95307	0.0286133
313	AOAH	GCCAGUGAGAAAUUUACAAtt	-0.193246	0.566795
314	AOC2	GGGUGAGCGAAUAGCCUAUtt	0.40857	0.202354
314	AOC2	CGAUGCUGACUCGCUAUUUtt	0.816084	0.267519
314	AOC2	GGAGUUGACAGCUGUGAUGtt	0.0100322	0.916161
8639	AOC3	CCAUUGCUGGAAAGGAUUUtt	-0.18807	0.680015
8639	AOC3	GCAGCUCAAGUUAGCAUUUtt	1.31573	0.00727092
8639	AOC3	GCCUUACAAUACAAUAGUAtt	0.752478	0.369124
23028	AOF2	GCAGCUCGACAGUUACAAAtt	-1.29148	0.0518309
23028	AOF2	GCAAACAAGUAAAUAUGGAtt	0.813027	0.292315
23028	AOF2	CGAGUUGCCACAUUUCGCAtt	-1.04258	0.110394
316	AOX1	GCUUCGACUCACAGGAACUtt	-0.611311	0.284274
316	AOX1	GCCAAUGCCUGUCUGAUUCtt	0.0105564	0.949624
316	AOX1	CGACAGAUUCCUUUAAAUGtt	0.189629	0.535054
162	AP1B1	GGAGAAGAAGAAGGAGGCAtt	0.682798	0.456438
162	AP1B1	GGACGAGGAUCCAUAUGUGtt	-0.613709	0.271323
162	AP1B1	GGUGCUGAUGAAGUUCAUGtt	-0.247588	0.629623
164	AP1G1	GGUAGAGAAGCUCCUGAAAtt	-1.6571	0.064345
164	AP1G1	GGCAGCACUGUGUGCUGUUtt	0.292174	0.56913
164	AP1G1	GGAUUUUCCUAAAGUUACUtt	0.605568	0.390737
8906	AP1G2	GGUGAUCCAAAAGGAGUGUtt	0.239128	0.390003
8906	AP1G2	GGUCCAGAUACUUCGUCUGtt	-0.267289	0.245701
8906	AP1G2	GAUUCACAGACAAGAGGGUtt	-0.186152	0.472607
8907	AP1M1	GGUGGUGCAGGUGUUUUCCtt	-0.374871	0.572213
8907	AP1M1	GGUGUUUUCCGAGUACUUCtt	-0.757033	0.259283
8907	AP1M1	GGAUGUGAAAUUUUUCCGUtt	-0.459224	0.58192
1174	AP1S1	GGAACGGAAGAAGAUGGUGtt	0.140186	0.774353
1174	AP1S1	GGGACCUCAAAGUUGUCUAtt	-0.486575	0.387032
1174	AP1S1	GGCCUACUUCAUCCUGGAUtt	-1.35197	0.0186143
160	AP2A1	GGCGGAAAUUAAGAGAAUCtt	2.09947	0.0155505
160	AP2A1	GGAGACAAAGCCUUGGAUGtt	0.331793	0.589373
160	AP2A1	GGCUGUGAAUCUGUUGAGUtt	0.2336	0.277186
161	AP2A2	GGAUAAACAAGGAACUGGCtt	-0.533865	0.300851
161	AP2A2	GGAACUGGCAAAUAUCAGAtt	-0.371782	0.419995
161	AP2A2	GGCCAUCAGCUUAAUCAUUtt	1.15549	0.246112
163	AP2B1	GGAUGUUAGUUCUCUCUUUtt	1.15465	0.0938598
163	AP2B1	GGACUGUGAAGAUCCUAAUtt	0.73592	0.0275312
163	AP2B1	GGAACAUCAACUUAAUUGUtt	0.475594	0.475599
339488	AP2E	CCAGUCCGUGAUCAAGAAAtt	-0.36196	0.534516
339488	AP2E	GCUGCUUGACACACUUUAGtt	0.943543	0.155204
339488	AP2E	CCUUUGAUGGUUGAGAAGGtt	0.476854	0.512948
8120	AP3B2	GGAGAUGCUGGACACCAACtt	-1.63419	0.246729
8120	AP3B2	GGAUUCUCUCAAGCUGGAGtt	0.728331	0.120902
8120	AP3B2	GGAUCAGCUGAUAGAAGUCtt	-1.22918	0.110713
1176	AP3S1	GGGAGACUUUCCAUUUGGUtt	-1.40416	0.0204327
1176	AP3S1	GGAGGAUUAUUAAUUGGAGtt	0.7621	0.210763
1176	AP3S1	GGAUUAUUAAUUGGAGGAUtt	-0.502238	0.429223
10717	AP4B1	GGCUUGGACAUGUCUGGUGtt	0.140983	0.938186
10717	AP4B1	GGCCAGUGCCACUGUAGAUtt	-2.00458	0.114095
10717	AP4B1	GGAAGAACUAUUUGACAUUtt	0.661299	0.193323
11154	AP4S1	GGAACCAAUUGAUGAACUUtt	0.110495	0.643289
11154	AP4S1	GGUACAGAAAACCUCCACGtt	-1.624	0.126807
11154	AP4S1	GGACUUAGUUUAUUUGGGCtt	1.80597	0.0204811
320	APBA1	GGAGGACAUCGACCAGAUAtt	-0.416288	0.497556
320	APBA1	GGACAUCGACCAGAUAGUGtt	-0.132293	0.734698
320	APBA1	GGUUGUCCUCAAGUUAUCAtt	-0.698306	0.367101
321	APBA2	GGGCAUCACCUACUACAUCtt	-1.58918	0.1563
321	APBA2	GGAAGAAGAUGGUCACUACtt	2.2449	0.136041
321	APBA2	GGAUCAAGGUUUUAAAUGCtt	1.1719	0.27475
9546	APBA3	GGGACAUUCUUGUGCCUUCtt	0.0770641	0.831213
9546	APBA3	GGACCCAGAUGAGGAUUCUtt	-2.52694	0.0658367
9546	APBA3	GGUGCAUAUCAAGACGAUGtt	-0.141964	0.5
324	APC	GCCGGGAAGGAUCUGUAUCtt	-0.635748	0.352498
324	APC	GGGUUUGUAAAUGGAAGCAtt	-0.168814	0.480866
324	APC	GGAAGUAUUGAAGAUGAAGtt	0.372743	0.273835
10297	APC2	CCUACAGGGAAAACUGGAGtt	-0.398449	0.348134
10297	APC2	GGUUGACUAUGAGAUGCACtt	-0.931182	0.185642
10297	APC2	CGUGUAAAUAGUGGUAAAUtt	1.22791	0.153433
325	APCS	GGUGUUUGUAUUUCCUAGAtt	0.250509	0.497896
325	APCS	GGCAGGGAUAAUGAGCUACtt	0.0652807	0.846534
325	APCS	GGUAUUGCUGAAUUUUGGAtt	0.58228	4.09984e-05
10290	APEG1	GGUCUCACUUAUGGACCAGtt	-1.39599	0.0240821
10290	APEG1	GUCAGUAAGAGAAGGCCAAtt	-2.42716	0.0212381
10290	APEG1	GAAAUUUGGAAACACCUAUtt	-0.213002	0.474717
327	APEH	GGAGGAACACUUUGAUGCAtt	0.0109367	0.908458
327	APEH	GGAACACUUUGAUGCAAGCtt	-0.439117	0.41699
327	APEH	GGGCAUGGAGUAUUACCGUtt	0.0563515	0.33469
328	APEX1	GGCUCCUGUGAUAGAGUUCtt	-0.0251573	0.917718
328	APEX1	CCAGGCUCCUGUGAUAGAGtt	-0.475123	0.187259
328	APEX1	GAAAGGAUUAGAUUGGGUAtt	1.69608	0.0121224
27301	APEX2	GGAAACCAAAGUGACCAGGtt	0.162397	0.289333
27301	APEX2	GGGUUAUAACUCCUAUUUCtt	-0.419324	0.578676
27301	APEX2	GGAAGUUGUGUGAUUUUAAtt	0.019291	0.933041
22824	APG-1	GGAUCAGGCUUCCCUAUGAtt	1.33396	0.143979
22824	APG-1	GGCUUCCCUAUGAACUGCAtt	2.43845	0.0353624
22824	APG-1	GGAACCAUUUGAACUAGAAtt	0.0258796	0.532279
115201	APG4A	CGAAUGGAAUUCCUUGGCUtt	-0.468722	0.2601
115201	APG4A	GCGAAUGAACAUCCUAAACtt	0.819561	0.100148
115201	APG4A	CGGUUAAUGACCAGACUUUtt	-0.566012	0.553027
23192	APG4B	GGCAAGUCCAUAGGCCAGUtt	-2.21277	0.249171
23192	APG4B	GGUGUUAGGUGGUUUAGGGtt	0.63122	0.247532
23192	APG4B	GGCUUAAUGAAGAGAAUGUtt	1.79264	0.0253497
84938	APG4C	GGACUCAUACUACACUUUCtt	0.214722	0.446259
84938	APG4C	GGAUUUCCCUCUUGAGACAtt	0.0366971	0.902821
84938	APG4C	CCGACUACUUAGAAUUUGUtt	0.582161	0.314294
10533	APG7L	GGACAUUAAGGGUUAUUACtt	-0.166825	0.774096
10533	APG7L	GGGUUAUUACUACAAUGGUtt	-0.0864708	0.530715
10533	APG7L	GGAUUUAACUUCCUAGCCAtt	-1.06394	0.27631
51107	APH-1A	GGACUGACUACCUGGACUGtt	-0.668578	0.311336
51107	APH-1A	GGGUUUUGCUUUGUCCUUUtt	1.62037	0.193449
51107	APH-1A	GGUGAUUGUGAUUUUGACUtt	0.713458	0.226405
201501	APM-1	GCACGAAUCAAUGACAACCtt	-1.39407	0.107054
201501	APM-1	GCUCAUUGGCAUUCCCUUCtt	-0.205232	0.219582
201501	APM-1	GGACAUGUUCCCUGACCUGtt	-0.107901	0.777966
335	APOA1	GGAGUUCUGGGAUAACCUGtt	-0.367292	0.123993
335	APOA1	GGAGAUGAGCAAGGAUCUGtt	-0.121632	0.912371
335	APOA1	GGAGUACACUAAGAAGCUCtt	0.750458	0.572342
336	APOA2	GGACCUGAUGGAGAAGGUCtt	-0.259193	0.230406
336	APOA2	GGUCAAGAGCCCAGAGCUUtt	0.919648	0.0368426
336	APOA2	GGCCAAGUCUUACUUUGAAtt	2.71618	0.0269663
337	APOA4	GGACAAACUUGGAGAAGUGtt	-0.786705	0.0604257
337	APOA4	GGACUCGGAGAAACUGAAGtt	-2.63986	0.100514
337	APOA4	GGUCAACUCCUUCUUCAGCtt	0.125228	0.17862
116519	APOA5	GGCUUCUGGGACUACUUCAtt	-0.726332	0.200866
116519	APOA5	GGGAGAAAGAGAAUAUCAUtt	0.795551	0.13886
116519	APOA5	GGUGUGGGCUGUGAUAGGAtt	1.00273	0.0378192
338	APOB	GCAGGCCGAAGCUGUUUUGtt	-0.0188044	0.42265
338	APOB	GCAGUCACAUCUCUCUUGCtt	0.0131733	0.567841
338	APOB	CCUCUUCUUAAAAAGCGAUtt	-0.449708	0.257105
339	APOBEC1	CCAAUCACGUGGAAGUUAAtt	0.922882	0.185884
339	APOBEC1	GGGCUGAUACAUCCUUCUGtt	-0.0469251	0.937683
339	APOBEC1	CCUUGUUAACAGUGGAGUAtt	-0.26236	0.73027
10930	APOBEC2	GCUUUCUUCAACACCAUCCtt	0.952454	0.290809
10930	APOBEC2	GGUCCUAAUUGCUCACCCAtt	-0.0805067	0.752197
10930	APOBEC2	CCGCAUUAUCAAAACCCUUtt	0.402537	0.36511
200315	APOBEC3A	GGCAUAAGACCUACCUGUGtt	-2.10901	0.0166886
200315	APOBEC3A	GACCUACCUGUGCUACGAAtt	0.167395	0.5
200315	APOBEC3A	GCAGUAUGCUCCCGAUCAAtt	-0.851623	0.0691032
9582	APOBEC3B	GGCCAGGUGUAUUUCAAGCtt	-0.177316	0.458857
9582	APOBEC3B	GGUGUAUUUCAAGCCUCAGtt	0.500308	0.197401
9582	APOBEC3B	GGAGAUUCUCAGAUACCUGtt	0.162678	0.707813
27350	APOBEC3C	GGCUGGGUCACAUGACAAAtt	-0.387445	0.204818
27350	APOBEC3C	GCCAACGAUCGGAACGAAAtt	0.312689	0.17901
27350	APOBEC3C	GUACCAGGUCACCUGGUACtt	0.332822	0.575713
140564	APOBEC3D	GGUGACCAAAUUCUUGGCUtt	2.06854	0.0922763
140564	APOBEC3D	GGAGGUGUAUUUCCGGUUUtt	-1.04902	0.0259437
140564	APOBEC3D	GGUGUAUUUCCGGUUUGAGtt	2.30266	0.00359698
60489	APOBEC3G	GGUGUAUUCCGAACUUAAGtt	-1.72138	0.0065217
60489	APOBEC3G	GGUCACCUGGUACAUAUCCtt	0.643955	0.460293
60489	APOBEC3G	GGAAAUGGCUAAAUUCAUUtt	-0.522512	0.395177
341	APOC1	GGAGUUUGGAAACACACUGtt	0.846141	0.18178
341	APOC1	GGAGAAACUCAAGAUUGACtt	0.721294	0.136916
341	APOC1	GGUGCCACCAAUAAAAAUCtt	0.865864	0.195623
344	APOC2	GGUGAAGGAAUCUCUCUCCtt	2.91372	0.0306106
344	APOC2	GGAAUCUCUCUCCAGUUACtt	-0.0275089	0.509172
344	APOC2	GGCAUUUUUACUGACCAAGtt	-1.02891	0.0514815
345	APOC3	GCUUCAUGCAGGGUUACAUtt	-0.174656	0.187493
345	APOC3	GGACAAGUUCUCUGAGUUCtt	0.512271	0.336569
345	APOC3	GGGACAGUAUUCUCAGUGCtt	-0.553141	0.226135
347	APOD	GGAGAAUUUUGACGUGAAUtt	-0.263052	0.682807
347	APOD	GGCCAACUACUCACUAAUGtt	0.431278	0.263079
347	APOD	GCUCUCGUAACCAGGUUCUtt	-1.3343	0.250167
348	APOE	GACCAUGAAGGAGUUGAAGtt	0.020837	0.878533
348	APOE	GGAGUUGAAGGCCUACAAAtt	-2.9925	0.0168939
348	APOE	GAUUCACCAAGUUUCACGCtt	-0.851503	0.240645
319	APOF	GGCUGAUGUUUGGGCUCUAtt	1.6744	0.00474943
319	APOF	GGGUGGUGUGAAUGCUACAtt	-1.24102	0.0912437
319	APOF	GGCUGUACAGUAAAACGUAtt	0.0457799	0.896606
350	APOH	GGAGAAGAGAUUACGUAUUtt	0.705394	0.226975
350	APOH	GGAGGGAUGAGAAAGUUUAtt	-0.0654305	0.939571
350	APOH	GGAAAAGAAGUGUAGCUAUtt	-0.429407	0.220899
80833	APOL3	GGGUAUAUCUCAGAGCCUGtt	-0.53685	0.261207
80833	APOL3	GGACGAAUAUGUGCAGCAGtt	-0.189854	0.430858
80833	APOL3	GGUAAAGUUUAUGGAGCUGtt	0.413822	0.249807
80832	APOL4	CCUUGUGCAAGACUCACUGtt	-0.206129	0.480383
80832	APOL4	GACCGGUUGCUCUCAAAACtt	-0.113795	0.875344
80832	APOL4	CCAUGUGAUAAUUGCGUUAtt	-0.097635	0.760932
80831	APOL5	GGUUGUAAAGAAAUGUGGCtt	0.432945	0.161033
80831	APOL5	GGAGGAAAAAUUGUUUCUCtt	0.103641	0.889174
80831	APOL5	GGAAAAAUUGUUUCUCUCAtt	-0.153934	0.47433
80830	APOL6	GGGAACAUUGACAAGCUCCtt	-0.560346	0.0745325
80830	APOL6	GGUUUGGCAACAGCAGCUGtt	0.0848961	0.670623
80830	APOL6	GGUCCAAAUAAUAUCAAGUtt	0.628691	0.263659
351	APP	GCCAACCAACCAGUGACCAtt	-0.39322	0.657659
351	APP	GGCAGUUAUCCAGCAUUUCtt	-0.0245549	0.922002
351	APP	CGUGUUCAAUAUGCUAAAGtt	0.97577	0.142735
8883	APPBP1	GCAGUAUCGGCAAGAACCGtt	-4.37842	0.0601649
8883	APPBP1	GCACUUCACUACGCUUAGCtt	0.567173	0.277064
8883	APPBP1	GGAAUAUGGUUUAUCUGUAtt	-0.835324	0.0815193
26060	APPL	GGUGAUGAUGAAGUUAUGAtt	0.358557	0.117822
26060	APPL	GGAAGUAUUUCAGAUUGCAtt	3.85981	0.0583055
26060	APPL	GGUGAAGUAUGAAGUAACAtt	0.253648	0.351051
353	APRT	GGCUGAGCUGGAGAUUCAGtt	0.171038	0.474391
353	APRT	GGGAAAUAUCAGCCUUGGGtt	1.77711	0.0894494
353	APRT	GGGAACACAUUCCUUUGCUtt	-0.976547	0.0886064
54840	APTX	GGGAUAUGUCAAGGUAAAGtt	1.0558	0.102655
54840	APTX	GGAAGAGGCAAAGAACCCUtt	0.508579	0.373706
54840	APTX	GGUGAUUGUAGAUUUUGCUtt	0.321873	0.325842
357	APXL	GGAUGGAGCUUCCAGUAGGtt	-1.68338	0.0414402
357	APXL	GGACAUCUGAGGAUACUGUtt	0.0281702	0.42265
357	APXL	GGGUGAAUAGUUUCCUAAUtt	0.261469	0.206745
134549	APXL2	GGAGCUGGCCAGAUUAGAUtt	-0.348453	0.244047
134549	APXL2	GGGUCCUAUCAGUUCAGCUtt	-0.82763	0.0323631
134549	APXL2	GGCUUGAAAACCCUGCCACtt	1.09375	0.122782
358	AQP1	CCUUGGAAUCGUCCCUAUAtt	0.0802731	0.810795
358	AQP1	GGUGAAAGAAAGGGACCCAtt	-0.0691592	0.868827
358	AQP1	GGAAAAUGACUUGUAAGGUtt	0.950517	0.243196
89872	AQP10	GCUAUGAUUAGGACAACCCtt	0.361224	0.370514
89872	AQP10	GGCAACUUCUUCACCAUGUtt	0.814059	0.372841
89872	AQP10	GGGAAAAUUCUGGUUAUUCtt	1.2505	0.21628
282679	AQP11	CCAAGCUUCGUAUCCACCUtt	0.951318	0.0914266
282679	AQP11	GAAUCCCAUCCGAGUCGACtt	0.550755	0.292786
282679	AQP11	GCAUUCCCUCAGUUUUUUAtt	1.21495	0.0757513
359	AQP2	GGGAAGGAGGCCACUUUGAtt	-1.2206	0.247417
359	AQP2	GGCUUGCCAAGACUCAUUGtt	-0.364634	0.607939
359	AQP2	CGCAUUACUAGAAUCAUUUtt	0.669837	0.0129686
360	AQP3	CCGGAAUUUGGGUCAAUACtt	-4.69029	0.0412245
360	AQP3	GGGUCGUCACUCCUUUAAUtt	0.228493	0.652885
360	AQP3	GGAGCUCCCUAUCUACCCUtt	-0.774782	0.208996
361	AQP4	GCAGUCACAGCGGAAUUUCtt	-0.968056	0.123734
361	AQP4	GCCUUUACCGGUCGACAUGtt	-0.0728869	0.653362
361	AQP4	GCUAUUAGAAGUAAAGCAGtt	0.126611	0.861705
362	AQP5	GCUGAUUCUGACCUUCCAGtt	-0.700625	0.0139035
362	AQP5	GCGUGUGGCCAUCAUCAAAtt	-1.34599	0.106484
362	AQP5	GAGCGGAAGAAGACCAUGGtt	-1.12333	0.0116841
363	AQP6	GGCAGGAACAAUCCUCAGAtt	0.634152	0.151403
363	AQP6	GGGACUGCUGUGAAAUCAAtt	0.198317	0.67197
363	AQP6	GGAAACUAAGAUUUGAGAUtt	-0.512252	0.146941
364	AQP7	CGCAGCUGUGACCUUUGCUtt	-0.977253	0.0268997
364	AQP7	GCUGUGACCUUUGCUAACUtt	0.922336	0.127931
364	AQP7	GCAAGGCUUGUCCGACAAAtt	0.694702	0.221766
343	AQP8	CGGUUUGUGCAGCCAUGUCtt	-0.480154	0.324671
343	AQP8	CCACAACACGAGCGUGUUUtt	0.0884408	0.298426
343	AQP8	GGCUCUAGGUUCUUGGAAUtt	-0.977962	0.0178709
366	AQP9	GCUAUUCUCAGUCGAGGACtt	0.516193	0.187951
366	AQP9	GGUGGAAUCCACCCAGUUUtt	-0.257968	0.574585
366	AQP9	GCAUCUGCAUAAAAGUUUGtt	0.921027	0.196526
367	AR	GCGUGGACUUUCCGGAAAUtt	0.276203	0.163093
367	AR	CCUGCUAAUCAAGUCACACtt	0.604384	0.00353137
367	AR	GGAAAAAUUGUCCAUCUUGtt	1.13499	0.0448464
369	ARAF1	GGAGCUCAUUGUCGAGGUCtt	-0.0892654	0.338906
369	ARAF1	GGCUAUUACUGGGAGGUACtt	-0.0822285	0.764019
369	ARAF1	GGACUCCUCUCUUUCUUCAtt	0.0112339	0.971451
64411	ARAP3	CCAGUGAUGACCUCAUUUCtt	-0.446174	0.587846
64411	ARAP3	GCUGGCACUGUACAAGAGUtt	0.483219	0.598258
64411	ARAP3	GCCCAUUUAUCUAUACCAUtt	-1.09709	0.163574
81857	ARC92	GGUCUACGUGAAUCAUGGCtt	-1.39462	0.0324338
81857	ARC92	GGAUGGUCCAGUUCCAUUUtt	-1.6562	0.0307248
81857	ARC92	GGACCUGGAGUCUCUCAAAtt	-1.83676	0.00473699
8260	ARD1	GCUCUCUUACAUUGCUGAGtt	-0.67824	0.5
8260	ARD1	GCAAAGGCAAUUCACCUCCtt	0.36806	0.465472
8260	ARD1	GGACGAGAAUGGGAAGAUUtt	0.118981	0.682028
374	AREG	GGUUACCUCAAGAAGUGAGtt	1.75924	0.0474249
374	AREG	GGGAGGCAAAAAUGGAAAAtt	-0.123536	0.215859
374	AREG	GGAUAUCACAUUGGAGUCAtt	-0.0353102	0.64822
375	ARF1	GGAACUGGUACAUUCAGGCtt	0.86218	0.134904
375	ARF1	GGCAGUUUCUGGUACUCCUtt	1.21938	0.230753
375	ARF1	GGGUCCGAUUUGCCAUCGAtt	1.21489	0.0505229
377	ARF3	GGAAAGACCACCAUCCUAUtt	3.16134	0.0127262
377	ARF3	GGGUUGAUAUUUGUGGUCGtt	-0.0346739	0.915438
377	ARF3	GGAAAUAAAAUCCUGAAGUtt	0.672716	0.166215
378	ARF4	GGGUCUUAUUUUUGUGGUAtt	0.153516	0.422815
378	ARF4	GGAAGUAGCAGAUGAGCUGtt	1.85155	0.0817808
378	ARF4	GGAUUUGCCAAAUGCUAUGtt	0.599368	0.181637
379	ARF4L	GGAGUUUGUCCAGAGUGUCtt	2.33973	0.00372866
379	ARF4L	GGCUUCAACACCGAGAAGAtt	-0.521455	0.440246
379	ARF4L	GGACUGUGGAGACGUAAAUtt	0.856858	0.140045
381	ARF5	GGCACAGGUCUGUACGAUGtt	-1.00227	0.10547
381	ARF5	GGGAUCUGGGUUUCCUUUUtt	1.37548	0.0757877
381	ARF5	GACCACAAUCCUGUACAAAtt	0.030509	0.917919
382	ARF6	GGUCUCAUCUUCGUAGUGGtt	-1.11865	0.0103447
382	ARF6	GGAGAGAAAUCAAAAACCCtt	0.652328	0.249992
382	ARF6	GGUAAUGUAAGAAGUUCUCtt	-0.380324	0.434722
55738	ARFGAP1	GGACAUUGAGCUUGAGAAGtt	-1.16349	0.198506
55738	ARFGAP1	GGAGGAUUACGAUCCUUGCtt	-0.338933	0.315737
55738	ARFGAP1	GGAGGGAAAGAUUUUUGAUtt	1.37489	0.172776
26286	ARFGAP3	GGUGUGUUUUGAUUGUGGUtt	0.781981	0.232068
26286	ARFGAP3	GGAGGAAGAUUUUUUUGCCtt	0.456268	0.241804
26286	ARFGAP3	GGUGACUGCCAAAUAAUAUtt	1.01631	0.0532359
10139	ARFRP1	GGGAGCUGACUGAUGCAAAtt	0.244777	0.709481
10139	ARFRP1	GGGUGAGUGCAAAAUAAAGtt	-0.134518	0.674347
10139	ARFRP1	GCAGUCGAAAACCCGAUUUtt	-1.08712	0.129819
383	ARG1	GGGCUACUCUCAGGAUUAGtt	-0.902072	0.0394143
383	ARG1	GGGUAAUCACAAGCCUAUUtt	0.117456	0.379635
383	ARG1	GCCUAUUGACUACCUUAACtt	-0.129566	0.814893
384	ARG2	GCUGUGUCAGAUGGCUACAtt	-2.37983	0.054754
384	ARG2	GGAAGAGGCGAAGACUACAtt	0.886327	0.106279
384	ARG2	CCAAUACUACUGUAAAUGUtt	-0.103583	0.685315
83857	ARG99	GGAGGUUUUAGUCGGCUUGtt	0.423432	0.399048
83857	ARG99	GGUUUUAGUCGGCUUGUUGtt	0.948464	0.523419
83857	ARG99	GGAUUCCAUCAAAUAUGGUtt	-0.178904	0.523259
8470	ARGBP2	GAGGAAGAGAAGAGAGUGAtt	-0.150707	0.728725
8470	ARGBP2	GGAAGAGAAGAGAGUGACAtt	-2.05044	0.0199109
8470	ARGBP2	GUGAUGUCAUUGAUGUCAUtt	-0.2972	0.657453
503582	ARGFX	GGAUGAAACAUGAAGGCCCtt	-1.49727	0.00902302
503582	ARGFX	GCUGGGCACUACGUAAUCAtt	0.503276	0.328716
503582	ARGFX	CCUACCGGAGUCAACAGUAtt	0.0231597	0.915851
390	ARHE	CGGCCAGUUUUGAAAUCGAtt	0.490124	0.604153
390	ARHE	GCAGCUACUUAUAUCGAAUtt	0.160389	0.475292
390	ARHE	GGUAAUUACAACACUCAGUtt	0.556775	0.194919
392	ARHGAP1	GGAGAUGACAAGUAUGGGCtt	0.482551	0.418131
392	ARHGAP1	GGCCUUGUACAUCGUGCAUtt	0.703516	0.5
392	ARHGAP1	GGCCAUUAAUCCCAUCAACtt	-0.024005	0.916971
79658	ARHGAP10	GGCAGUCGAAGAGACAAGGtt	-0.342476	0.311967
79658	ARHGAP10	GGAUGUACAAACCUCCAGGtt	-2.37252	0.0231488
79658	ARHGAP10	GGGAACUGUACUACUCGCAtt	-0.568626	0.287483
94134	ARHGAP12	GGACAGAAAGAUUGUGAUAtt	-0.910567	0.182402
94134	ARHGAP12	GGUACAUCUUGGUGAAAAAtt	1.07491	0.0464084
94134	ARHGAP12	GGAAUAGAAAAGCAUGAUAtt	0.0515566	0.406346
55114	ARHGAP17	GGAGACACAAAAAACUGCCtt	1.37409	0.0259451
55114	ARHGAP17	GGUGGAGAUUCCCAACAUCtt	-0.129088	0.18419
55114	ARHGAP17	GGAUCAAGACAAAAAACUUtt	2.89182	0.00194691
57584	ARHGAP21	GGAUGUCACAGCACUGGCAtt	-0.149441	0.0801162
57584	ARHGAP21	GGCAACGAAGCUUAUAGCGtt	-0.875894	0.165889
57584	ARHGAP21	GGAAACUUCUCAGUAAAGAtt	0.73969	0.033689
23092	ARHGAP26	GGACGGGAAGUCACUCAUAtt	-0.257734	0.300944
23092	ARHGAP26	GGAAUCUUGAAGAUGAACGtt	0.393394	0.0644148
23092	ARHGAP26	GGGAAUGAGAAUUAAGAAUtt	0.693443	0.264064
393	ARHGAP4	GGCAUAUCACAUGGAGAGCtt	-1.96215	0.0779389
393	ARHGAP4	GGUUCUCGAGGUGCAUGCUtt	1.02397	0.0286132
393	ARHGAP4	GGUGAACAAGACUCUGAAGtt	-1.81489	0.00412247
394	ARHGAP5	GGUAACUGUGGAGUUGGAAtt	-0.523831	0.438052
394	ARHGAP5	GGACGAGUAGUAAACAAUGtt	-0.185861	0.44777
394	ARHGAP5	GGAACAUAUAAGAAAAAGGtt	0.14126	0.44767
64333	ARHGAP9	GGAAGACUUGCCGUCAGAAtt	1.09922	0.194701
64333	ARHGAP9	GGAACAAUGAUGUCCUGCAtt	2.44926	0.0214873
64333	ARHGAP9	GGAUAUCCCUUUAAAUCUCtt	1.60188	0.146997
396	ARHGDIA	GCUUCAAGAAGCAGUCGUUtt	-0.714797	0.216897
396	ARHGDIA	GCAUACGUACAGGAAAGGCtt	1.61633	0.0396929
396	ARHGDIA	GCAGUCGUUUGUGCUGAAGtt	-4.05825	0.0335246
397	ARHGDIB	GGCCUGAAAUACGUUCAGCtt	0.00230615	0.997629
397	ARHGDIB	GGCACGUACCACAACAAGUtt	0.809455	0.165582
397	ARHGDIB	CCUGUCGAUUAAGAAGGAGtt	0.0435847	0.795883
398	ARHGDIG	GGAAGGUGUUGAUUACAGAtt	-1.07358	0.0433039
398	ARHGDIG	GGUCCACAGGGAGAUUGUCtt	1.31686	0.381109
398	ARHGDIG	GGAAGAGCCUCUUGGAGAUtt	-2.81038	0.0343441
9138	ARHGEF1	CCAAGAGUGGAGACAAGAAtt	0.695321	0.081197
9138	ARHGEF1	GCGGAAAAACUGGUGUGCUtt	1.62804	0.0496912
9138	ARHGEF1	CCGAUCACAAAGCCUUCUAtt	0.568778	0.208419
9639	ARHGEF10	GGAGCACUAUGAGAAAAAGtt	-0.0501182	0.385751
9639	ARHGEF10	GGCAGAAGCAUGAACUGAAtt	-2.53071	0.0293746
9639	ARHGEF10	GGUUUACAAAGGCUUAUUUtt	0.353784	0.353878
9826	ARHGEF11	CCUUCAUCCAUGGGCAUCUtt	2.0884	0.107275
9826	ARHGEF11	GGGUGUAGAUCAAAGCCCAtt	-1.67181	0.027105
9826	ARHGEF11	GCCUUUAAUUAUUGGCCCAtt	-1.05872	0.274828
23365	ARHGEF12	CCGAGAGUCACCAACAGAUtt	-0.00107912	0.998092
23365	ARHGEF12	GCGCAUUGCAUCACAUGAUtt	-0.284116	0.387914
23365	ARHGEF12	GCUACGGAAAAUUUUUUCAtt	0.233728	0.0329076
23370	ARHGEF18	GGGCAGUGACCGGAAUUAUtt	-0.0292271	0.509833
23370	ARHGEF18	GCCACCCGUCAUCUCGUUAtt	0.112277	0.493542
23370	ARHGEF18	GCUGUCUGAAAUCAUAGCAtt	0.456545	0.303033
9181	ARHGEF2	CCGCUGUAAAGACACCCUCtt	-0.790876	0.374617
9181	ARHGEF2	GGUAAUCUACAGUGAGCUGtt	2.47616	0.00408185
9181	ARHGEF2	GCAGCAAGAUGUCAUCUAUtt	0.279678	0.181812
50649	ARHGEF4	GCCGACUUCCAGAUCUACUtt	0.0457195	0.962541
50649	ARHGEF4	GGAUGUUGAAGCCGCCUUGtt	0.852347	0.195534
50649	ARHGEF4	CCUAAUCCUCCUUUCAUUUtt	-0.105895	0.874758
9459	ARHGEF6	GCCGUCAAAGGAUUUGAAAtt	0.146415	0.745504
9459	ARHGEF6	GGAUUUGAAACUGCUCCACtt	-0.0560669	0.851998
9459	ARHGEF6	GCAAUCGUAGCAUUCAAAAtt	0.647205	0.386952
8874	ARHGEF7	CGUACCUACGGCCAUUGCAtt	0.440699	0.554538
8874	ARHGEF7	GCAAAUGCUCGUACAGUCUtt	1.2228	0.0463398
8874	ARHGEF7	CCAGUGAGAAGUUAAGUUCtt	0.563497	0.102226
9077	ARHI	GGUAACAACCUGCAUAAGUtt	1.18308	0.0159592
9077	ARHI	GCCAAGACCGAUGUGAAUGtt	0.682298	0.128533
9077	ARHI	CCCGAUUAUUGUGUAUUACtt	-0.303331	0.305908
8153	ARHN	GCAGAGGCUUAUCCCUGUUtt	-0.659224	0.134238
8153	ARHN	GGGCGAGAUACACAAGGAUtt	0.328684	0.559896
8153	ARHN	GGAUCGAGCCAAAAGCUGCtt	0.783724	0.00958137
8289	ARID1A	GGGCCAGACUCCAUAUUACtt	1.223	0.0237219
8289	ARID1A	GGAGCUAUCUCAAGAUUCAtt	-0.781157	0.135897
8289	ARID1A	GGUCAACAAGAACAAAAAAtt	1.95902	0.0419607
57492	ARID1B	GCCCAAUGGAUCCAAUGGUtt	-0.445026	0.162416
57492	ARID1B	GAGACCUCAGUUGUAUGGCtt	-0.52085	0.18513
57492	ARID1B	GACUUGAACUUAAUACAGCtt	0.510498	0.386354
1820	ARID3A	GGAGCACUUUGAGGACAUGtt	2.10236	0.0318962
1820	ARID3A	GGACAUGAAGCCCAAAUGGtt	-2.54898	0.369651
1820	ARID3A	GGAACACUUGAAUUUCUCAtt	-0.628477	0.242354
10620	ARID3B	GGACGGAGGUUUGGAAGAUtt	-1.90263	0.091127
10620	ARID3B	GGUUUGGAAGAUGAGGAUGtt	-1.24604	0.115956
10620	ARID3B	GGCUGCUUCAAAAUAUUUUtt	0.565496	0.326834
138715	ARID3C	CCUACGAGGAACAAUUCAAtt	-0.614203	0.270128
138715	ARID3C	CCUACACGGGAGAAAUUGGtt	-0.17241	0.230309
138715	ARID3C	GCUGAGUCCAAGCCCUAUUtt	-2.85218	0.0960616
5926	ARID4A	GGCAAAGAUUAAGACUGUGtt	-0.210692	0.794301
5926	ARID4A	GGCUGGUGAAAGUUAAGGUtt	0.0733819	0.803875
5926	ARID4A	GGAAGUAGACAUUCUCAAUtt	-0.206988	0.415442
51742	ARID4B	GGAGCCUUUUGUGAAGCCAtt	0.586055	0.498116
51742	ARID4B	GCCUUUUGUGAAGCCAAGAtt	-0.406041	0.22623
51742	ARID4B	GAUCAAGACAGCAAAAAGAtt	-0.129061	0.605957
10865	ARID5A	CCACCAGUCACAACCUAUGtt	-0.326066	0.812462
10865	ARID5A	GCAGAACGGAAUCCAGAACtt	-1.96449	0.0503576
10865	ARID5A	CCAGUCACAACCUAUGCAGtt	-0.771781	0.448045
84159	ARID5B	CGCUGGACCAGUGAAAACUtt	-0.839366	0.357305
84159	ARID5B	GGCAGUCAACCCUAAACAGtt	-2.28018	0.0689929
84159	ARID5B	CCUUUGGACUAUGUUUCAAtt	-0.116851	0.825666
25820	ARIH1	GCAGAUUCUACAACACAUGtt	-0.0306302	0.913966
25820	ARIH1	GGAUAUGCCUUGUCAGAUCtt	0.108847	0.825242
25820	ARIH1	GCAGAUCUAGAGAAUGCCAtt	-0.363297	0.756813
10425	ARIH2	GGACUAUUACGUGGGAGUAtt	0.682051	0.489382
10425	ARIH2	GGAGUACCAGUUCACUUGCtt	0.991241	0.186304
10425	ARIH2	GGCAAACUAUAGGAUAACAtt	-0.346895	0.644139
9891	ARK5	GGAUAAGUUCUUACAAACGtt	-0.0598895	0.6468
9891	ARK5	GGCACCUACGGCAAAGUCAtt	-0.0266755	0.953585
9891	ARK5	GGUCAAAACUAUUAUAUAUtt	-0.202367	0.370454
400	ARL1	GGAAAAACCACAAUUUUGUtt	0.695589	0.070253
400	ARL1	GGACAGACAAGUAUCAGGCtt	-3.58498	0.017236
400	ARL1	GGGAUAAUUUGAUCGAAUCtt	0.00455181	0.984489
285598	ARL10A	GGACUUUGAGGUGGACCUGtt	-0.0961259	0.853118
285598	ARL10A	GGUGGACCUGCUAGAAAUUtt	0.037244	0.966255
285598	ARL10A	GGGCCAUUAUUUUUAAAGGtt	0.483361	0.360639
115761	ARL11	GGACUAUCUGGAAGGCACAtt	-0.144987	0.18416
115761	ARL11	GGCACAGAUAUCCUCGUGUtt	0.0362089	0.985025
115761	ARL11	GGCUGAGUCUAGAGAGAUUtt	1.54677	0.122807
402	ARL2	GCAACCCUCCUCAUCUUUGtt	-0.474834	0.163881
402	ARL2	GCCGCAUUUUCACAGCUGAtt	-0.23411	0.477163
402	ARL2	GUUGUGAAAUAAACCGCUCtt	0.741415	0.0533309
403	ARL3	GGGUUUCAACAUCAAAAGUtt	0.619666	0.241339
403	ARL3	GGAAAAUCAGACCAUACUGtt	0.0126182	0.973843
403	ARL3	GGAAGAAAAACUAAGUUGUtt	-0.387953	0.323159
10124	ARL4A	GGUAACCUUGGGAAAUUCUtt	1.34589	0.0761939
10124	ARL4A	GGAGAAAUUAAGGCCACUGtt	0.102016	0.5
10124	ARL4A	GGAUAGUAAAUUGACCAGAtt	0.184477	0.297788
26225	ARL5	GUUGUACAUACAUCUCCUAtt	-1.75338	0.190476
26225	ARL5	GAAUCUCUUCGUUCUUCCUtt	0.0308668	0.880395
26225	ARL5	GAGUUUGUAAUAGUUGUUGtt	0.388575	0.216112
84100	ARL6	GCAUAGAGAAAUUCAAAUCtt	-1.41762	0.177254
84100	ARL6	GAAAUUCAAAUCAUCCAGUtt	0.0434957	0.761733
84100	ARL6	GUUUGUCAUUUACAGUGUUtt	0.345215	0.593345
10550	ARL6IP5	GGGACAUUUCCAAAUGGAAtt	0.113611	0.726164
10550	ARL6IP5	GGAGUCAUGGUCUUUGUGUtt	-0.142103	0.677726
10550	ARL6IP5	GGAAUAGGUUUGAAGAGGAtt	-0.130833	0.698789
10123	ARL7	GGGCAUGGACAAGCUCUAUtt	0.884142	0.209206
10123	ARL7	GGAAGUCCCUCAAGCAGAAtt	-3.31655	0.0974897
10123	ARL7	GUUCAACGAGUUCGUGAACtt	0.379858	0.157454
221079	ARL8	GGGAACGACUAGCUAUUACtt	1.06697	0.0348514
221079	ARL8	GGGUGUAUGACAGCAGCUGtt	0.516537	0.501496
221079	ARL8	CGACUAGCUAUUACAAAAGtt	-1.71482	0.0090576
132946	ARL9	CCUUUUCGGUCCUACUGGGtt	2.12722	0.0400615
132946	ARL9	GGGAUUGCUGCUGAUCUUUtt	0.491022	0.5
132946	ARL9	GCAGCCUAUCACAUUACAGtt	0.10161	0.846363
405	ARNT	GGGCUGGAUUUUGAUGAUGtt	-0.893961	0.752883
405	ARNT	GGUGUGAUGAUGAUCAGAUtt	0.501816	0.00935759
405	ARNT	GGGAAAAUCACAGUGAAAUtt	-0.181353	0.712531
9915	ARNT2	GGGCGAGUGAUUUAUGUGUtt	1.51161	0.377756
9915	ARNT2	GGAACUGAAGCAUCUCAUCtt	0.783513	0.470334
9915	ARNT2	GGAUUUUCAAGACAAACUGtt	-0.309814	0.266419
406	ARNTL	GGGAAGCUCACAGUCAGAUtt	-1.55991	0.354371
406	ARNTL	GGAGAGAAUAGCUUUUAUGtt	1.12112	0.0526292
406	ARNTL	GGAUAAAAAAUGCAAGGGAtt	-0.787997	0.172733
56938	ARNTL2	GGAAGUGAUUCAGACCCAUtt	0.710568	0.632
56938	ARNTL2	GGAUAAUGAGCUCAGACAUtt	-0.284777	0.220272
56938	ARNTL2	GGCUAGUUUGACUGGACAAtt	0.951847	0.20061
164668	ARP10	CGCAGUGCUACCAAGUCACtt	-0.31855	0.462194
164668	ARP10	GGCUCACGACCAUCUGAACtt	-0.529688	0.679933
164668	ARP10	GCUAGAUAAAAACAGUCGAtt	0.399746	0.3178
57180	ARP3BETA	GCAAAGGUAGUUGACCAAGtt	-2.56403	0.0265826
57180	ARP3BETA	GGUAGUUGACCAAGCUCAAtt	-0.220908	0.557193
57180	ARP3BETA	GGUUCAUGGAGCAAGUGGUtt	0.386636	0.394867
10094	ARPC3	GCUGAUAGGACCUUGAUAUtt	0.642226	0.393034
10094	ARPC3	CCCUCAGAAUGAUAAACCCtt	0.0180538	0.967027
10094	ARPC3	GGCAAGAGACUGGACUGAGtt	0.464829	0.206715
10093	ARPC4	CGACACAACAAGCCGGAAGtt	0.987931	0.229124
10093	ARPC4	GCUCCUGUUACAACCUGUGtt	-1.90021	0.248768
10093	ARPC4	GCCAGAAGGCGACUUAUUUtt	-0.552013	0.58379
84517	ARPM1	GGACAUGGAGAUCAUGUGGtt	1.49661	0.0130526
84517	ARPM1	GGGUUACUGUCUGCCUCAUtt	-1.81062	0.219269
84517	ARPM1	GGAAAAUAUCAGUGUGGAUtt	-5.05381	0.0118226
140625	ARPM2	GGCCAACCAGAAGAAGUACtt	-0.194496	0.192795
140625	ARPM2	GGGAGAACCGUGAGAAGAUtt	-3.56033	0.0278437
140625	ARPM2	GACUCUGGAAGCACCUCUUtt	1.612	0.0339649
407	ARR3	GGUCCUGAAGAUGCAGGAAtt	0.119405	0.371968
407	ARR3	GGAGACAGUCUCCAAGAGAtt	-0.878609	0.184654
407	ARR3	GGAAUUCACGGAGACUGUAtt	-0.445698	0.295654
408	ARRB1	GGACCUGUUUGUGGCCAACtt	-1.00788	0.195925
408	ARRB1	GGAGAUCUAUUACCAUGGAtt	0.716291	0.379457
408	ARRB1	GGCAUGAAGGAUGACAAGGtt	-1.16999	0.227924
410	ARSA	CCUGAGACCAUGCGUAUGUtt	-0.519173	0.311976
410	ARSA	CCAGUGGAGACUUGCACAUtt	-1.85985	0.127524
410	ARSA	GCUCUCUGACUGCUCAUGAtt	-0.996814	0.0224563
411	ARSB	GCACCAAAUAAUCUGGCCCtt	0.215115	0.68198
411	ARSB	GGGCUAUAGCCCUCAUAACtt	0.976474	0.0347769
411	ARSB	CCAAAUAAUCUGGCCCUGUtt	-0.288995	0.180063
414	ARSD	CCAGGGUGUGAAUUGUGCAtt	0.803678	0.304354
414	ARSD	GCGAGUCUUAUGCUAAAGGtt	-1.72636	0.0561913
414	ARSD	CCACGGAUUUGACUAUUUCtt	-0.46078	0.134635
415	ARSE	GGCUAUGCCACUGGACUCAtt	0.414387	0.440757
415	ARSE	GCUCACACACCUGAUACCCtt	1.43893	0.111774
415	ARSE	CCCUCAUUUAUUUUACGUCtt	0.759909	0.163212
416	ARSF	CGACAAGCCUAAUAUUGUCtt	2.8962	0.00270386
416	ARSF	GCUGGACGGUUGAUUAAGGtt	-0.15389	0.278518
416	ARSF	CGUGUCAUCCAAAAUCUUGtt	1.04105	0.152761
347527	ARSH	CGUACAUACUCCACUCAUCtt	-0.891442	0.409383
347527	ARSH	CGCUGUCUUAUAUAGGCGGtt	-0.733135	0.22579
347527	ARSH	GGAGGCACUUGCUUUCAUUtt	-0.771724	0.0516401
340075	ARSI	AUGUGGACUAUUACACCUAtt	-1.98315	0.0547985
340075	ARSI	UCCUUUUUCCGUAAACUCAtt	0.322199	0.376865
340075	ARSI	GGACGCAAGGGCACUUAUUtt	0.144825	0.109389
417	ART1	GGAGUUCAAUGCAGCCGUGtt	0.636687	0.371347
417	ART1	GGGCUACUCCUUCUUCCCUtt	0.223027	0.865965
417	ART1	GGCCUCCUUUGAUGCAUGAtt	-2.52525	0.070451
419	ART3	GGUGAAGGCUGAAGUGUUAtt	0.768609	0.203246
419	ART3	GGAUAACCAUGGAAUAGCCtt	0.0744967	0.949589
419	ART3	CCUAGAAUAUUUUCAACCCtt	-0.237407	0.616924
116969	ART5	CGAUACCUAUGUGGGUUGUtt	0.34704	0.127994
116969	ART5	GCAAGGAAAGUACUGAGGCtt	0.968106	0.664763
116969	ART5	GGCAGCCACUUGAUUGAACtt	0.972671	0.211805
51752	ARTS-1	GGGAUGGAUGGCUUUUGCUtt	0.513791	0.183599
51752	ARTS-1	GGCUGGGAUUUUCUUUAUAtt	0.328347	0.127483
51752	ARTS-1	GGAUACUAGCAUCAACACAtt	0.380854	0.27789
421	ARVCF	GGUCACCAAGACUGUCAAGtt	0.57612	0.470129
421	ARVCF	GGACACUGACAACAAGUCGtt	0.166195	0.424039
421	ARVCF	GGAAAGAAGGAUGGUGAGAtt	-0.896981	0.178054
170302	ARX	GCACCACUCAAGACCAAAUtt	-0.391354	0.240093
170302	ARX	GGCUCUUUUCCACAAUGGCtt	0.628823	0.183747
170302	ARX	GGAGGUGUGCUAAAGGCUGtt	0.185991	0.702519
57412	AS3MT	GCCUUGAACUGCCAGAAGAtt	0.218264	0.500738
57412	AS3MT	GGAAGGUGAAAUUGUUGAAtt	-0.0464827	0.948728
57412	AS3MT	CGUUUGGUCACUGCCAAUCtt	0.244722	0.154202
427	ASAH1	CGUACAGAGGUGCAGUUCCtt	-0.676253	0.13051
427	ASAH1	GGGUAUUGCCGCUGUUACUtt	0.445821	0.195357
427	ASAH1	CGAUUAACUGUGAAAUGUAtt	-0.0397803	0.851264
56624	ASAH2	GGCCAUUUUUUUUCAACCAtt	0.725597	0.264165
56624	ASAH2	GGACAAGUAGCAGAUAUCAtt	0.187805	0.149189
56624	ASAH2	GGCAAAAUCUUCAUCAAUAtt	0.433311	0.468934
125981	ASAH3	CCAGCAAUAAGGAGCUUCGtt	-0.456186	0.297345
125981	ASAH3	GCAAUAAGGAGCUUCGGCAtt	-0.800184	0.0612019
125981	ASAH3	GGUCUCCGUGGUUUUAUGGtt	-0.668255	0.0995803
27163	ASAHL	CGUGUUAAUCGGAAAAGUGtt	0.380298	0.36416
27163	ASAHL	GGCACUUUUCCAGUGAAAGtt	0.117796	0.0866352
27163	ASAHL	GGCCACAUUUACCAUGGUCtt	0.22155	0.257363
136371	ASB10	GGGAUUUCCGCUUCAACAUtt	0.31219	0.439244
136371	ASB10	GACUCUGGUCUCUGACAUAtt	1.75298	0.0637152
136371	ASB10	GCUGGCAGAUCUGCUUCUAtt	-0.220425	0.592447
51676	ASB2	GCCGUUUACUUGGCAACGUtt	0.794648	0.129581
51676	ASB2	GCCGGACAUCUCCAACAAAtt	0.267756	0.591471
51676	ASB2	GGUUCUUAGCCAAGUACGGtt	-1.93118	0.0249137
51008	ASCC1	GGACUUCUAUCAAGGCUCCtt	0.195485	0.380444
51008	ASCC1	GGAUUCCGGUCUACUUUGAtt	-0.134129	0.854371
51008	ASCC1	GGAGAAUUUGUGCCUAUAAtt	0.470505	0.500418
10973	ASCC3	GCGAUCUAAACUUCAUGAAtt	-0.640851	0.601976
10973	ASCC3	GGAGCCUUGCGUUCCUUUUtt	2.78332	0.179754
10973	ASCC3	ACAAGUUUUAGAUUUGGGCtt	0.0415496	0.499198
23020	ASCC3L1	GGAGGAUCUGAUCCGAGAGtt	1.05131	0.103885
23020	ASCC3L1	GGAUCUGAUCCGAGAGGAAtt	1.86455	0.183674
23020	ASCC3L1	GGAUUUCUUCAAGAAGUUCtt	0.91997	0.0254735
429	ASCL1	GUUGGUCAACCUGGGCUUUtt	0.626506	0.191425
429	ASCL1	GAAGAUGAGUAAGGUGGAGtt	1.16347	0.0915365
429	ASCL1	GAUGAGUAAGGUGGAGACAtt	-1.9214	0.000792356
430	ASCL2	GCUGGUGAACUUGGGCUUCtt	1.72161	0.170788
430	ASCL2	GCAAGAAGCUGAGCAAGGUtt	-1.51032	0.186724
430	ASCL2	GAAGCUGAGCAAGGUGGAGtt	0.514552	0.278372
56676	ASCL3	GGAAUGAGCGGGAAAGGCAtt	0.0923429	0.93851
56676	ASCL3	GGCAGCGGGUGAAAUGUGUtt	0.547874	0.382905
56676	ASCL3	GGAGUAUUUGGAGAAGCGAtt	0.392254	0.358369
432	ASGR1	GGCAAUGUGGGAAGAAAGAtt	-0.0922254	0.841213
432	ASGR1	GGUUAUCAUUGUGAACUUUtt	0.031642	0.938997
432	ASGR1	CCUGAGUGAAGAUCACUCCtt	0.577476	0.363096
433	ASGR2	GGAGGUAGUUUAAGAGUCCtt	0.23923	0.111742
433	ASGR2	GGUAGUUUAAGAGUCCCUGtt	1.01321	0.0114949
433	ASGR2	CCUGAAAGCAGAUCACGAUtt	0.367995	0.224896
55870	ASH1L	GGCUAAGAGAACUAAAAAAtt	-0.196221	0.412372
55870	ASH1L	GGAAAGCACUUAAAAGUGGtt	0.58143	0.450523
55870	ASH1L	GGGAUUGAUAAAGAGGUAAtt	0.461328	0.277928
9070	ASH2L	GGCAAACUUGGUCGAUGUAtt	1.2253	0.488746
9070	ASH2L	GGAAAUGUGCCUUAGUGCUtt	0.178156	0.444681
9070	ASH2L	GGAGUGAAUAAUAUUGUCCtt	0.320148	0.0593705
10926	ASK	GGUUAAACUAAGAAUCCAAtt	0.53825	0.326348
10926	ASK	GGAGCAGAAUUUCCUGUAUtt	-0.943834	0.196252
10926	ASK	CCAGUAUCAAGUUGUUGAUtt	-0.260018	0.400427
435	ASL	CCAGAUACUCCAUGGCCUAtt	0.953281	0.235407
435	ASL	GGAGCUCAUUGGUGCAACGtt	-2.8179	0.119131
435	ASL	CCUUCAAACUGAACUCCAAtt	-2.32703	0.0171371
438	ASMT	GCUUUUUACGGCCAUCUACtt	0.626155	0.273458
438	ASMT	GCUCUGGCUAAGGAAUGCAtt	-0.158339	0.581732
438	ASMT	GGAAAUAACUGUUUCUUGUtt	0.308847	0.300996
8623	ASMTL	GGGUCUCGGAAUUCUACGAtt	0.087929	0.814469
8623	ASMTL	GGGCUUUAUGCUAUCCAAGtt	-0.640479	0.105506
8623	ASMTL	CCUCUUUACAUACCUGGAGtt	-0.592723	0.599926
439	ASNA1	CCAGAAGUUCUCAAAGGUGtt	0.951995	0.0799595
439	ASNA1	CCAGAUGGAGGACCUGUAUtt	-0.262376	0.68814
439	ASNA1	CCCAGCACACAACAUCUCAtt	-0.801288	0.0121039
440	ASNS	GCCAAUUCGAGUGAAGAAAtt	1.33069	0.0386602
440	ASNS	GGAUCAGAUGAACUUACGCtt	0.0454911	0.950029
440	ASNS	GGAAUACGUUGAACAUCAGtt	-0.979386	0.128788
443	ASPA	GCUAACCGGAGUAUUUCUGtt	-1.30634	0.0453328
443	ASPA	GCAGUGAAGAAGUGUACCAtt	0.695791	0.385528
443	ASPA	CCGGAGUAUUUCUGGUUAAtt	-0.544006	0.405503
444	ASPH	CGUGGUUUAUGGUGAUUGCtt	0.40916	0.154584
444	ASPH	GGACACAAGAAUGGGAGGAtt	-0.446948	0.215622
444	ASPH	GGAACUUCAUUCUUCACGUtt	1.17858	0.148383
80150	ASRGL1	GGUUGUGGGUCUGUCUUGAtt	0.661213	0.0510412
80150	ASRGL1	GGUUGAAAUGGAUGCUAGUtt	-0.375834	0.431151
80150	ASRGL1	GGUGCUCAGAAAACAGAUUtt	-1.28084	0.0741273
445	ASS	CGAUCAGGUCCGGUUUGAGtt	1.12483	0.361051
445	ASS	CGUGCAGGGUGAUUAUGAGtt	-0.123871	0.310229
445	ASS	GGAAGAAGGCACUGAAGCUtt	-1.50055	0.202784
431705	ASTL	CCGCUAUAUCCGUGUCAACtt	-0.186714	0.756454
431705	ASTL	CGAGAUCCUGCCAGGCUUUtt	0.287604	0.28639
431705	ASTL	CCUAUCAGGACCAGAGAGAtt	-1.16834	0.331853
84896	ATAD1	CCCUCUUAAUAUGCAUGUUtt	-0.376761	0.641585
84896	ATAD1	GGCUGUCGAUUUAUUAACCtt	-0.618352	0.0231301
84896	ATAD1	GCAAUCCUGAAACUCAUCUtt	0.265111	0.5
55210	ATAD3A	CCGCAUCAAUGAGAUGGUCtt	1.73716	0.0298333
55210	ATAD3A	GCCUGUACAGGAACAUCCUtt	2.34869	0.0154434
55210	ATAD3A	GCAACCAACCAGAGCAGUUtt	0.0938547	0.823899
83858	ATAD3B	GCAAUCUGCCUGAGCAGUUtt	0.687077	0.16869
83858	ATAD3B	GCCACUGAGGAGAUAAGCAtt	-3.15128	0.0103449
83858	ATAD3B	GCCAAGAAUGCGACAGCCGtt	0.127798	0.849175
463	ATBF1	GGAGGAAUCGUUUAAGCUUtt	0.953099	0.334429
463	ATBF1	GGAUUACCUGAACAGCGACtt	0.906687	0.255204
463	ATBF1	GGAGAAAGAAUACUUUGACtt	0.480107	0.472793
11101	ATE1	GGUGCCGACCUUUACAAUUtt	0.493189	0.205801
11101	ATE1	GCCUUCAAAAUCUCACAAGtt	0.109079	0.565171
11101	ATE1	CCGUCACAUUCAGUUAAAGtt	0.355808	0.555425
466	ATF1	GCCUUACAGUUGGCAAGUCtt	-0.0130241	0.968114
466	ATF1	GGUGGUCGUACAAACUGCAtt	-0.7653	0.10769
466	ATF1	GGAUAAAUAUCUUACGCACtt	-0.0246945	0.968556
1386	ATF2	GGAUAGUCCUUUACCUCACtt	0.964037	0.0247859
1386	ATF2	GGAAGUACCAUUGGCACAAtt	0.437514	0.519961
1386	ATF2	GGUUCCCAAUGUGCUGCUUtt	0.420034	0.198073
467	ATF3	CGAGAAGCAGCAUUUGAUAtt	0.338732	0.599648
467	ATF3	GGAUUUUGCUAACCUGACGtt	-2.68538	0.445595
467	ATF3	GGAAGAGCUGAGGUUUGCCtt	0.433747	0.0684611
468	ATF4	GUGCUGUAGCUGUGUGUUCtt	-1.35155	0.014504
468	ATF4	GGAGACUAAUAAGCAGCCCtt	0.11283	0.695438
468	ATF4	GAUUUGAUAGAAGAGGUCCtt	-0.729862	0.184134
22809	ATF5	GGAUAGAGCUGAAGGACUAtt	0.660236	0.32675
22809	ATF5	GGCAAAAAGCAGGCUAGGUtt	0.399299	0.359857
22809	ATF5	CCUUGGGACACUACGCUAAtt	-0.727232	0.209952
22926	ATF6	GGAAGAUAAGCCUGUCACUtt	-0.326611	0.412904
22926	ATF6	GCACCCAAGACUCAAACAAtt	-1.90562	0.183866
22926	ATF6	GGUUAAAUCAUGAACUUCGtt	-0.396654	0.129218
11016	ATF7	GGGAGGCUAGAUUUGAUGAtt	-0.709156	0.00581654
11016	ATF7	GGUUACCUUUGAUGUAUGAtt	1.16926	0.198353
11016	ATF7	CCCUAACUCACCAAGUCUCtt	-1.37212	0.203038
471	ATIC	CCUGACCGCUCUUGGUUUGtt	1.03145	0.0918681
471	ATIC	GGCAUUCACUCAUACGGCAtt	-0.939529	0.5
471	ATIC	GCCUUGACAAUACUUUCCAtt	0.0512217	0.959905
472	ATM	GCCAGCAAAUUCUAGUGCCtt	1.52607	0.0883395
472	ATM	GCAAAUUCUAGUGCCAGUCtt	0.691799	0.183949
472	ATM	GCACUGACCUCUGUGACUUtt	0.337809	0.304713
474	ATOH1	GAAGCUGUCCAAAUAUGAGtt	0.205927	0.444035
474	ATOH1	GCUGUCCAAAUAUGAGACCtt	1.09808	0.104457
474	ATOH1	GAAUUUGUCUCCUUCUCUCtt	-1.24576	0.0430189
57194	ATP10A	GCGUGAUCGAAUGCGAGAAtt	0.119632	0.349735
57194	ATP10A	CGACCUGAGUAGGUUUCGCtt	0.191359	0.689388
57194	ATP10A	GCAUGCCAAGUGUACUUCAtt	-0.543457	0.4035
57205	ATP10D	GCCUAUGUGAACAAUCGAAtt	0.815741	0.167655
57205	ATP10D	GCUUUUUAUCCUCAAUACCtt	-0.169957	0.738757
57205	ATP10D	GCAAUUUAAAACAGAGGCAtt	-0.787373	0.313785
23250	ATP11A	GGAUCGUCUCGUCCAAGUAtt	-0.224662	0.765659
23250	ATP11A	GGGUUAUGAAGACUGGCUUtt	0.435686	0.228137
23250	ATP11A	GGACAAUUACAUGGAGAUAtt	0.23613	0.425888
23200	ATP11B	GCAUUAUUACAAACAGUUGtt	0.516923	0.5
23200	ATP11B	GGUGAGAAGUUAUUAUUUGtt	0.136989	0.293991
23200	ATP11B	CCCUAUAGUGGGUAAAUUAtt	0.319862	0.405055
286410	ATP11C	GGGACAGUGUUCUUCUUUGtt	0.312158	0.268983
286410	ATP11C	GGUAUACGGAAACUGGACUtt	0.631332	0.105117
286410	ATP11C	GGUGGUUUAAACCAUAGUUtt	0.0606747	0.743227
479	ATP12A	CCAUCAUUGGCCAUAUUGCtt	-0.904609	0.224773
479	ATP12A	GCUGUGAUUGGAGAUGCCUtt	0.123325	0.426928
479	ATP12A	GGGUCUCUUCAGAAAUAAAtt	-0.425014	0.432531
57130	ATP13A	CCGGAUUCAACACAUCCCAtt	0.134432	0.0681894
57130	ATP13A	CGCUACAGAUGUUCAAGAUtt	-0.00895676	0.98435
57130	ATP13A	CCUUCGCCAUCAAUUACAAtt	0.692956	0.125451
344905	ATP13A5	CCGCCACUCUGUCAUAAACtt	0.845094	0.003179
344905	ATP13A5	GUGGGAAAUCAUACCAAGUtt	-0.244994	0.651615
344905	ATP13A5	GCAGAAGACUCAACCUGGCtt	-0.659893	0.167921
476	ATP1A1	GGAACCUCAAAACGAUAAUtt	0.852676	0.0768067
476	ATP1A1	GCCGUUGUAAUCAUAACUGtt	0.820404	0.00126091
476	ATP1A1	CCUCAAAACGAUAAUCUGUtt	0.963711	0.0383038
477	ATP1A2	CCAUCCAACGACAAUCUAUtt	0.97227	0.0415673
477	ATP1A2	GGAACCCAUCUAAACCAGAtt	0.399971	0.639432
477	ATP1A2	CCUUUUGUAAGACAUUAGUtt	0.340575	0.223254
478	ATP1A3	GGGCUUUGCCUUCGACUGUtt	1.71201	0.115086
478	ATP1A3	GAGGUCUGCCGGAAAUACAtt	0.974475	0.186209
478	ATP1A3	GCACAAGAUGUCAGUGGAAtt	-0.200061	0.515846
480	ATP1A4	GGGAGACGUACUACUAAACtt	0.52194	0.242704
480	ATP1A4	GGCUCUGGCUGGAUUCUUUtt	-0.843918	0.171831
480	ATP1A4	CCUAUGAGCAACGAAAAGUtt	0.351654	0.382648
481	ATP1B1	CCGGUGGCAGUUGGUUUAAtt	-0.302142	0.625696
481	ATP1B1	GCCCACAUAUCAGGACCGAtt	0.644203	0.413736
481	ATP1B1	CCGUGCAUUAUUAUAAAGCtt	1.33095	0.100539
482	ATP1B2	GGAGCAAACCAGAGCAUGAtt	-0.414676	0.179577
482	ATP1B2	GCCAGAUAAUGGAGUCCUCtt	-0.123849	0.5961
482	ATP1B2	CCUAGGCUGAAUAUCCACUtt	0.746263	0.408423
483	ATP1B3	CCAGUGACCGCAUUGGAAUtt	0.560277	0.279598
483	ATP1B3	GCCAACCUAAAAAGUCAGGtt	-0.457835	0.0249811
483	ATP1B3	CCCUUGUAUUCUUGUGAAAtt	0.489908	0.267214
23439	ATP1B4	GGCCUGCCAAUUUAAGCGCtt	-1.68267	0.169724
23439	ATP1B4	GGACCCAACUUUUGGAUACtt	0.355009	0.237333
[truncated: 27,413 more rows]

## Sheet: c) Validation Entry-Replication
gene ID	gene symbol	siRNA sequence	mean zscore	p-value
8714	ABCC3	ACAAUGAUCCAGUCACCUA	0.764028	0.25
8714	ABCC3	CCACCCUGCUGAUACAGUA	0.626261	0.375
8714	ABCC3	GGACAAAGGAGUAGUAGCU	-2.10547	0.125
8714	ABCC3	GCACACCGGCUUAACACUA	-1.10642	0.25
87	ACTN1	GAAUACGGCUUUUGACGUG	0.583459	0.25
87	ACTN1	UGACUUACGUGUCUAGCUU	-1.96891	0.125
87	ACTN1	GAGACAGCCGACACAGAUA	-0.487002	0.875
87	ACTN1	GAACUGCCCGACCGGAUGA	-0.212928	0.625
348	APOE	UGAGGGCGCUGAUGGACGA	-0.362157	0.875
348	APOE	AAUCGGAACUGGAGGAACA	-0.158816	0.625
348	APOE	GACAAUCACUGAACGCCGA	0.950684	0.25
348	APOE	GGAGCAAGCGGUGGAGACA	1.94629	0.625
396	ARHGDIA	CCGGGUUAACCGAGAGAUA	-0.367797	0.125
396	ARHGDIA	GGUGUGGAGUACCGGAUAA	0.602555	0.375
396	ARHGDIA	CAGCAUACGUACAGGAAAG	-0.267794	0.625
396	ARHGDIA	GGGCCGAGGAGUACGAGUU	0.273987	0.25
56033	BARX1	CGAGCGAGCAGCUUACUGA	-1.02745	0.25
56033	BARX1	GAGAAGCAGAAGUACCUUU	3.41325	0.125
56033	BARX1	GAAUAGAUCUUGCUGAGUC	-1.14274	0.125
56033	BARX1	CGGGCGAGCUGCUGAAGUU	-0.990639	0.125
64919	BCL11B	GGUUGGAAGGUACUAAAUA	0.322541	0.25
64919	BCL11B	UCACAAUACUGGCACUAUA	0.277097	1
64919	BCL11B	CCUUCAACCUGCUGCGCAU	-0.92639	0.125
64919	BCL11B	GUGGAUGUACAGCGGAUAA	-0.298129	0.625
597	BCL2A1	UAACACAGGAGAAUGGAUA	1.26891	0.25
597	BCL2A1	UAUCUCUCCUGAAGCAAUA	0.722875	0.25
597	BCL2A1	GCAGUGCGUCCUACAGAUA	-0.872844	0.25
597	BCL2A1	GGGAAGAAUUGUAACCAUA	-1.14475	0.125
79370	BCL2L14	UAACUGAGGGUCUCUCCUU	0.378859	0.875
79370	BCL2L14	GGAAUUGUUCAGCAAAUGA	0.0106427	1
79370	BCL2L14	GUCAAAGGACGUUGGAAUA	-0.0971731	0.875
79370	BCL2L14	CCGAGUAGCUGAAAUUGUU	-0.355501	0.625
695	BTK	GCGGAAGGGUGAUGAAUAU	-0.121766	1
695	BTK	GGUGAUACGUCAUUAUGUU	-0.375282	0.125
695	BTK	UGAGCAAUAUUCUAGAUGU	-0.459644	0.875
695	BTK	CAACUCUGCAGGACUCAUA	0.571651	0.25
29082	C14ORF123	CCCUGGAGUUUCAGCGUGA	-0.787824	0.25
29082	C14ORF123	GGCACAAACUGACGGGACA	-2.76648	0.125
29082	C14ORF123	UGUUAAAUGUGGGCGACAA	-0.816438	0.125
29082	C14ORF123	GGAAGAAAAGAUUCGAACA	-0.405321	0.25
57010	CABP4	GUGAGCAAGAUUUGGGUCU	-1.10095	0.125
57010	CABP4	CCUCAAUGUUGGCUUGUUA	-1.81095	0.375
57010	CABP4	GACAGGGAUGGACGAAUUA	0.445177	0.625
57010	CABP4	UCAAUCGAGUCUUCGGGAA	-0.670923	0.125
784	CACNB3	GACCCUCUCUGAAAGGUUA	-0.403584	0.625
784	CACNB3	GGAGUCAUUUGAUGUGAUU	-0.154571	1
784	CACNB3	GAUGAUGGCAUAUGAUAAG	-0.366627	0.875
784	CACNB3	GUGAGCACCUGGCUGAGUA	0.0753289	1
820	CAMP	GAUUUGCCCUGCUGGGUGA	-0.0612381	1
820	CAMP	AGAUUGGCAAAGAGUUUAA	0.447147	0.375
820	CAMP	AGAAUUGUCCAGAGAAUCA	-4.98276	0.125
820	CAMP	CGACACAGCAGUCACCAGA	0.0358146	0.875
147968	CAPN12	GGACACGCGUAUUCCAUCA	4.01983	0.125
147968	CAPN12	CCAAAGGCGUGAAAUGGAU	-0.656336	0.125
147968	CAPN12	AAUCCUCAGUUCCGUUUAA	-0.764564	0.125
147968	CAPN12	CAGAAGAGGGCCUGGUAAA	-1.53952	0.25
10753	CAPN9	UAAGCCUGAUCUCCUGUAA	1.92531	0.125
10753	CAPN9	GCUAUGCCAUUUAUGAGUG	0.483406	0.125
10753	CAPN9	GGAGUGUAGUUUCCUUGUA	-2.46218	0.125
10753	CAPN9	ACAAGGAGUUCAUUCAUCU	3.11747	0.125
6355	CCL8	GCUCAGCCAGAUUCAGUUU	-1.10826	0.125
6355	CCL8	UAACGUGAUCAAUAGGAAA	0.809416	0.125
6355	CCL8	GGUCAGGGAUUCCAUGAAG	-0.169177	0.625
6355	CCL8	CUGGAGAGCUACACAAGAA	1.90952	0.125
84342	COG8	AGCACAGACUUUAGGCAUU	0.316577	0.25
84342	COG8	CGACUGGAGAGGAAAUACU	-1.87085	0.125
84342	COG8	CUAAACCGGCACACAGAAA	-0.254367	0.375
84342	COG8	GUACGGUAACCUAGGGCAU	-0.100315	0.625
27132	CPNE7	UUACGACUCUCGAGGAAAG	-0.0917937	0.625
27132	CPNE7	CGGGAAAGCCUCUCAAUAC	-0.471195	0.875
27132	CPNE7	CAGAAGAGACGCAGUUAUA	0.367059	1
27132	CPNE7	CCGGAUCCCUCCCAAGUAU	0.565228	0.875
1381	CRABP1	GGGAUCAGUUCUACAUCAA	-1.1146	0.375
1381	CRABP1	GCGAGAAUUUCGACGAGCU	-4.64238	0.125
1381	CRABP1	ACGCAAGUGCAGGAGUUUA	-0.568945	0.125
1381	CRABP1	AGAAUUUAUGUCCGGGAAU	-1.55356	0.125
153090	DAB2IP	GGCUAAGGAGUAAGGACGA	-0.854119	0.125
153090	DAB2IP	CGCAGUUGUUAGAAGACGA	0.25669	0.125
153090	DAB2IP	GGACCAACAUGCAGCGCUU	1.79256	0.125
153090	DAB2IP	GAUAGAUUUCACCCGGUUA	-0.723527	0.875
9775	DDX48	UGACUAAAGUGGAAUUCGA	1.15197	0.125
9775	DDX48	GGUGAAACGUGAUGAAUUG	0.470375	1
9775	DDX48	GAUGAACGUUGCUGAUCUU	1.60315	0.25
9775	DDX48	GAUAUGAUUCGUCGCAGAA	0.158809	0.875
8694	DGAT1	GCUGUGGUCUUACUGGUUG	-0.993378	0.25
8694	DGAT1	CUUGAGCAAUGCCCGGUUA	-0.769647	0.125
8694	DGAT1	CAAUAGCCGUCCUCAUGUA	-1.89303	0.125
8694	DGAT1	UCAAGGACAUGGACUACUC	0.895225	0.125
10682	EBP	GCUGGUUCGUUCUCUACUA	4.28861	0.25
10682	EBP	GCCGAUACAUCCUGGGUGA	-0.642448	0.125
10682	EBP	GAAAGAGUAUGCCAAGGGA	0.37824	0.375
10682	EBP	GUGCUGCGGUUGUCCCAUU	-0.343521	0.875
2033	EP300	GGACUACCCUAUCAAGUAA	8.63774	0.125
2033	EP300	CGACAGGGAUGCAGCAACA	3.757	0.125
2033	EP300	GUUCAAUAAUGCCUGGUUA	2.08626	0.125
2033	EP300	GACAAGGGAUAAUGCCUAA	2.32545	0.125
84641	FLJ14753	UCGCAUGGGAAUACGCACA	-1.74181	0.125
84641	FLJ14753	CAGUUAGCCUGGUACGGUU	-0.946587	0.125
84641	FLJ14753	CAGGAGCACGAGCGAAGUA	0.520281	0.125
84641	FLJ14753	GCAUCACGUUUCCGGCAAU	-1.01599	0.625
54438	GFOD1	AGUCCACAGAAGCGUGUUA	0.499846	0.375
54438	GFOD1	CCGCCUACCUGAUCAGCGA	-0.353925	0.875
54438	GFOD1	CGACAGAUCACCAGCGAUG	-0.425335	0.625
54438	GFOD1	UAAGGUAUCUAACGGCAAA	-0.253951	0.875
2931	GSK3A	GAAGGUGACCACAGUCGUA	-1.27618	0.125
2931	GSK3A	CUGGACCACUGCAAUAUUG	0.499992	0.25
2931	GSK3A	UCACAAGCUUUAACUGAGA	-1.05447	0.125
2931	GSK3A	GAGUUCAAGUUCCCUCAGA	0.823197	0.25
51179	HAO2	UCUAAGUCAACUCGGGAUU	-0.949922	0.125
51179	HAO2	CCGCGGUACCUGAGAGAUG	-0.00427994	1
51179	HAO2	CGACAUGACAUUCGAAACC	0.966496	0.25
51179	HAO2	UCGCUGAGAUCAAUCGAAA	0.318288	0.875
55806	HR	GGACAUACCAUGCCUGGCU	-0.976996	0.125
55806	HR	CCAGAGAACGGCAUCGUGA	0.118771	0.375
55806	HR	CCAAGAACCUCUGUGUGGA	0.0592585	1
55806	HR	CAUUACAGGAGGCCAAAUA	-1.35395	0.25
50618	ITSN2	CCAAACAUGUGGGCUAUUA	-0.310963	0.125
50618	ITSN2	CCUCAUGGGUCAUCUUAUA	0.0949626	0.875
50618	ITSN2	GGUGAAUUAUAGAGCAUUA	-0.234987	0.375
50618	ITSN2	GAUCAAACGUGACAAGUUG	-0.488331	0.875
9424	KCNK6	CAACGCCACUGACUGAUGC	-2.18636	0.125
9424	KCNK6	UCACGGAGCUCAUCCUGCU	2.51255	0.125
9424	KCNK6	GUAGUGACCGUCUGCUUUC	0.454376	0.875
9424	KCNK6	UAAGAGCUGUCCACAUUUG	-2.08067	0.125
57463	KIAA1163	GUAAUGAACGGGUGCUAGA	-0.332492	0.625
57463	KIAA1163	CCUCAACUGUGGCGAGUAC	0.118521	0.625
57463	KIAA1163	GAGCCAAGCUACCCAAACU	-0.0601853	0.875
57463	KIAA1163	CAACGGAGGAUGUCGGAUC	-0.761093	0.125
56992	KIF15	GCAGAGUGUUGAUCAAGAA	-1.37281	0.125
56992	KIF15	GAGCUUCAGUCUUUGCAAA	0.446779	0.25
56992	KIF15	GAGAUGGAAUGCCUUAGAA	-0.450906	0.25
56992	KIF15	GGACAUAAAUUGCAAAUAC	0.222575	0.625
55854	LEREPO4	CAUAAAGGAAACUGCGUAU	-1.27211	0.125
55854	LEREPO4	GGAGAUAAGUGUAAGUUCU	-0.622399	0.25
55854	LEREPO4	CGAGAGGGAGGGAACGGAA	0.940093	0.625
55854	LEREPO4	ACUUUCGGUUUGAAGAAUA	0.192557	0.125
55679	LIMS2	CCAUGUGAUUGAAGGCGAU	0.137234	0.625
55679	LIMS2	GGAAGUACUGCGAACACGA	2.09056	0.125
55679	LIMS2	GCAAUAUGUCGGACGCCUU	-0.687385	0.875
55679	LIMS2	GUAAGAGGUGCUACGAGAA	-0.00128792	1
8216	LZTR1	ACACCGACAAGAUCAAAUA	-0.471377	0.25
8216	LZTR1	CCACGUAGCCAUUGUCACA	-0.727071	0.875
8216	LZTR1	ACACAGUGGUGGCCUAUAA	0.805644	0.125
8216	LZTR1	CCACUCGGCCGUCGUCUAU	0.0183338	1
64081	MAWBP	GGUUUACACCAGCGAGUGA	-0.06656	0.875
64081	MAWBP	CGGAGAAUCUGCUGCAAGU	-0.561021	0.25
64081	MAWBP	ACUAAGGGCCAGACGAGCA	-1.23327	0.125
64081	MAWBP	GUGAAAGGGCUUAUUCUUA	-0.000578768	0.875
23295	MGRN1	GAACUCGGCCUAUCGCUAC	-0.125174	0.625
23295	MGRN1	GAACAUGGAUCUGAACUUC	1.50374	0.125
23295	MGRN1	GAGCACUCUUGUCCCUUUA	-1.22084	0.125
23295	MGRN1	CGAAGGAGAUGUGGUGGAA	0.660779	0.125
23609	MKRN2	GGAAUCAUCAGAACCCUAA	-0.321664	0.125
23609	MKRN2	ACUGUGAGGUUCUUUAAUU	-0.349178	0.625
23609	MKRN2	UCACAUGACUUGGCAAACA	-0.245608	1
23609	MKRN2	GGACAAAGUGUGCAGUAUC	-1.73575	0.375
8897	MTMR3	UGAAUGCCGAGAUAUAUUU	-0.185444	1
8897	MTMR3	GGGCAGGCAUUGAGAUACA	-0.580526	0.375
8897	MTMR3	GCAAAGUUAUCAGGUGUCA	0.202212	0.25
8897	MTMR3	GACCAAACGUGGACAGUUC	-2.23955	0.125
84148	MYST1	CAUCGGGAACUACGAAAUU	-0.521741	0.375
84148	MYST1	GGAAAGAGAUCUACCGCAA	-1.93346	0.125
84148	MYST1	GCAACAUCUCCGUGCACGA	-2.05427	0.125
84148	MYST1	ACUUUGACGUGGAGCCGUU	-1.89436	0.125
4839	NOL1	GCAAAGAGGAAGAAAUCUC	0.782138	0.125
4839	NOL1	GCCAAACCAUUGCCUGGAA	-0.520451	0.375
4839	NOL1	GCAACGAUCACCUAAAUUA	-0.626627	0.125
4839	NOL1	GAAGGGCGGUCUCGUUCUG	-0.00200838	0.875
84612	PARD6B	AGACAUCCAUGGAGACUUA	-1.61155	0.25
84612	PARD6B	UCAAAGUACAGGACUAUUA	-0.285941	0.375
84612	PARD6B	GUACAGACACGCUAAUAAA	-0.0888058	0.875
84612	PARD6B	UAGGGUACGUCUUUACAAA	0.189609	0.25
5195	PEX14	GAACUCAAGUCCGAAAUUA	-0.0159514	1
5195	PEX14	CCUCAUAUCUCAGCCAUAC	0.819567	0.125
5195	PEX14	CCAGACAGUGACUCAGUUA	0.867445	0.25
5195	PEX14	AGGCAUUGCAUUUGGCUUU	-0.456306	0.875
55361	PI4KII	GCAUCGGGCUACCACCAAA	-0.265763	0.25
55361	PI4KII	GAGACGAGCCCACUAGUGU	-0.508699	0.875
55361	PI4KII	GGUUGGUGGUGCUGGAUUA	-0.704487	0.375
55361	PI4KII	CAACACUGAUCGAGGCAAU	-0.390121	0.375
5277	PIGA	UAAGAUAGUCCAUCAGUUA	0.259268	0.875
5277	PIGA	UAUAAUACCUGAACUCUGU	0.109774	0.625
5277	PIGA	AAGCCUAGAUUGUAAGAUU	-0.217358	0.375
5277	PIGA	GGGUGAGAAUAAUGAGAUA	-0.406523	0.375
11142	PKIG	UCAGAGGCUGUGAGCGUGA	-0.911541	0.125
11142	PKIG	GGAAUGCGGUCCCUGACAU	1.10465	0.25
11142	PKIG	GGGACCACCUCGUCUUGAA	-2.18068	0.125
11142	PKIG	AGACAAGGAAGCUGGCAAC	-0.974402	0.25
5318	PKP2	GCUAAAGGCUGGCACAACU	0.619132	0.125
5318	PKP2	GCACGCGACCUUCUAAACA	-0.807362	0.875
5318	PKP2	GGAGAGCGCACUUGACUGU	-0.301207	1
5318	PKP2	UUGACUCACUGGUCCAUUA	-1.15925	0.125
5359	PLSCR1	GUAGUGGAUUAGUGAAAGU	1.07807	0.125
5359	PLSCR1	UUACAGACGCUGAUAACUU	-0.616079	0.875
5359	PLSCR1	GAUAAUAUGGGUCAAGAAG	-0.573968	0.375
5359	PLSCR1	CCAAAUCAGCCAGUGUAUA	-0.420237	0.125
11230	PRAF2	GGUCUCAAGCGGACGCCAA	2.72585	0.25
11230	PRAF2	AAUAAAGCCUGUUGCAUCU	0.0215322	0.875
11230	PRAF2	GGGCGUAUAUGUUAGUGUU	0.0329985	1
11230	PRAF2	GUGUGGAUGGAGUCGGGUA	-0.0118774	0.875
5713	PSMD7	UCAGUGUGGUGGAUCAUUU	-2.29526	0.125
5713	PSMD7	GAAAGUACUUGAUGUAUCG	-1.78205	0.25
5713	PSMD7	CUACAGAAGCGUACAUUUC	-1.14151	0.125
5713	PSMD7	AGACGAUUCUGUAUGGUUU	-2.70146	0.125
11122	PTPRT	GAAGAUGGCUGGCGUGAUC	0.733653	0.125
11122	PTPRT	CCAACUACAUUGACGGAUA	0.655365	0.125
11122	PTPRT	GGAGGCUGGUGUUCGAUUA	-1.55074	0.125
11122	PTPRT	GGUCUGGUGUGUCCAACUA	-2.19955	0.125
5768	QSCN6	GAAAUAACGAAGAGUACCU	0.152963	0.875
5768	QSCN6	AGACUGCGCUAGCCACUUC	-3.38717	0.125
5768	QSCN6	CAAGAUAGCUCCCACUGUU	-1.37319	0.125
5768	QSCN6	GAAUCCAGGUCCUUCUAUA	-0.655667	0.125
8766	RAB11A	GAGAUUUACCGCAUUGUUU	-0.0872172	1
8766	RAB11A	GUGCAGUGCUGUCAGAACA	-0.822317	0.875
8766	RAB11A	GCAACAAUGUGGUUCCUAU	-3.19629	0.375
8766	RAB11A	CAAGAGCGAUAUCGAGCUA	-0.794076	0.125
51552	RAB14	CAACUGCACCAUACAACUA	0.359985	0.875
51552	RAB14	GUACAAGAAUAAUCGAAGU	1.12033	0.125
51552	RAB14	GCUCUUAUGGUCUAUGAUA	-1.94776	0.125
51552	RAB14	GAAAAUGGCUUAUUGUUCC	0.169666	0.25
5947	RBP1	ACGAGAAUUUCGAGGAGUA	-2.40383	0.125
5947	RBP1	GGACGGUGACCAUAUGAUC	0.634591	0.375
5947	RBP1	GCAAGCAAGUAUUCAAGAA	0.0731007	0.875
5947	RBP1	GCAAGUGCAUGACAACAGU	-0.818484	0.25
5957	RCV1	CCGAGAAGAUCUGGAAGUA	-0.00263658	0.875
5957	RCV1	GAGCAUCUACGCCAAGUUC	0.374231	0.625
5957	RCV1	UCUACGACGUGGACGGUAA	-1.23494	0.25
5957	RCV1	GAGAUCGUCAUGGCUAUUU	0.0883523	0.875
6236	RRAD	GAAGGUGUCGUGCGCCAGA	-0.124493	1
6236	RRAD	UAUGAUCGCUCCAUUGUAG	0.532811	0.625
6236	RRAD	GCUCGUAACAGCCGCAAGA	0.0351078	0.875
6236	RRAD	GCGCAGGGACAGCAAAGAA	-0.0662397	1
10325	RRAGB	AGUGUAAAGAGCAGCGUGA	-0.0648648	0.625
10325	RRAGB	CUGAGAAAACGACGGAGAA	3.36648	0.125
10325	RRAGB	GGGACAACAUCUUCCGAAA	-0.938849	0.125
10325	RRAGB	GAAGAAGAUUUGAGGCGUU	-0.369787	0.125
22800	RRAS2	GAACUUGUCCGGGUUAUCA	0.505019	0.125
22800	RRAS2	CGUGAUGAGUUCCCAAUGA	-2.74397	0.125
22800	RRAS2	GAACCAACACGGAAAGAAA	0.304932	0.625
22800	RRAS2	GCACGGCAGCUUAAGGUAA	-1.30737	0.25
6239	RREB1	GGGAACAUGCACAGACAUA	-0.0302638	1
6239	RREB1	GGGCAGACCUUUCAUACAG	1.4943	0.125
6239	RREB1	GGAGUUUGUUUGCAAGUAU	0.781022	0.625
6239	RREB1	GAAGAAAGCUGAUGAAGUC	1.23615	0.125
6294	SAFB	UAAGAAGGGUGACGACGGA	-0.0328568	1
6294	SAFB	GAGAGAAGGUUCAAGGUCA	-0.0663946	1
6294	SAFB	CGAACGGACUGUAGUAAUG	2.15679	0.25
6294	SAFB	GGUCGCAGCAGUUGUGGUA	0.458993	0.625
9667	SAFB2	GGCUCAAGAAGGCGGUUAA	0.508118	0.125
9667	SAFB2	UGGCAAUGGAGGACCGAUA	0.360174	0.625
9667	SAFB2	UGAAAUUGGCAUCGAGUUA	0.612044	0.125
9667	SAFB2	CAUCUGACGAGGCGACCAA	1.79038	0.125
462	SERPINC1	UGAUGGAGGUAUUUAAGUU	-0.286465	0.375
462	SERPINC1	GGAGAGUCGUGUUCAGCAU	1.38059	0.125
462	SERPINC1	GUAGCCAACCCUUGUGUUA	-0.762015	0.125
462	SERPINC1	CAACAAAUCCUCCAAGUUA	-0.591356	0.125
6428	SFRS3	GCAACAAGACGGAAUUGGA	-0.031983	0.875
6428	SFRS3	GAGUGGAACUGUCGAAUGG	2.73451	0.25
6428	SFRS3	CGAGAUGAUUAUCGUAGGA	-0.0472474	1
6428	SFRS3	CCAUUGGACUGUAAGGUUU	-1.26484	0.375
6507	SLC1A3	GAGCUGUAGUCUAUUAUAU	-0.151806	0.875
6507	SLC1A3	UGAGAGAGUUCUUUGAUUC	0.0926561	1
6507	SLC1A3	GAACUUCGGACAAAUUAUU	-0.684593	0.125
6507	SLC1A3	CUAGUUGUCUUCUCCAUGU	0.0479895	0.875
1318	SLC31A2	GUAUGAAGGCAUCAAGGUU	-0.248643	0.625
1318	SLC31A2	UUGUAAGCUUUGGGAAUUA	-3.28912	0.125
1318	SLC31A2	GAGCAUCGCCCAUUGGACU	0.52955	0.375
1318	SLC31A2	UUACUGAGCCCAUGACAAU	0.920735	0.375
219855	SLC37A2	GCCUGAAGGGCAACGCCAA	2.67155	0.125
219855	SLC37A2	CGGGAUUGCCAGCUCCAUA	0.836345	0.625
219855	SLC37A2	CGGUUAGUAUACAAAGAGA	-0.506034	0.125
219855	SLC37A2	GCAUCUGGGUGAACGGGCA	-0.0803631	1
85414	SLC45A3	ACACUAUGAUGAAGGCGUU	-0.377935	0.25
85414	SLC45A3	GUAUUUGACAAGAGCGACU	-2.01307	0.125
85414	SLC45A3	UUGCAAUAAUGUCGUCUUA	-0.463569	0.25
85414	SLC45A3	GGCCAAAUACUCAGCGUAG	0.0167827	1
115703	SNX26	CCCAUGUGAUCAAACGGUA	-0.369803	0.375
115703	SNX26	GGUGUUUGGCUGCGAUCUU	0.902208	0.25
115703	SNX26	CGGCAUGCUUGGCCAAUCA	-0.574125	0.125
115703	SNX26	CCGCAUGGCGAGACACAGU	-0.937579	0.125
8675	STX16	AAAUAUUCCACCAGCGAUU	0.00478029	1
8675	STX16	GCUAAUUGAGAGAGCGUUA	-0.30506	0.25
8675	STX16	AGUAGGACUUCAUCGUUUA	0.387729	0.625
8675	STX16	GUAUGAUGUUGGCCGGAUU	0.685678	0.25
6811	STX5A	GAGCCCAGCUGGACGUUGA	0.745895	0.625
6811	STX5A	CAAUCUUGGCAAAGCGCAA	-0.994784	0.125
6811	STX5A	GCUCCAGGAUUUCGUGAGA	1.14527	0.125
6811	STX5A	CAGAACAUUGAGUCGACAA	0.795672	0.25
22987	SV2C	GUAUGAACCAAGCGAAGGA	-0.624948	0.25
22987	SV2C	GCAUGUCUGUCAACGGAUU	0.897573	0.125
22987	SV2C	GCAUAGUGUACCUCGGGAU	1.43545	0.125
22987	SV2C	GGACAGAAUUGGGCGCUUA	0.15769	0.375
6950	TCP1	CCAACCAUAGUUAAAGUUA	-0.367633	0.625
6950	TCP1	AUGAUGAGCUGAUCUUAAU	-1.28365	0.625
6950	TCP1	GGUCUUGAUUUGAGCAAUG	-0.698263	0.625
6950	TCP1	UGAGAUGGAGCGCUCUUUA	-2.05259	0.125
7003	TEAD1	GAAAGGUGGCUUAAAGGAA	-1.25194	0.125
7003	TEAD1	AAACAGGGAUACACAAGAA	1.83423	0.125
7003	TEAD1	CACAAGACGUCAAGCCUUU	3.1212	0.125
7003	TEAD1	CGAUUUGUAUACCGAAUAA	-0.27219	0.125
7046	TGFBR1	CGAGAUAGGCCGUUUGUAU	-0.147611	0.25
7046	TGFBR1	GACCACAGACAAAGUUAUA	0.171778	0.625
7046	TGFBR1	UGCGAGAACUAUUGUGUUA	-1.25727	0.125
7046	TGFBR1	GAGAAGAACGUUCGUGGUU	0.00735489	1
84948	TIGD5	AGUCACAUGCACUGGACGA	1.00225	0.25
84948	TIGD5	CAAUCAUCUCAGUGGCGAA	-0.972215	0.375
84948	TIGD5	AGGUGGGCACUCAGCGCAA	-0.453539	0.25
84948	TIGD5	CCAUCAAGGACAAGCUGCA	1.53354	0.25
7082	TJP1	GAGAAGAAGUGACCAUAUU	-1.17677	0.375
7082	TJP1	GAGGGUACUUUCCACGUUU	1.81895	0.125
7082	TJP1	CUACACUGAUCAAGAACUA	1.90079	0.25
7082	TJP1	CGAGCGAUCUCAUAAACUU	0.116328	0.625
9874	TLK1	GCAAUGACUUGGAUUUCUA	0.559046	0.375
9874	TLK1	GAGUAUGCAAGAUCGAUUA	-0.543887	0.625
9874	TLK1	GAAGCUCGGUCUAUUGUAA	-0.674775	0.875
9874	TLK1	GUUCAAAGAUCACCCAACA	0.436772	1
7161	TP73	GCAAUAAUCUCUCGCAGUA	-0.697513	0.625
7161	TP73	CCACCAUCCUGUACAACUU	0.0312536	0.875
7161	TP73	GAGACGAGGACACGUACUA	-1.0702	0.125
7161	TP73	GAACUUUGAGAUCCUGAUG	-0.404069	0.125
7726	TRIM26	UGAGAGACUUGGAAUAUAA	0.278744	0.625
7726	TRIM26	GCAUCGCCCUGGAUUAUGA	-0.273174	1
7726	TRIM26	CUAAACAGGUAUCCACGGA	1.46362	0.25
7726	TRIM26	CAACGAGGCCUGAGGGAAU	0.146643	0.625
10497	UNC13B	GGAUCGACCUCUCUACAUA	0.241365	0.625
10497	UNC13B	UAAGUGAACUAGACCAGUA	0.0920438	0.625
10497	UNC13B	GAUGAGAUCUGUGGAACUA	-2.63099	0.125
10497	UNC13B	CAACAACUGCCACGACUUA	-0.628421	0.375
373856	USP41	CUGCAAUAAGGUCUGGCUA	0.621475	0.375
373856	USP41	UCAGGAAGAUCACGGAGUU	0.284328	0.625
373856	USP41	GGGCUGGUGCUUUGGUGAU	0.0308631	1
373856	USP41	UCAAAUGACUGCUUUAACU	0.435079	0.625
57617	VPS18	CAAAGCAGCGCAUUGACUU	-0.917058	0.125
57617	VPS18	GACGUAAGGAUGACGCAAA	0.800707	0.375
57617	VPS18	GCAAUCAGCUGUGCAUGAG	-0.369299	0.375
57617	VPS18	GGGCGUAGCUUUGUUAUUG	-1.62485	0.125
253461	ZBTB38	GGAAACGAAGCCAUUGUGA	-0.328866	0.625
253461	ZBTB38	CAGAUAAAGUGGGUAGGUU	-0.0818036	1
253461	ZBTB38	GUAGUUAUGUGACCUUAUC	-0.142634	1
253461	ZBTB38	AAACUUUCAUGACCUACUA	0.166857	0.875
353274	ZNF445	GUGUGAAGUUAGAGUGCUU	-2.1531	0.125
353274	ZNF445	CAGCAGAUAUAAACGCUUA	-0.0296103	1
353274	ZNF445	UGAAUAGGGAACUGGGUAA	-1.65886	0.375
353274	ZNF445	UAAACGAACGCUUAAGUAA	-0.106167	1
7554	ZNF8	AAAGCCAGGUGCAGGACAA	-0.572054	0.125
7554	ZNF8	GGAGCAAGGGACCGAGCUA	-2.64869	0.125
7554	ZNF8	CACUCAAGGAGCAGAAUAA	-0.115513	0.875
7554	ZNF8	AGUCAGGCCAUUCCAAUUA	-1.52649	0.25
23456	ABCB10	CCAUAGAAGUAUUUACGAA	0.159905	0.625
23456	ABCB10	UCAAGAAGCUCUAGAUCGA	-0.964964	0.125
23456	ABCB10	GGAAGAACGGUGUUAGUUA	-0.246682	0.375
23456	ABCB10	GGGCAGAAACAGCGGAUUG	1.1873	0.125
87	ACTN1	UGACUUACGUGUCUAGCUU	-1.64421	0.125
87	ACTN1	GAGACAGCCGACACAGAUA	-0.282152	1
87	ACTN1	GAAUACGGCUUUUGACGUG	0.864608	0.25
87	ACTN1	GAACUGCCCGACCGGAUGA	0.909502	0.125
165	AEBP1	GGUGGUGGCUCGUUUCAUC	-0.241752	1
165	AEBP1	GCGAGCGGCUAGUAUCCUA	-0.131539	0.125
165	AEBP1	UCACAACAGUAGAGACCUA	0.126377	1
165	AEBP1	CACCUAAGGCCACCAAGAA	0.297423	0.375
335	APOA1	GGAAAACAGCUAAACCUAA	-0.446894	0.25
335	APOA1	GAGACUAUGUGUCCCAGUU	-0.825916	0.125
335	APOA1	GGGAUAACCUGGAAAAGGA	-0.161954	0.875
335	APOA1	CUAAGAAGCUCAACACCCA	-0.364437	0.625
435	ASL	CCUAUUACCUGGUCCGCAA	0.824674	0.125
435	ASL	GAGCAGAACUCAACUUUGG	0.045141	1
435	ASL	GCUCAUUGGUGCAACGGCA	-1.28222	0.125
435	ASL	CCAGAUACUCCAUGGCCUA	-0.520714	0.125
9114	ATP6V0D1	ACAUCGAGAUCAUCCGCAA	0.897899	0.125
9114	ATP6V0D1	CAUCAAUUCUUUCGGCACA	-0.365254	0.625
9114	ATP6V0D1	UCAAGAACGUGGCCGAUUA	-0.705442	0.125
9114	ATP6V0D1	GUUACAUGAUCGACAACGU	-1.22607	0.125
526	ATP6V1B2	UAUUCAAUGGAUCGGGAAA	1.41108	0.125
526	ATP6V1B2	CAGCUGAAUUUCUGGCGUA	-1.01601	0.875
526	ATP6V1B2	GCACUUAUGUUUACGGAUA	-0.564828	0.25
526	ATP6V1B2	GGGAGAAACGGCUCGAUUA	-0.770832	0.25
718	C3	GGACGAAUGCCAAGACGAA	0.395472	0.125
718	C3	CAACUCACCUGUAAUAAAU	0.0228238	0.875
718	C3	CCACUGAGUUUGAGGUGAA	0.583467	0.25
718	C3	GGACAAAGUCGGCAAGUAC	-0.539642	0.625
377677	CA13	CCAUAAACCCUUCAACUCA	0.0568889	1
377677	CA13	ACUGGAAUUCAGACAAAUA	0.190173	0.125
377677	CA13	GGUAAACAAACUCGAUUCA	-0.157036	0.625
377677	CA13	CUGCCGUGUUGAUAGAAUA	0.411776	0.625
8911	CACNA1I	GCAAGAUGAUCGACGUCUA	0.659785	0.125
8911	CACNA1I	GACCAGAGCUCAUCCAACA	-0.869853	0.875
8911	CACNA1I	UGGCAGGGAUGGUCGAGUA	0.295126	0.125
8911	CACNA1I	CAUUUGGGCUCUUCGACUA	-0.341632	0.875
783	CACNB2	GACAAAGCCCGUUGCAUUU	-0.0148409	1
783	CACNB2	GGAUAGGGCGAUUGGUAAA	-0.0766004	1
783	CACNB2	GGGCGGAUAUCCAUCACAA	0.594208	0.625
783	CACNB2	CAACACAAGGUCAAGCUUA	-0.669599	0.125
820	CAMP	CGACACAGCAGUCACCAGA	-0.0448036	0.875
820	CAMP	AGAUUGGCAAAGAGUUUAA	-0.616516	0.125
820	CAMP	AGAAUUGUCCAGAGAAUCA	-0.97225	0.25
820	CAMP	GAUUUGCCCUGCUGGGUGA	-0.0698323	0.875
998	CDC42	GAUGACCCCUCUACUAUUG	-1.21967	0.125
998	CDC42	CUGCAGGGCAAGAGGAUUA	-1.59921	0.125
998	CDC42	GCAGUCACAGUUAUGAUUG	-0.446649	0.625
998	CDC42	CGGAAUAUGUACCGACUGU	0.352123	0.625
1147	CHUK	GCGUGAAACUGGAAUAAAU	0.174457	0.875
1147	CHUK	GCAGAUGACGUAUGGGAUA	-0.379049	0.125
1147	CHUK	GGAGUUAGAGGCUGUGAUA	-1.78282	0.25
1147	CHUK	GCAAGUUGUUGGGCUGUAA	0.630334	0.125
9793	CKAP5	UAAGUAAGGUGUUCAAUCA	0.437116	0.875
9793	CKAP5	GAAUAUAGGUGAACUUCCA	1.41593	0.25
9793	CKAP5	GGCCAAAGCUCCAGGAUUA	2.31456	0.25
9793	CKAP5	CAAAGGAUGUCAUUCGUAA	0.188285	0.125
1213	CLTC	CGUAAGAAGGCUCGAGAGU	1.32557	0.125
1213	CLTC	GCAGAAGAAUCAACGUUAU	4.63807	0.125
1213	CLTC	GAGAAUGGCUGUACGUAAU	4.33219	0.125
1213	CLTC	UGAGAAAUGUAAUGCGAAU	0.728605	0.125
1314	COPA	GAACAUUCGUGUCAAGAGU	1.6885	0.125
1314	COPA	GCAAUAUGCUACACUAUGU	0.38939	0.875
1314	COPA	ACUCAGAUCUGGUGUAAUA	2.24361	0.25
1314	COPA	GCGGAGUGGUUCCAAGUUU	0.0861503	0.875
1315	COPB	CAUAUAAGAAUUCGUGCAA	0.166897	0.25
1315	COPB	CCAAGAUUGCAUUGCGCUA	2.29373	0.125
1315	COPB	AUUAUUAAGGAGAGCGACA	-1.85769	0.125
1315	COPB	CCUCAUGACUUCGCAAAUA	-0.088399	0.625
9276	COPB2	GAUAUUGACACAACAGAUA	0.132131	1
9276	COPB2	GCAGAUGACCGUCUUGUUA	-0.950649	0.375
9276	COPB2	GAUAUGGGCAGUUGUGAAA	0.11932	0.875
9276	COPB2	GGACACACCCAUUAUGUUA	0.725147	0.125
1373	CPS1	GAGGUGUGCUCAAGGAAUA	-0.442327	0.625
1373	CPS1	CAAGGGAGCUGAGGUUAAA	0.308306	0.125
1373	CPS1	GCUGGGAUCUUGACCGUUU	-0.353871	0.375
1373	CPS1	UGGUGUGGCUGAACAAUUA	2.07174	0.125
1445	CSK	GAAAUUCUCCACUAAGUCU	1.0641	0.125
1445	CSK	ACGAGGAGGUGUACUUUGA	-0.0363095	0.875
1445	CSK	GCGAGUGCCUUAUCCAAGA	-0.479667	0.625
1445	CSK	UCAAGUGCAUUAAGAACGA	-0.914237	0.125
1490	CTGF	CGAUUAGACUGGACAGCUU	1.06636	0.125
1490	CTGF	GAGAGACAUUAACUCAUUA	-0.150384	0.625
1490	CTGF	ACAAUGACAUCUUUGAAUC	0.477353	0.125
1490	CTGF	AGGAAGAUGUACGGAGACA	2.13456	0.125
8722	CTSF	UGAGAAGGGUUACUACUAC	0.76396	0.375
8722	CTSF	GAGGAGGAGUUCCGCACUA	-0.847378	0.25
8722	CTSF	CCUAUAACCGGACAUAUGA	-0.552069	0.25
8722	CTSF	GCAACAAGAUGAAGCAAGC	-0.114358	1
1514	CTSL	GAGAAACCAUUGUGGAAUU	0.10231	0.875
1514	CTSL	CCAUUUCUGUUGCUAUUGA	-0.250724	0.625
1514	CTSL	GCACAGAAUCAGAUAACAA	-0.197077	0.625
1514	CTSL	GCAGUGAAGACAUGGAUCA	0.489018	0.25
1650	DDOST	GGGCAGUGAGUGCGGGAUU	0.548845	0.25
1650	DDOST	UCAAGUUGCCCGACGUGUA	0.0237701	1
1650	DDOST	ACACGCAGUAUGAGCGCUU	-0.441167	0.25
1650	DDOST	CGGGAGACUCAUUCGCUUU	-0.53669	0.875
1654	DDX3X	GAUGCUGGCUCGUGAUUUC	-3.58737	0.125
1654	DDX3X	CAGAUUUAGUGGAGGGUUU	-0.793421	0.125
1654	DDX3X	CAGUACAGAUCUACGAAGA	1.04301	0.25
1654	DDX3X	GCAACACUGGGAUUAAUUU	-0.408497	0.125
8653	DDX3Y	CUACAGGCCUGGUUGGAUU	-1.08321	0.25
8653	DDX3Y	AGACUUAGAUAAACGGUCA	-0.0668607	0.625
8653	DDX3Y	GAGCAAGUACAGCGAGCAA	-2.15985	0.125
8653	DDX3Y	CUGGAUAGGCACUUGGGAA	-0.932906	0.25
22907	DHX30	GCCGAUGGCUGACGUAUUU	0.574188	0.375
22907	DHX30	GCAGCUUUGAUGUGCGCAA	0.653054	0.125
22907	DHX30	AGUGCUAGCUGAUCGCUUU	-0.532866	0.25
22907	DHX30	CCAUAGAUGUUACCGACUU	0.159837	0.875
23405	DICER1	GAAUAUCGAUCCUAUGUUC	-1.19111	0.125
23405	DICER1	ACACAGCAGUUGUCUUAAA	0.127796	0.125
23405	DICER1	GAAUAUGGUUGUUUGAAGA	0.693308	0.25
23405	DICER1	UAAAGUAGCUGGAAUGAUG	0.40343	1
23341	DNAJC16	GAGCAGUGGCUGAAGCGAU	0.18056	1
23341	DNAJC16	ACUCUAAUGAUGAGCGAGA	0.936744	0.25
23341	DNAJC16	CGUGAAAAUCUGCGACAAU	0.0118896	1
23341	DNAJC16	AGGAAUCAUUAACGGGAAA	0.40403	0.25
1994	ELAVL1	GACAAAAUCUUACAGGUUU	-0.632641	0.625
1994	ELAVL1	GACAUGUUCUCUCGGUUUG	-1.01429	0.625
1994	ELAVL1	ACAAAUAACUCGCUCAUGC	-0.146447	0.875
1994	ELAVL1	GCUCAGAGGUGAUCAAAGA	-0.21725	0.25
2052	EPHX1	UCCCUGAUCUGCACUAAUA	0.439662	0.25
2052	EPHX1	GGGUCUGGCUGCCUAUAUU	0.32263	0.375
2052	EPHX1	CACCAAGCCUGACACCGUA	1.61624	0.375
2052	EPHX1	GGACAGCUGCUUCCACUAU	1.71221	0.125
2107	ETF1	AAACUGAACUAAGUCAAUC	-0.180426	0.625
2107	ETF1	GAGCUACGUUGGAAAUUGU	1.32145	0.125
2107	ETF1	UAACUAUGUUCGGAAAGUA	1.79509	0.125
2107	ETF1	AACAUUAAGUCACGAGUAA	0.364769	0.625
2130	EWSR1	GCAGAGAUCGGCCCUACUA	2.24436	0.125
2130	EWSR1	GAGUAGCUAUGGUCAACAA	-1.21414	0.625
2130	EWSR1	GCACUCAGCCUGCUUAUCC	0.227079	0.375
2130	EWSR1	GAUCUAGGCCCUCCUGUAG	-0.282553	0.25
2197	FAU	AAGAAGACAGGUCGGGCUA	-0.47158	0.625
2197	FAU	GAGGUGACCGGCCAGGAAA	-0.211429	0.625
2197	FAU	CCGCAUGCUUGGAGGUAAA	1.23027	0.375
2197	FAU	UGCCAACUCUUAAGUCUUU	0.242529	0.875
10516	FBLN5	GAUACCAGAUGGAUGAAAG	0.446176	0.25
10516	FBLN5	GCAGACGUGCUACAAUUUA	-0.402346	0.625
10516	FBLN5	GUGCAAACCUGCGUCAACA	0.0187252	1
10516	FBLN5	GGACGAGUGUGCAACAGAU	0.144354	0.625
26509	FER1L3	CGGCGGAUGCUGUCAAAUA	0.184368	0.375
26509	FER1L3	UUAUAGAAGACACGAGAUA	0.716357	0.125
26509	FER1L3	GGCGAAGGCUGGUCCGAAA	0.257977	0.25
26509	FER1L3	GAUUGAGGGCCGACAGUUA	-0.77133	0.625
2296	FOXC1	GAAUAGUAGCUGUCAAAUG	0.384896	0.625
2296	FOXC1	GUCCGGAGCUUUCGUCUAC	0.749408	0.25
2296	FOXC1	GAACAACUCUCCAGUGAAC	-0.436243	0.25
2296	FOXC1	GAGCAGAGCUACUACCGCG	-2.82678	0.125
79695	GALNT12	CCCAGAAAGAAAUACGCUA	0.706261	0.375
79695	GALNT12	CCAAUGAGCUUUCGGGACU	1.94337	0.125
79695	GALNT12	CUAUAACCCUCCCGAUGAA	0.222317	0.625
79695	GALNT12	ACUGGAACACCUUCGAAUA	-0.474853	0.125
2597	GAPDH	CAAUAUGAUUCCACCCAUG	-0.40102	0.125
2597	GAPDH	GACCUGACCUGCCGUCUAG	0.274384	0.625
2597	GAPDH	CAACGGAUUUGGUCGUAUU	-0.387869	0.125
2597	GAPDH	GCGAUGCUGGCGCUGAGUA	1.69752	0.25
2820	GPD2	GAGAGUGGCCUUAUUACUA	-1.28103	0.25
2820	GPD2	GCAGGAAUUUGACGUGAGA	1.03691	0.125
2820	GPD2	CUUCAGACAUUGACAGGUA	-0.209394	0.875
2820	GPD2	CGACAGAAGAGUUCCAAUU	0.309728	0.375
9524	GPSN2	CCGCGUGGAUGGCCUAUUA	-0.395029	0.875
9524	GPSN2	AAAUAUGACUUUACGUCCA	2.01263	0.125
9524	GPSN2	GCACUAUGCCUUUGCGCAA	0.0964793	0.875
9524	GPSN2	GGGUCCAAGACGCGGAAGA	-0.333029	0.25
2885	GRB2	UGAAUGAGCUGGUGGAUUA	1.87437	0.25
2885	GRB2	CGAAGAAUGUGAUCAGAAC	-0.907076	0.125
2885	GRB2	AGGCAGAGCUUAAUGGAAA	-0.38737	0.375
2885	GRB2	GAAAGGAGCUUGCCACGGG	-0.118995	0.875
2978	GUCA1A	GAACAGAAGCUCCGCUGGU	-0.00947224	1
2978	GUCA1A	AAGGACGGCUACAUUGAUU	0.220844	0.875
2978	GUCA1A	ACACGAAGCCUGGACCUUA	1.33696	0.25
2978	GUCA1A	CAGAGGAGUUCACCGAUAC	0.426152	0.25
3033	HADHSC	GAAAUUAGGAGCCGGUUAC	0.216449	0.625
3033	HADHSC	GAUUAUGUCGGACUGGAUA	0.800965	0.125
3033	HADHSC	CCAGAAGACAUUUGAAUCU	-0.502438	0.375
3033	HADHSC	GCAAUCAGGCUGUAUGAAC	0.684418	0.25
3052	HCCS	CAUAAACCGUUGCGGGACA	-0.690996	0.125
3052	HCCS	GCACUGCGGCUGAGAAUAA	-0.708943	0.25
3052	HCCS	GGAUAGAGUACUUUCAACU	-0.446994	0.25
3052	HCCS	CGGUUUGGAGGGAAAGCAA	1.50776	0.125
81502	HM13	GAAACAAUCACCAGCCGGG	0.841479	0.125
81502	HM13	GCGGCAAGAAUGCUUCAGA	0.181158	0.625
81502	HM13	AUUUCUUCGUGCUGGGAAU	0.405994	0.375
81502	HM13	GCCCUCAGCGAUCCGCAUA	0.497084	0.125
3190	HNRPK	UGACAGAGUUGUUCUUAUU	-0.944839	0.125
3190	HNRPK	UAAACGCCCUGCAGAAGAU	-1.90768	0.125
3190	HNRPK	GCAAGAAUAUUAAGGCUCU	-3.70544	0.125
3190	HNRPK	GGUCGUGGCUCAUAUGGUG	-2.43824	0.125
3303	HSPA1A	GCGAGAGGGUGUCAGCCAA	4.28011	0.125
3303	HSPA1A	GAUCAACGACGGAGACAAG	-0.23845	0.625
3303	HSPA1A	GUCAAGAGGUCAUCUCGUG	-0.404736	0.375
3303	HSPA1A	GCUCCGACCUGUUCCGAAG	1.22756	0.125
3679	ITGA7	GGCCCUCAAUAGCUACUUA	-1.67625	0.125
3679	ITGA7	UAUGAUUGGUCGCUGCUUU	0.140845	1
3679	ITGA7	CAAGGCCAGUCGCUCAGAA	-2.46003	0.125
3679	ITGA7	GAGGAGUACUCAGCUGUGA	0.989384	0.25
3716	JAK1	GACAUGAUAUUGAGAACGA	0.955553	0.125
3716	JAK1	CGGAUGAGGUUCUAUUUCA	-1.54017	0.125
3716	JAK1	CCACAUAGCUGAUCUGAAA	0.450198	0.25
3716	JAK1	UUACAAGGAUGACGAAGGA	-0.813816	0.25
3843	KPNB3	GCACUUCCCUCUGAUGUUC	0.485372	0.875
3843	KPNB3	GCAAAUGAGCAUAAUGUUG	0.570051	0.25
3843	KPNB3	GAAUGUUAGUUCAGUGUAU	0.0725327	1
3843	KPNB3	UAAGACCAAUGCUCCAAUA	0.208279	0.625
3851	KRT4	GGAAGCAGCUAGAUACCUU	0.599374	0.25
3851	KRT4	GUGCCAGACUCUUCAGGUA	-0.595582	0.375
3851	KRT4	AGGCAUCAGCGGAGGAUUA	-0.629778	0.875
3851	KRT4	GAACAAGAGACGAUAGAGG	-0.978297	0.125
3881	KRTHA1	GCGGAUGAUUUCAGAACCA	0.672675	0.875
3881	KRTHA1	UGAAUCGGGUGCUGAACGA	1.20496	0.25
3881	KRTHA1	GUAGCGAGAAGGAGACUAU	-0.101394	0.625
3881	KRTHA1	GCAAUUCCUUCGUGCGCUA	1.22935	0.125
4059	LU	CGGGAACCCACGACCAUUA	-0.13125	1
4059	LU	GAGGUGCGCUUGUCUGUAC	-0.463317	0.375
4059	LU	GCUAAAGACAGCGGAAAUA	-0.547152	0.25
4059	LU	CGAGGAAAGUCUGUCAUUC	1.00381	0.625
9020	MAP3K14	GCCAGUGGAUUAUGAGUAC	0.022736	1
9020	MAP3K14	GAACCGGGCACUACAGCAA	-0.407314	0.25
9020	MAP3K14	GGAUUGACCUCACCCAGAA	1.25708	0.125
9020	MAP3K14	GUCCAAAUACAGUCUCUUA	-0.965543	0.125
5594	MAPK1	GGUGUGCUCUGCUUAUGAU	-0.477597	0.125
5594	MAPK1	CACCAACCAUCGAGCAAAU	1.53481	0.125
5594	MAPK1	UCGAGUAGCUAUCAAGAAA	0.213689	0.625
5594	MAPK1	ACACCAACCUCUCGUACAU	0.0535827	1
29088	MRPL15	AGAGUAAGAUCAGGACGUA	0.366719	0.625
29088	MRPL15	AGUCAUGGGUCACGGAAGA	-0.123377	1
29088	MRPL15	GCUGACACCUUUACGGCAA	2.13462	0.125
29088	MRPL15	UGGCCAACUUAAAGCCGAA	1.09315	0.125
51642	MRPL48	CAUCUGACUGCAUAUGAUA	0.61625	0.125
51642	MRPL48	CGGUUUGAGUGCUACGUUU	1.7715	0.125
51642	MRPL48	CUGGGUAGUUAGAGUUCAU	-2.18423	0.125
51642	MRPL48	GCACUUAAUUAAAGCAGAA	0.05041	1
8776	MTMR1	GGAAAGUCAAGCAACGAUU	-0.630298	0.625
8776	MTMR1	GGAGACAAUUCCUGUGGUA	0.439681	0.25
8776	MTMR1	GAGCUAUUCUUGAUUACAA	-0.515566	0.125
8776	MTMR1	GAGAUAGUGUGCAAGGAUA	0.101568	0.875
8775	NAPA	UCGACAUGCUCAACGCCAA	1.99485	0.125
8775	NAPA	CAGAGUUGGUGGACAUCGA	2.88289	0.125
8775	NAPA	GAUUCACGAUUGCGGCCAA	-0.118962	1
8775	NAPA	CCUCAAGUACAGCGCCAAA	0.440608	0.625
4747	NEFL	GCACCGCACGCUCAGCUUA	-0.937507	0.25
4747	NEFL	GGACACGAUCAACAAAUUA	-0.617856	0.125
4747	NEFL	CACGAUACCUAAAAGAAUA	0.490989	0.25
4747	NEFL	AUAUUGAGAUUGCUGCUUA	0.923162	0.125
257194	NEGR1	CUGUAGAAUUGCUCAUUAU	0.175524	0.875
257194	NEGR1	GAAUCAGAGUAUUAGGGUA	0.138507	0.625
257194	NEGR1	GUAGGUAAAUUGAGGUAUA	-0.745221	0.125
257194	NEGR1	AUAUGAAUGCAGUGCGGAA	-0.79139	0.125
10528	NOL5A	GGAGAGAUACCACGAAAGA	0.382207	0.375
10528	NOL5A	CAGUAUUGCCUCACGAAUC	-0.811887	0.25
10528	NOL5A	AGAACAAGUUGAAGAGCGA	-2.31672	0.125
10528	NOL5A	CCUAAUUGGGGAAGCGGUA	-0.512145	0.625
65083	NOL6	GGACGGAGCCAUUCGGGAA	-0.882762	0.25
65083	NOL6	CCAAGAACAAUGUGCGCUC	-0.00772187	1
65083	NOL6	AGUCAACGGGAUCAGUUUA	-0.167905	1
65083	NOL6	AGAAGAAGAAGGAUCGGAU	-1.64886	0.125
51602	NOP5/NOP58	CCUCAAAUCUAGACGGGAU	0.184613	0.375
51602	NOP5/NOP58	ACGCAAAAUAGAACAGGUA	1.65235	0.125
51602	NOP5/NOP58	AGAGAGAGAACGAGGAUUA	0.430998	0.125
51602	NOP5/NOP58	CAUUAUGCGAUGUAGAGAA	0.441048	0.125
10298	PAK4	GAGUAUCCCAUGAGCAGUU	0.686826	0.25
10298	PAK4	CCAUGAAGAUGAUUCGGGA	-0.666988	0.25
10298	PAK4	GGAUAAUGGUGAUUGAGAU	-0.310464	0.375
10298	PAK4	GGGACUACCAGCACGAGAA	-0.394475	0.125
142	PARP1	GUUCUUAGCGCACAUCUUG	-0.0952537	1
142	PARP1	GAUUUCAUCUGGUGUGAUA	0.23664	0.125
142	PARP1	CCAAUAGGCUUAAUCCUGU	-0.0602084	0.875
142	PARP1	GAAAACAGGUAUUGGAUAU	-1.19693	0.125
5094	PCBP2	GAAAGGAGAAUCAGUUAAG	-0.288801	0.375
5094	PCBP2	GAUUGAAGGUGGAUUAAAU	-0.955954	0.125
5094	PCBP2	CGAUUUGAUUGGCUGCAUA	-1.28135	0.125
5094	PCBP2	GGAAAGGAAGUUGGCAGUA	-2.46817	0.125
55825	PECR	GUUUACAGCUCCUGGAUGA	-0.21928	0.25
55825	PECR	GAGGAUCUAUCGUCAAUAU	2.44594	0.125
55825	PECR	CAACCUCACCAAAUCUUUA	-0.181179	0.875
55825	PECR	CGUAUGAGGUACCAGAUCA	-1.15534	0.125
29941	PKN3	CUUCUGCGAUCCUGUCAUU	0.679882	0.125
29941	PKN3	GCUCAGCCGGGACGAGAUA	-0.218417	0.25
29941	PKN3	CUACGUGGCUUGUGUUGUC	-0.73418	0.125
29941	PKN3	GGGCUUGAGUUCAUUCAGA	0.757246	0.25
5454	POU3F2	GACCUUUGCAGGCGAGUAA	-0.0484173	0.875
5454	POU3F2	GCAAGAAUCCGGUUUGGAA	-0.437018	0.25
5454	POU3F2	CCAGUUAGGUAUUAGAUAA	-0.257663	0.25
5454	POU3F2	GGAUCAAACUGGGAUUUAC	-0.0785832	0.875
5480	PPIC	GCAGAAUUGUGAUUGGCCU	-0.1439	0.625
5480	PPIC	CCAGAUCACAGGAAAGUUA	0.575785	0.625
5480	PPIC	GCUGCUACCUCUCGUGCUU	1.15404	0.625
5480	PPIC	GUGGCAAGAUAGACGUGAA	0.46935	0.125
9588	PRDX6	CGAAAGGAGUCUUCACCAA	0.960614	0.25
9588	PRDX6	GGACGUGGCUCCCAACUUU	-1.37922	0.125
9588	PRDX6	CCAAGAGGAAUGUUAAGUU	-0.0113366	1
9588	PRDX6	GAAAUACCUCCGCUACACA	0.545103	0.625
5610	PRKR	GUAAGGGAACUUUGCGAUA	0.37272	0.875
5610	PRKR	CCACAUGAUAGGAGGUUUA	-0.365145	0.625
5610	PRKR	CGACCUAACACAUCUGAAA	0.35297	0.125
5610	PRKR	GCGAGAAACUAGACAAAGU	0.0959699	0.875
10594	PRPF8	UGACGGGCAUGUAUCGAUA	2.73927	0.125
10594	PRPF8	GCAGAUGGAUUGCAGUAUA	-1.02909	0.625
10594	PRPF8	GAACAGACGCCUGACUUUA	0.890378	0.125
10594	PRPF8	GAUAAGGGCUGGCGUGUCA	-0.419299	0.375
5725	PTBP1	GGCACAAGCUGCACGGGAA	-1.06531	0.125
5725	PTBP1	GAACUUCCAGAACAUAUUC	0.636287	0.125
5725	PTBP1	GCAUCACGCUCUCGAAGCA	-0.177157	0.625
5725	PTBP1	CGUCAAAGGAUUCAAGUUC	0.185799	0.125
25797	QPCT	CCUUAAAGACUGUUUCAGA	-0.544237	0.25
25797	QPCT	CUAUGGGUCUCGACACUUA	-0.519599	0.125
25797	QPCT	GGAACUUGCUCGUGCCUUA	1.111	0.125
25797	QPCT	GUACCGGUCUUUCUCAAAU	-0.508134	0.25
5868	RAB5A	GGAAGAGGAGUAGACCUUA	-1.14472	0.875
5868	RAB5A	UGACACUACAGUAAAGUUU	-0.263361	0.125
5868	RAB5A	GCAAGCAAGUCCUAACAUU	0.101336	0.375
5868	RAB5A	AGAGUCCGCUGUUGGCAAA	0.250526	0.625
7879	RAB7	GAUGGUGGAUGACAGGCUA	-1.55175	0.125
7879	RAB7	GGGAAGACAUCACUCAUGA	0.613028	0.125
7879	RAB7	CUAGAUAGCUGGAGAGAUG	0.578151	0.375
7879	RAB7	AAACGGAGGUGGAGCUGUA	2.32888	0.125
10244	RAB9P40	CCACAGCUGUUCAUAUUUA	0.650514	0.375
10244	RAB9P40	GGUAUGAACAUGCUAGCUU	1.66024	0.125
10244	RAB9P40	GGAUUCAGCUGACAAAGUA	-2.00824	0.125
10244	RAB9P40	GGAAAUCGAAAUUGUCUAC	0.249773	0.625
5879	RAC1	GUAGUUCUCAGAUGCGUAA	-0.592879	0.375
5879	RAC1	AUGAAAGUGUCACGGGUAA	0.641659	0.375
5879	RAC1	GUGAUUUCAUAGCGAGUUU	-0.77357	0.25
5879	RAC1	GAACUGCUAUUUCCUCUAA	-1.10161	0.375
5894	RAF1	AUUCAAAGAUGCCGUGUUU	1.80313	0.125
5894	RAF1	ACAGAGAGAUUCAAGCUAU	0.455775	0.375
5894	RAF1	GUAAAUGGCACGGAGAUGU	-1.75778	0.125
5894	RAF1	CAAAGAACAUCAUCCAUAG	-0.421786	0.125
5901	RAN	CUAGGAAGCUCAUUGGAGA	1.19908	0.375
5901	RAN	GGAAAGUGAAGGCGAAAUC	1.14119	0.125
5901	RAN	GAAAAGCCCUUCCUCUGGC	0.256332	0.625
5901	RAN	GAGAAGAAGUAUGUAGCCA	3.36095	0.125
5970	RELA	GGAUUGAGGAGAAACGUAA	0.771166	0.125
5970	RELA	CCCACGAGCUUGUAGGAAA	0.218571	0.625
5970	RELA	GGCUAUAACUCGCCUAGUG	1.994	0.125
5970	RELA	CCACACAACUGAGCCCAUG	0.300338	0.375
55072	RNF31	GCAGAAUACUCAUCCAAGA	-0.167802	0.25
55072	RNF31	CCUAGAACCUGAUCUUGCA	0.388322	0.25
55072	RNF31	GGCGUGGUGUCAAGUUUAA	-0.0501463	0.875
55072	RNF31	GCCGAGAUGUGCUGCGAUU	-0.493511	0.25
9475	ROCK2	UAGAAUAUGUGGCCUAGAA	-1.21771	0.25
9475	ROCK2	GCAACUGGCUCGUUCAAUU	-0.217224	0.625
9475	ROCK2	CAAACUUGGUAAAGAAUUG	0.0798365	0.875
9475	ROCK2	GAAACUAAUAGGACACUAA	-0.547199	0.125
6233	RPS27A	CACAAGAGAAAGAAGGUUA	-0.256827	0.375
6233	RPS27A	GGGUGUUUAUGGCAAGUCA	1.50875	0.25
6233	RPS27A	GAAGACAAGUAACUGUAUG	0.828479	0.375
6233	RPS27A	AAUGUUGUCUGACUUACUG	-0.176665	0.625
83694	RPS6KL1	CAGAGGAGAUCUUCAACUG	1.62764	0.125
83694	RPS6KL1	GGGAGUGCCUGACAUGACA	-2.84283	0.125
83694	RPS6KL1	GAAUGGCACUGUCCCAGAG	0.905098	0.125
83694	RPS6KL1	GGAGGGACCUUUGUGGUGA	-0.417053	0.375
6389	SDHA	AAAGGUUUAUGGAGCGAUA	-0.286032	0.25
6389	SDHA	GGACUGGCCACUCGCUAUU	0.170492	0.25
6389	SDHA	CGAAGGACCUGGCGUCUAG	0.212765	0.375
6389	SDHA	GGUGCUGGUUGUCUCAUUA	0.858784	0.375
5265	SERPINA1	CCUAUGAUCUGAAGAGCGU	-0.622895	0.125
5265	SERPINA1	GAACUCACCCACGAUAUCA	-0.541824	0.875
5265	SERPINA1	GAUGAAGCGUUUAGGCAUG	0.0146402	0.875
5265	SERPINA1	CCAAGAAACAGAUCAACGA	-0.891917	0.125
23235	SIK2	CAACAGGUCUCCAGUGAGC	-1.13038	0.125
23235	SIK2	AAUCAUGGCCGGUUAAAUG	0.477184	0.25
23235	SIK2	GAAAGCGUCUCCACUCUCC	-1.09034	0.125
23235	SIK2	GAAAAUCUACCGAGAAGUA	0.00372243	1
57468	SLC12A5	CAGGAGACAUCGCGUGUAU	-0.251511	0.625
57468	SLC12A5	CGGAAGUGCAAGAUGCGUA	-0.108635	0.625
57468	SLC12A5	UAACCAAGAAUGAGCGGGA	0.803221	0.375
57468	SLC12A5	GGGUAAUUGUCAUCGGAUC	-0.676749	0.125
64750	SMURF2	GUUAAUGACUGGAAGGUAA	-0.548899	0.375
64750	SMURF2	CCACUUUGUUGGACGAAUA	1.7063	0.25
64750	SMURF2	GCAAAAGUAUCCCUGUUAA	-0.246041	0.625
64750	SMURF2	AGAAUACGCUUGAUCCAAA	-0.603757	0.125
81788	SNARK	GCGCGAAGCUAGGCAUUUC	7.03829	0.125
81788	SNARK	UGACACGGCUGAUGACACU	0.400617	0.25
81788	SNARK	GAACAGAGUUGUCCACCGA	2.70853	0.125
81788	SNARK	GCAGGCGACGUGUUUGUGA	-0.371968	0.625
115703	SNX26	CGGCAUGCUUGGCCAAUCA	-1.22685	0.25
115703	SNX26	GGUGUUUGGCUGCGAUCUU	-0.0402291	1
115703	SNX26	CCGCAUGGCGAGACACAGU	-0.0182597	0.875
115703	SNX26	CCCAUGUGAUCAAACGGUA	-0.463944	0.625
8723	SNX4	UUACUGACCUUAAGCACUA	-2.0118	0.125
8723	SNX4	GCGACGGAUUGGUUUAGAA	0.663565	0.375
8723	SNX4	GUAAUCCUGUGAAUUGAAU	0.196815	0.25
8723	SNX4	GCGGCGAUAUAGUGAAUUU	-0.00273358	0.875
9789	SPCS2	CUUUGUGUGUCAUAUCCUA	0.396839	0.25
9789	SPCS2	GAUGACAAAUACACCUUGA	0.109017	0.875
9789	SPCS2	GACCAUUUAUACCUCAUAU	2.46059	0.125
9789	SPCS2	GUAUAUCCCUGUUGAUUUG	0.587594	0.25
60559	SPCS3	UAUAACUGCUGAUCUAGAG	0.575485	0.125
60559	SPCS3	GACAGGAUCAGGACACGUA	0.854806	0.25
60559	SPCS3	AUAAUGCUCUGAACCAAGU	2.19404	0.125
60559	SPCS3	ACCAAAUGCUGGAAUUCUA	3.54966	0.125
10847	SRCAP	GGUCGUGUCUCUCGAUAUG	0.12899	0.625
10847	SRCAP	UCCGAGAGCUGUUUGAUAU	0.10966	0.875
10847	SRCAP	CGAUUGAAGUUGAAGAACA	1.26246	0.125
10847	SRCAP	GGAUAGACAUGGGUCGAUU	-0.183499	0.25
6741	SSB	GAGACCAGUAGUUUAGUAA	-0.717934	0.875
6741	SSB	GGUCGUAGAUUUAAAGGAA	-0.922233	0.375
6741	SSB	GGUUAGAAGAUAAAGGUCA	-0.733235	0.125
6741	SSB	GGGAAGUACUAGAAGGAGA	-0.846104	0.25
6774	STAT3	CAACAUGUCAUUUGCUGAA	0.292779	0.625
6774	STAT3	CAACAGAUUGCCUGCAUUG	3.5653	0.125
6774	STAT3	GAGAUUGACCAGCAGUAUA	0.0689562	0.625
6774	STAT3	CCAACAAUCCCAAGAAUGU	0.856251	0.25
9482	STX8	GAAUGAGGGUGCCGAACCA	2.63474	0.125
9482	STX8	GAGUGAAGAGGCUAAGCGA	0.378509	0.125
9482	STX8	GAUCUUGUAACUCGAGAGA	-0.846072	0.125
9482	STX8	AAUGAAACCAGGCGGGUAA	0.183843	0.875
6834	SURF1	CGUCGGAAGUGGAAGCUGA	0.464872	0.25
6834	SURF1	GUAAAUAGAGGGUUCGUUC	0.179301	0.625
6834	SURF1	GCGCAGAGCCCAUCUUCAU	0.118803	0.875
6834	SURF1	CAUCCUACCUGUGGUUUAA	-1.14967	0.25
29110	TBK1	GAACGUAGAUUAGCUUAUA	-0.579643	0.125
29110	TBK1	AGAAGGCACUCAUCCGAAA	0.196818	0.125
29110	TBK1	GGAUAUCGACAGCAGAUUA	0.16856	0.875
29110	TBK1	UGACAGCUCAUAAGAUUUA	1.09911	0.125
7018	TF	GAGCUUGGAUGGAGGGUUU	-0.412118	0.25
7018	TF	GGAAGCCGGUAGAUGAAUA	0.775131	0.125
7018	TF	GGAUGCAGGUUUGGUGUAU	-1.43978	0.125
7018	TF	CGACUAUAUUUGAGAACUU	0.122798	0.875
7186	TRAF2	CCGCAUACCCGCCAUCUUC	0.431031	0.375
7186	TRAF2	GGACCAAGCUGGAAGCCAA	-0.180169	0.25
7186	TRAF2	GCAGGUACGGCUACAAGAU	2.50887	0.125
7186	TRAF2	CGACGUGACUUCAUCCUCU	2.37527	0.125
55223	TRIM62	GCGAGAAGUUCCCUGGCAA	-1.77664	0.125
55223	TRIM62	GACCAAGUCUUCCACCAAG	0.376308	0.125
55223	TRIM62	CUACAAUGCUGAUGACAUG	1.14764	0.125
55223	TRIM62	AGACCAACCUCACAUAUGA	-0.151409	0.625
84790	TUBA6	CUAUUGCCGUAAAUUGUUA	-0.885677	0.125
84790	TUBA6	CUUCAGGGCUUCUUGGUUU	0.668556	0.125
84790	TUBA6	GAUGGAGGAAGGCGAGUUU	-0.162483	0.875
84790	TUBA6	CCGCCUUAUUAGCCAGAUU	2.11071	0.375
7314	UBB	CACCUGGUCCUGCGUCUGA	0.548474	0.625
7314	UBB	UCGAAAAUGUGAAGGCCAA	-0.754428	0.625
7314	UBB	GCUGUUAAUUCUUCAGUCA	0.854565	0.625
7314	UBB	GUAUGCAGAUCUUCGUGAA	0.67858	0.625
7343	UBTF	UAACCAAGAUUCUGUCCAA	0.284416	1
7343	UBTF	CCAAUAAACGUAAGAGCAU	-0.776843	0.875
7343	UBTF	GGACCGUGCAGCAUAUAAA	1.09586	0.125
7343	UBTF	GAAGUUCCGUACAUUGACA	-0.583222	0.875
54578	UGT1A6	GGAGGUAUCAACUGUAAGA	0.345882	0.125
54578	UGT1A6	CAAAGCGCAUGGAGACUAA	0.212441	0.875
54578	UGT1A6	CGUGAUUGGUUUCCUCUUG	0.466537	0.625
54578	UGT1A6	GCGAACAACACGAUACUUG	-0.154201	0.625
51727	UMP-CMPK	GAUGAAGUUGUGCAGAUUU	-0.56599	0.375
51727	UMP-CMPK	CAAGGAAGGCUAAUUCUAA	-0.863193	0.125
51727	UMP-CMPK	CGAGAAAUAUGGCUACACA	-0.971784	0.375
51727	UMP-CMPK	GAAAGAUUGUACCAGUUGA	2.30976	0.125
373856	USP41	GGGCUGGUGCUUUGGUGAU	0.401755	0.375
373856	USP41	UCAAAUGACUGCUUUAACU	0.574215	0.25
373856	USP41	UCAGGAAGAUCACGGAGUU	1.04414	0.375
373856	USP41	CUGCAAUAAGGUCUGGCUA	-0.485051	0.25
9218	VAPA	UAGGGAAAUUCAUCUUGUA	-0.468322	0.25
9218	VAPA	GGCAAAACCUGAUGAAUUA	-1.1246	0.125
9218	VAPA	GGAUAAACCUGGAUCAACC	-1.05331	0.125
9218	VAPA	CCUGAGAGAUGAAGGUUUA	-0.271388	0.875
9217	VAPB	GUAAUUAUUGGGAAGAUUG	1.0619	0.125
9217	VAPB	GCUCUUGGCUCUGGUGGUU	-0.392716	0.625
9217	VAPB	CCACGUAGGUACUGUGUGA	-0.856635	0.125
9217	VAPB	UGUUACAGCCUUUCGAUUA	0.439109	0.875
7419	VDAC3	GCUGAAGGGUUGAAACUGA	0.123901	0.625
7419	VDAC3	GAACGAUGGCACUGAAUUU	0.604417	0.25
7419	VDAC3	GGUCAUGCUUACACUGAUA	0.780928	0.375
7419	VDAC3	GAACUUCUCUCUCUGCUAA	-1.41311	0.125
55737	VPS35	GAAAGAGCAUGAGUUGUUA	0.00871563	1
55737	VPS35	GAACAAAUUUGGUGCGCCU	-0.0928401	0.625
55737	VPS35	GUUGUAAACUGUAGGGAUG	-0.572764	0.125
55737	VPS35	GAACAUAUUGCUACCAGUA	0.325176	0.25
7450	VWF	CAACGGAUGUCCCGGAACU	-1.24436	0.125
7450	VWF	AAACGCUCCUUCUCGAUUA	-0.22052	1
7450	VWF	GAGGAGAGAUUGAGCUGUU	2.97901	0.125
7450	VWF	CCAGCGAGGUCUUGAAAUA	0.354149	0.25
7511	XPNPEP1	UCACACUGGGCCUGGAUUA	0.591277	0.125
7511	XPNPEP1	GAGAUUGCGUGGCUAUUUA	0.807137	0.125
7511	XPNPEP1	GGGAUUCAGGCCUAGAUUA	-0.508896	0.25
7511	XPNPEP1	GCGACUGGCUCAACAAUUA	-0.66678	0.125
145482	ZADH1	UGGCAGAGAAUUUCCGAAU	-0.159147	0.875
145482	ZADH1	GGAUAGGAGACCAGCGGUU	-1.16087	0.625
145482	ZADH1	GCAGAACAGCUCCGUGAAU	-0.538228	0.125
145482	ZADH1	AAAUUUGACUAAAGGCGAU	0.6243	0.25
N/A	*CD81	N/A	-2.83363	0.25
N/A	*CD81	N/A	-2.9332	0.125
N/A	*CD81	N/A	-0.527523	0.25
N/A	*CD81	N/A	-2.59161	0.125
N/A	*CD81	N/A	-2.12219	0.125
N/A	*CD81	N/A	-2.40214	0.125
N/A	*CD81	N/A	-4.15169	0.125
N/A	*CD81	N/A	-2.55779	0.125
N/A	*CD81	N/A	-4.23882	0.125
N/A	*CD81	N/A	-8.99952	0.125
N/A	*CD81	N/A	-6.45722	0.125
N/A	*CD81	N/A	-4.00472	0.25
N/A	*CD81	N/A	-3.46103	0.125
N/A	*CD81	N/A	-2.37562	0.125
N/A	*CD81	N/A	-2.92692	0.375
N/A	*CD81	N/A	-0.955913	0.125
N/A	*CD81	N/A	-3.00077	0.125
N/A	*CD81	N/A	-2.43392	0.125
N/A	*CD81	N/A	-6.3234	0.125
N/A	*CD81	N/A	-2.77981	0.125
N/A	*CD81	N/A	-8.5266	0.125
N/A	*CD81	N/A	-3.37747	0.125
N/A	*CD81	N/A	-2.27276	0.125
N/A	*CD81	N/A	-3.76393	0.125
N/A	*CD81	N/A	-3.41764	0.125
N/A	*CD81	N/A	-2.57801	0.125
N/A	*CD81	N/A	-1.44484	0.125
N/A	*CD81	N/A	-1.82833	0.125
N/A	*CD81	N/A	-1.92818	0.125
N/A	*CD81	N/A	-2.41498	0.125
N/A	*CD81	N/A	-3.86367	0.125
N/A	*CD81	N/A	-1.06861	0.125
N/A	*CD81	N/A	-1.42231	0.125
N/A	*CD81	N/A	-2.76609	0.125
N/A	*CD81	N/A	-9.43897	0.125
N/A	*CD81	N/A	-6.04984	0.125
N/A	*CD81	N/A	-2.858	0.125
N/A	*CD81	N/A	-5.10598	0.125
N/A	*CD81	N/A	-6.11291	0.125
N/A	*CD81	N/A	-1.9048	0.125
N/A	*CD81	N/A	-3.37327	0.25
N/A	*CD81	N/A	-4.93335	0.125
N/A	*CD81	N/A	-5.06259	0.125
N/A	*CD81	N/A	-4.67021	0.125
N/A	*CD81	N/A	-2.22969	0.125
N/A	*CD81	N/A	-6.77382	0.125
N/A	*CD81	N/A	-2.8892	0.25
N/A	*CD81	N/A	-10.8026	0.125
N/A	*CD81	N/A	-8.75525	0.125
N/A	*CD81	N/A	-2.75303	0.125
N/A	*CD81	N/A	-1.61559	0.25
N/A	*CD81	N/A	-3.0731	0.125
N/A	*CD81	N/A	-1.48192	0.125
N/A	*CD81	N/A	-2.5749	0.125
N/A	*CD81	N/A	-4.25131	0.125
N/A	*CD81	N/A	-1.60891	0.25
N/A	*CD81	N/A	-5.06505	0.25
N/A	*CD81	N/A	-0.196841	0.625
N/A	*CD81	N/A	-3.24075	0.125
N/A	*CD81	N/A	-3.97991	0.125
N/A	*CD81	N/A	-5.81931	0.125
N/A	*CD81	N/A	-2.3791	0.25
N/A	*CD81	N/A	-2.19687	0.125
N/A	*CD81	N/A	-3.10162	0.125
N/A	*CD81	N/A	-4.06301	0.125
N/A	*CD81	N/A	-3.20019	0.125
N/A	*CD81	N/A	-2.25871	0.125
N/A	*CD81	N/A	-5.33535	0.125
N/A	*CD81	N/A	-2.75062	0.125
N/A	*CD81	N/A	-2.87082	0.125
N/A	*CD81	N/A	-2.47497	0.125
N/A	*CD81	N/A	-0.258251	0.625
N/A	*CD81	N/A	-6.78182	0.125
N/A	*CD81	N/A	-5.68975	0.125
N/A	*CD81	N/A	-3.39064	0.125
N/A	*CD81	N/A	-3.29028	0.125
N/A	*CD81	N/A	-1.96125	0.125
N/A	*CD81	N/A	-3.0623	0.125
N/A	*CD81	N/A	0.129682	1
N/A	*CD81	N/A	-2.27085	0.125
N/A	*CD81	N/A	0.0601627	1
N/A	*CD81	N/A	-3.54	0.125
N/A	*CD81	N/A	-2.48365	0.25
N/A	*CD81	N/A	-2.38887	0.125
N/A	*CD81	N/A	-2.57853	0.125
N/A	*CD81	N/A	-2.84447	0.125
N/A	*CD81	N/A	-2.71683	0.125
N/A	*CD81	N/A	-4.13283	0.125
N/A	*CD81	N/A	-7.82851	0.125
N/A	*CD81	N/A	-4.71522	0.125
N/A	*CD81	N/A	-4.20463	0.125
N/A	*CD81	N/A	-2.88418	0.125
N/A	*CD81	N/A	-1.1445	0.125
N/A	*CD81	N/A	-3.35481	0.125
N/A	*CD81	N/A	-3.40262	0.125
N/A	*CD81	N/A	-2.87517	0.125
N/A	*CD81	N/A	-3.20883	0.125
N/A	*CD81	N/A	-2.59301	0.125
N/A	*CD81	N/A	-7.46792	0.125
N/A	*CD81	N/A	-5.4953	0.125
N/A	*CD81	N/A	-5.29378	0.125
N/A	*CD81	N/A	-5.39864	0.125
N/A	*CD81	N/A	-4.43562	0.125
N/A	*CD81	N/A	-3.76461	0.125
N/A	*CD81	N/A	-1.3482	0.125
N/A	*CD81	N/A	-1.86599	0.375
N/A	*CD81	N/A	-4.40308	0.125
N/A	*CD81	N/A	-2.78405	0.125
N/A	*CD81	N/A	-5.64196	0.125
N/A	*CD81	N/A	-1.49736	0.125
N/A	*CD81	N/A	-3.40573	0.125
N/A	*CD81	N/A	-7.32515	0.125
N/A	*CD81	N/A	-5.598	0.125
N/A	*CD81	N/A	-6.89862	0.125
N/A	*CD81	N/A	-5.55244	0.125
N/A	*CD81	N/A	-7.07924	0.125
N/A	*CD81	N/A	-3.13021	0.125
N/A	*CD81	N/A	-2.01344	0.125
N/A	*CD81	N/A	-1.98839	0.125
N/A	*CD81	N/A	-3.20097	0.25
N/A	*CD81	N/A	-4.70306	0.125
N/A	*CD81	N/A	-1.45017	0.375
N/A	*CD81	N/A	-1.29058	0.125
N/A	*CD81	N/A	-5.47915	0.125
N/A	*CD81	N/A	-6.55407	0.125
N/A	*CD81	N/A	-2.94959	0.125
N/A	*CD81	N/A	-1.12404	0.375
N/A	*CD81	N/A	0.494037	0.375
N/A	*CD81	N/A	-2.86267	0.25
N/A	*CD81	N/A	-3.33497	0.125
N/A	*CD81	N/A	-6.88233	0.125
N/A	*CD81	N/A	-6.30913	0.125
N/A	*CD81	N/A	-4.4304	0.125
N/A	*CD81	N/A	-2.88418	0.25
N/A	*CD81	N/A	-7.00637	0.125
N/A	*CD81	N/A	-4.22329	0.125
N/A	*CD81	N/A	-7.93899	0.125
N/A	*CD81	N/A	-5.56907	0.125
N/A	*CD81	N/A	-6.74068	0.125
N/A	*CD81	N/A	-1.92052	0.25
N/A	*CD81	N/A	-4.71335	0.125
N/A	*CD81	N/A	-1.90731	0.125
N/A	*CD81	N/A	-9.88166	0.125
N/A	*CD81	N/A	-4.09973	0.125
N/A	*CD81	N/A	-7.60866	0.125
N/A	*CD81	N/A	-5.08541	0.125
N/A	*CD81	N/A	-3.94174	0.125
N/A	*CD81	N/A	-5.69436	0.125
N/A	*CD81	N/A	-3.91935	0.125
N/A	*CD81	N/A	-2.40639	0.125
N/A	*CD81	N/A	-1.45652	0.625
N/A	*CD81	N/A	-2.31789	0.125
N/A	*CD81	N/A	-1.50189	0.125
N/A	*CD81	N/A	-2.27151	0.625
N/A	*CD81	N/A	-6.1854	0.125
N/A	*CD81	N/A	-4.56143	0.125
N/A	*CD81	N/A	-1.14346	0.125
N/A	*CD81	N/A	-5.73362	0.125
N/A	*CD81	N/A	-1.91916	0.125
N/A	*CD81	N/A	-2.02913	0.25
N/A	*ON-TARGETplus NTC	N/A	0.815918	0.375
N/A	*ON-TARGETplus NTC	N/A	0.735908	0.125
N/A	*ON-TARGETplus NTC	N/A	0.166656	0.422678
N/A	*ON-TARGETplus NTC	N/A	-1.43517	0.125
N/A	*ON-TARGETplus NTC	N/A	0.462048	0.125
N/A	*ON-TARGETplus NTC	N/A	-0.128157	0.875
N/A	*ON-TARGETplus NTC	N/A	-0.022737	1
N/A	*ON-TARGETplus NTC	N/A	0.891545	0.125
N/A	*ON-TARGETplus NTC	N/A	-1.27242	0.125
N/A	*ON-TARGETplus NTC	N/A	0.27215	0.375
N/A	*ON-TARGETplus NTC	N/A	0.80869	0.181449
N/A	*ON-TARGETplus NTC	N/A	-0.251498	1
N/A	*ON-TARGETplus NTC	N/A	0.0727297	0.422678
N/A	*ON-TARGETplus NTC	N/A	-0.365129	0.181449
N/A	*ON-TARGETplus NTC	N/A	0.060471	1
N/A	*ON-TARGETplus NTC	N/A	-0.124095	1
N/A	*ON-TARGETplus NTC	N/A	-0.400671	0.125
N/A	*ON-TARGETplus NTC	N/A	0.675301	0.625
N/A	*ON-TARGETplus NTC	N/A	-0.322533	0.625
N/A	*ON-TARGETplus NTC	N/A	0.843188	0.25
N/A	*ON-TARGETplus NTC	N/A	0.164528	0.875
N/A	*ON-TARGETplus NTC	N/A	0.600847	0.375
N/A	*ON-TARGETplus NTC	N/A	0.537956	0.125
N/A	*ON-TARGETplus NTC	N/A	-1.04238	0.125
N/A	*ON-TARGETplus NTC	N/A	0.392071	0.625
N/A	*ON-TARGETplus NTC	N/A	-0.674491	0.25
N/A	*ON-TARGETplus NTC	N/A	-1.1977	0.125
N/A	*ON-TARGETplus NTC	N/A	-0.886985	0.125
N/A	*ON-TARGETplus NTC	N/A	-0.0558435	1
N/A	*ON-TARGETplus NTC	N/A	-1.07681	0.125
N/A	*ON-TARGETplus NTC	N/A	-0.386063	0.125
N/A	*ON-TARGETplus NTC	N/A	-0.870914	0.125
N/A	*ON-TARGETplus NTC	N/A	-1.33741	0.125
N/A	*ON-TARGETplus NTC	N/A	-0.944858	0.125
N/A	*ON-TARGETplus NTC	N/A	-0.531468	0.375
N/A	*ON-TARGETplus NTC	N/A	-0.0310953	0.422678
N/A	*ON-TARGETplus NTC	N/A	0.420272	0.125
N/A	*ON-TARGETplus NTC	N/A	1.16462	0.125
N/A	*ON-TARGETplus NTC	N/A	1.06137	0.125
N/A	*ON-TARGETplus NTC	N/A	-0.90242	0.25
N/A	*ON-TARGETplus NTC	N/A	1.56275	0.125
N/A	*ON-TARGETplus NTC	N/A	-0.189911	0.181449
N/A	*ON-TARGETplus NTC	N/A	-0.168577	0.422678
N/A	*ON-TARGETplus NTC	N/A	-0.874777	0.181449
N/A	*ON-TARGETplus NTC	N/A	0.732665	0.181449
N/A	*ON-TARGETplus NTC	N/A	0.173982	0.789268
N/A	*ON-TARGETplus NTC	N/A	-0.374964	0.181449
N/A	*ON-TARGETplus NTC	N/A	1.94473	0.125
N/A	*ON-TARGETplus NTC	N/A	0.726783	0.25
N/A	*ON-TARGETplus NTC	N/A	-0.2716	0.789268
N/A	*ON-TARGETplus NTC	N/A	0.533187	0.375
N/A	*ON-TARGETplus NTC	N/A	-0.44155	0.125
N/A	*ON-TARGETplus NTC	N/A	-0.00890506	0.875
N/A	*ON-TARGETplus NTC	N/A	-0.307288	0.25
N/A	*ON-TARGETplus NTC	N/A	0.738661	0.181449
N/A	*ON-TARGETplus NTC	N/A	0.32648	0.422678
N/A	*ON-TARGETplus NTC	N/A	0.402785	0.375
N/A	*ON-TARGETplus NTC	N/A	0.91894	0.25
N/A	*ON-TARGETplus NTC	N/A	-1.59236	0.125
N/A	*ON-TARGETplus NTC	N/A	-0.704529	0.625
N/A	*ON-TARGETplus NTC	N/A	0.47128	0.125
N/A	*ON-TARGETplus NTC	N/A	-0.388641	0.375
N/A	*ON-TARGETplus NTC	N/A	0.846806	0.181449
N/A	*ON-TARGETplus NTC	N/A	1.09361	0.125
N/A	*ON-TARGETplus NTC	N/A	-0.892624	0.125
N/A	*ON-TARGETplus NTC	N/A	0.739639	0.125
N/A	*ON-TARGETplus NTC	N/A	-0.1864	0.181449
N/A	*ON-TARGETplus NTC	N/A	0.559429	0.125
N/A	*ON-TARGETplus NTC	N/A	-0.622344	0.125
N/A	*ON-TARGETplus NTC	N/A	-1.13269	0.125
N/A	*ON-TARGETplus NTC	N/A	1.32885	0.125
N/A	*ON-TARGETplus NTC	N/A	0.788865	0.125
N/A	*ON-TARGETplus NTC	N/A	0.776515	0.125
N/A	*ON-TARGETplus NTC	N/A	0.810765	0.125
N/A	*ON-TARGETplus NTC	N/A	0.829756	0.125
N/A	*ON-TARGETplus NTC	N/A	-1.30092	0.125
N/A	*ON-TARGETplus NTC	N/A	-0.462409	0.875
N/A	*ON-TARGETplus NTC	N/A	-0.834458	0.125
N/A	*ON-TARGETplus NTC	N/A	-1.28178	0.125
N/A	*ON-TARGETplus NTC	N/A	0.272223	0.371093
N/A	*ON-TARGETplus NTC	N/A	0.337245	0.422678
N/A	*ON-TARGETplus NTC	N/A	-0.993625	0.125
N/A	*ON-TARGETplus NTC	N/A	-0.896485	0.125
N/A	*ON-TARGETplus NTC	N/A	-2.20698	0.125
N/A	*ON-TARGETplus NTC	N/A	0.492788	0.181449
N/A	*ON-TARGETplus NTC	N/A	0.503455	0.181449
N/A	*ON-TARGETplus NTC	N/A	-2.09986	0.125
N/A	*ON-TARGETplus NTC	N/A	-0.28908	0.422678
N/A	*ON-TARGETplus NTC	N/A	0.615203	0.125
N/A	*ON-TARGETplus NTC	N/A	0.0661368	0.789268
N/A	*ON-TARGETplus NTC	N/A	0.341743	0.181449
N/A	*ON-TARGETplus NTC	N/A	-0.837968	0.0975125
N/A	*ON-TARGETplus NTC	N/A	-0.329768	0.371093
N/A	*ON-TARGETplus NTC	N/A	-0.388041	0.125
N/A	*ON-TARGETplus NTC	N/A	0.734797	0.181449
N/A	*ON-TARGETplus NTC	N/A	0.779522	0.25
N/A	*ON-TARGETplus NTC	N/A	-0.0375312	0.875
N/A	*ON-TARGETplus NTC	N/A	0.0477532	0.875
N/A	*ON-TARGETplus NTC	N/A	-0.30661	0.875
N/A	*ON-TARGETplus NTC	N/A	-0.0351419	0.625
N/A	*ON-TARGETplus NTC	N/A	0.498504	0.375
N/A	*ON-TARGETplus NTC	N/A	0.384637	0.625
N/A	*ON-TARGETplus NTC	N/A	-1.08634	0.125
N/A	*ON-TARGETplus NTC	N/A	-0.620774	0.125
N/A	*ON-TARGETplus NTC	N/A	0.844111	0.0975125
N/A	*ON-TARGETplus NTC	N/A	0.422834	0.371093
N/A	*ON-TARGETplus NTC	N/A	0.647034	0.25
N/A	*ON-TARGETplus NTC	N/A	0.873876	0.181449
N/A	*ON-TARGETplus NTC	N/A	0.161572	0.422678
N/A	*ON-TARGETplus NTC	N/A	0.423703	0.125
N/A	*ON-TARGETplus NTC	N/A	-0.0464239	0.789268
N/A	*ON-TARGETplus NTC	N/A	0.913014	0.125
N/A	*ON-TARGETplus NTC	N/A	0.788887	0.181449
N/A	*ON-TARGETplus NTC	N/A	-0.910928	0.125
N/A	*ON-TARGETplus NTC	N/A	0.67804	0.0975125
N/A	*ON-TARGETplus NTC	N/A	-0.707211	0.25
N/A	*ON-TARGETplus NTC	N/A	1.22308	0.125
N/A	*ON-TARGETplus NTC	N/A	-0.182652	0.181449
N/A	*ON-TARGETplus NTC	N/A	-0.589634	0.375
N/A	*ON-TARGETplus NTC	N/A	-0.0575739	0.789268
N/A	*ON-TARGETplus NTC	N/A	-1.00384	0.125
N/A	*ON-TARGETplus NTC	N/A	-1.10135	0.25
N/A	*ON-TARGETplus NTC	N/A	0.674491	0.0975125
N/A	*ON-TARGETplus NTC	N/A	0.748119	0.125
N/A	*ON-TARGETplus NTC	N/A	-1.16995	0.25
N/A	*ON-TARGETplus NTC	N/A	-1.36892	0.125
N/A	*ON-TARGETplus NTC	N/A	0.516379	0.181449
N/A	*ON-TARGETplus NTC	N/A	-0.682307	0.125
N/A	*ON-TARGETplus NTC	N/A	0.1943	0.625
N/A	*ON-TARGETplus NTC	N/A	-1.30795	0.125
N/A	*ON-TARGETplus NTC	N/A	0.185907	0.625
N/A	*ON-TARGETplus NTC	N/A	-0.858075	0.125
N/A	*ON-TARGETplus NTC	N/A	0.0906078	0.875
N/A	*ON-TARGETplus NTC	N/A	-0.0322754	0.875
N/A	*ON-TARGETplus NTC	N/A	-0.531823	0.25
N/A	*ON-TARGETplus NTC	N/A	0.11275	0.25
N/A	*ON-TARGETplus NTC	N/A	0.473357	0.125
N/A	*ON-TARGETplus NTC	N/A	0.744336	0.125
N/A	*ON-TARGETplus NTC	N/A	0.610568	0.25
N/A	*ON-TARGETplus NTC	N/A	-0.0267002	1
N/A	*ON-TARGETplus NTC	N/A	0.207337	0.789268
N/A	*ON-TARGETplus NTC	N/A	0.781504	0.181449
N/A	*ON-TARGETplus NTC	N/A	0.681645	0.25
N/A	*ON-TARGETplus NTC	N/A	1.21208	0.25
N/A	*ON-TARGETplus NTC	N/A	-0.476494	0.125
N/A	*ON-TARGETplus NTC	N/A	-0.709852	0.0975125
N/A	*ON-TARGETplus NTC	N/A	-0.406041	0.181449
N/A	*ON-TARGETplus NTC	N/A	1.02767	0.181449
N/A	*ON-TARGETplus NTC	N/A	0.580931	0.125
N/A	*ON-TARGETplus NTC	N/A	0.122608	0.789268
N/A	*ON-TARGETplus NTC	N/A	-0.565337	0.875
N/A	*ON-TARGETplus NTC	N/A	-0.748532	0.125
N/A	*ON-TARGETplus NTC	N/A	0.118029	0.875
N/A	*ON-TARGETplus NTC	N/A	-0.429401	0.422678
N/A	*ON-TARGETplus NTC	N/A	0.157972	0.375
N/A	*ON-TARGETplus NTC	N/A	0.1406	1
N/A	*ON-TARGETplus NTC	N/A	0.732435	0.625
N/A	*ON-TARGETplus NTC	N/A	0.365395	0.181449
N/A	*ON-TARGETplus NTC	N/A	-0.383693	0.125
N/A	*ON-TARGETplus NTC	N/A	-0.742339	0.875
N/A	*ON-TARGETplus NTC	N/A	-0.986529	0.25
N/A	*ON-TARGETplus NTC	N/A	-0.03487	0.625
N/A	*ON-TARGETplus NTC	N/A	0.611373	0.0975125
N/A	*ON-TARGETplus NTC	N/A	-1.20031	0.125
N/A	*ON-TARGETplus NTC	N/A	1.70829	0.125
N/A	*ON-TARGETplus NTC	N/A	-2.22878	0.125
N/A	*ON-TARGETplus NTC	N/A	0.81016	0.375
N/A	*ON-TARGETplus NTC	N/A	-1.19533	0.125
N/A	*ON-TARGETplus NTC	N/A	0.503853	0.125
N/A	*ON-TARGETplus NTC	N/A	-0.010159	1
N/A	*ON-TARGETplus NTC	N/A	0.520374	0.125
N/A	*ON-TARGETplus NTC	N/A	1.62122	0.181449
N/A	*ON-TARGETplus NTC	N/A	-0.993941	0.125
N/A	*ON-TARGETplus NTC	N/A	0.175394	0.181449
N/A	*ON-TARGETplus NTC	N/A	-0.535347	0.181449
N/A	*ON-TARGETplus NTC	N/A	0.0378461	0.789268
N/A	*ON-TARGETplus NTC	N/A	0.844616	0.125
N/A	*ON-TARGETplus NTC	N/A	0.443493	0.375
N/A	*ON-TARGETplus NTC	N/A	0.0851197	0.875
N/A	*ON-TARGETplus NTC	N/A	-1.12958	0.25
N/A	*ON-TARGETplus NTC	N/A	-0.757936	0.125
N/A	*ON-TARGETplus NTC	N/A	-1.06265	0.25
N/A	*ON-TARGETplus NTC	N/A	0.292294	0.789268
N/A	*ON-TARGETplus NTC	N/A	0.812671	0.875
N/A	*ON-TARGETplus NTC	N/A	0.561484	0.125
N/A	*ON-TARGETplus NTC	N/A	0.983202	0.125
N/A	*ON-TARGETplus NTC	N/A	-0.0487635	0.789268
N/A	*ON-TARGETplus NTC	N/A	0.38896	0.875
N/A	*ON-TARGETplus NTC	N/A	-1.03051	0.25
N/A	*ON-TARGETplus NTC	N/A	0.0523265	1
N/A	*ON-TARGETplus NTC	N/A	0.218626	0.371093
N/A	*ON-TARGETplus NTC	N/A	-1.1852	0.125
N/A	*ON-TARGETplus NTC	N/A	0.130591	0.125
N/A	*ON-TARGETplus NTC	N/A	-0.896014	0.125
N/A	*ON-TARGETplus NTC	N/A	-1.08307	0.875
N/A	*ON-TARGETplus NTC	N/A	-1.2019	0.25
N/A	*ON-TARGETplus NTC	N/A	0	1
N/A	*ON-TARGETplus NTC	N/A	-0.296709	0.422678
N/A	*ON-TARGETplus NTC	N/A	-0.0562137	1
N/A	*ON-TARGETplus NTC	N/A	0.148855	0.422678
N/A	*ON-TARGETplus NTC	N/A	0.0945467	0.625
N/A	*ON-TARGETplus NTC	N/A	0.435365	0.25
N/A	*ON-TARGETplus NTC	N/A	0.989198	0.125
N/A	*ON-TARGETplus NTC	N/A	-0.739846	0.125
N/A	*ON-TARGETplus NTC	N/A	1.0802	0.125
N/A	*ON-TARGETplus NTC	N/A	-0.0290165	1
N/A	*ON-TARGETplus NTC	N/A	-0.21202	0.875
N/A	*ON-TARGETplus NTC	N/A	-1.55102	0.125
N/A	*ON-TARGETplus NTC	N/A	0.337245	0.371093
N/A	*ON-TARGETplus NTC	N/A	-0.267315	0.125
N/A	*ON-TARGETplus NTC	N/A	2.26097	0.125
N/A	*ON-TARGETplus NTC	N/A	0.687494	0.25
N/A	*ON-TARGETplus NTC	N/A	-0.21265	0.625
N/A	*ON-TARGETplus NTC	N/A	0.639631	0.125
N/A	*ON-TARGETplus NTC	N/A	-0.166605	0.625
N/A	*ON-TARGETplus NTC	N/A	0.855179	0.25
N/A	*ON-TARGETplus NTC	N/A	1.03581	0.375
N/A	*ON-TARGETplus NTC	N/A	1.09893	0.125
N/A	*ON-TARGETplus NTC	N/A	0.727149	0.125
N/A	*ON-TARGETplus NTC	N/A	-0.000484362	1
N/A	*ON-TARGETplus NTC	N/A	0.179704	0.789268
N/A	*ON-TARGETplus NTC	N/A	-1.26583	0.181449
N/A	*ON-TARGETplus NTC	N/A	0.322318	0.181449
N/A	*ON-TARGETplus NTC	N/A	-0.71453	0.625
N/A	*ON-TARGETplus NTC	N/A	-1.14948	0.25
N/A	*ON-TARGETplus NTC	N/A	0.316763	0.181449
N/A	*ON-TARGETplus NTC	N/A	0.0630415	1
N/A	*ON-TARGETplus NTC	N/A	1.19843	0.181449
N/A	*ON-TARGETplus NTC	N/A	-0.553331	0.875
N/A	*ON-TARGETplus NTC	N/A	-0.489943	0.125
N/A	*ON-TARGETplus NTC	N/A	-1.30202	0.125
N/A	*ON-TARGETplus NTC	N/A	-0.78627	0.0975125
N/A	*ON-TARGETplus NTC	N/A	-1.17313	0.125
N/A	*ON-TARGETplus NTC	N/A	0.355304	0.625
N/A	*ON-TARGETplus NTC	N/A	0.709849	0.181449
N/A	*ON-TARGETplus NTC	N/A	-0.520555	0.375
N/A	*ON-TARGETplus NTC	N/A	0.418755	0.181449
N/A	*ON-TARGETplus NTC	N/A	0.701903	0.125
N/A	*ON-TARGETplus NTC	N/A	-0.249786	0.422678
N/A	*ON-TARGETplus NTC	N/A	-0.777057	0.125
N/A	*ON-TARGETplus NTC	N/A	-0.707207	0.875
N/A	*ON-TARGETplus NTC	N/A	0.337245	0.371093
N/A	*ON-TARGETplus NTC	N/A	-0.991959	0.125
N/A	*ON-TARGETplus NTC	N/A	0.153421	0.181449
N/A	*ON-TARGETplus NTC	N/A	0.296645	0.625
N/A	*ON-TARGETplus NTC	N/A	-0.396554	0.371093
N/A	*ON-TARGETplus NTC	N/A	0.882545	0.375
N/A	*ON-TARGETplus NTC	N/A	-0.830084	0.125
N/A	*ON-TARGETplus NTC	N/A	-0.628263	0.875
N/A	*ON-TARGETplus NTC	N/A	0.589737	0.181449
N/A	*ON-TARGETplus NTC	N/A	-1.53401	0.125
N/A	*ON-TARGETplus NTC	N/A	0.367982	0.125
N/A	*ON-TARGETplus NTC	N/A	0.771134	0.181449
N/A	*ON-TARGETplus NTC	N/A	-1.07407	0.125
N/A	*ON-TARGETplus NTC	N/A	-0.0565662	0.422678
N/A	*ON-TARGETplus NTC	N/A	0.415157	0.625
N/A	*ON-TARGETplus NTC	N/A	0.577555	0.422678
N/A	*ON-TARGETplus NTC	N/A	0.628616	0.625
N/A	*ON-TARGETplus NTC	N/A	-1.51101	0.125
N/A	*ON-TARGETplus NTC	N/A	-0.467223	0.422678
N/A	*PIK4C4	N/A	-6.24176	0.125
N/A	*PIK4C4	N/A	-4.96139	0.125
N/A	*PIK4C4	N/A	-1.54958	0.125
N/A	*PIK4C4	N/A	-3.28442	0.125
N/A	*PIK4C4	N/A	-1.60764	0.125
N/A	*PIK4C4	N/A	-6.00531	0.125
N/A	*PIK4C4	N/A	-4.98157	0.125
N/A	*PIK4C4	N/A	-1.99903	0.125
N/A	*PIK4C4	N/A	-5.28627	0.125
N/A	*PIK4C4	N/A	-3.99278	0.125
N/A	*PIK4C4	N/A	-2.80389	0.125
N/A	*PIK4C4	N/A	-5.57879	0.125
N/A	*PIK4C4	N/A	-7.01162	0.125
N/A	*PIK4C4	N/A	-1.82159	0.125
N/A	*PIK4C4	N/A	-2.36963	0.125
N/A	*PIK4C4	N/A	-4.17532	0.125
N/A	*PIK4C4	N/A	-5.65178	0.125
N/A	*PIK4C4	N/A	-7.20537	0.125
N/A	*PIK4C4	N/A	-3.00471	0.125
N/A	*PIK4C4	N/A	-7.21062	0.125
N/A	*PIK4C4	N/A	-3.58543	0.125
N/A	*PIK4C4	N/A	-2.35278	0.25
N/A	*PIK4C4	N/A	-7.06967	0.125
N/A	*PIK4C4	N/A	-7.93968	0.125
N/A	*PIK4C4	N/A	-3.08807	0.125
N/A	*PIK4C4	N/A	-2.05955	0.125
N/A	*PIK4C4	N/A	-2.49228	0.25
N/A	*PIK4C4	N/A	-3.67484	0.25
N/A	*PIK4C4	N/A	-1.72367	0.125
N/A	*PIK4C4	N/A	-6.13746	0.125
N/A	*PIK4C4	N/A	-5.23105	0.125
N/A	*PIK4C4	N/A	-6.45602	0.125
N/A	*PIK4C4	N/A	-2.11144	0.375
N/A	*PIK4C4	N/A	-5.31581	0.125
N/A	*PIK4C4	N/A	-7.87689	0.125
N/A	*PIK4C4	N/A	-3.20497	0.125
N/A	*PIK4C4	N/A	-5.45259	0.125
N/A	*PIK4C4	N/A	-2.96351	0.125
N/A	*PIK4C4	N/A	-3.89997	0.125
N/A	*PIK4C4	N/A	-4.11249	0.125
N/A	*PIK4C4	N/A	-3.09029	0.125
N/A	*PIK4C4	N/A	-3.8608	0.125
N/A	*PIK4C4	N/A	-5.22192	0.125
N/A	*PIK4C4	N/A	-3.96629	0.125
N/A	*PIK4C4	N/A	-5.63062	0.125
N/A	*PIK4C4	N/A	-6.27786	0.125
N/A	*PIK4C4	N/A	-2.46115	0.125
N/A	*PIK4C4	N/A	-4.73619	0.25
N/A	*PIK4C4	N/A	-3.07655	0.125
N/A	*PIK4C4	N/A	-4.41294	0.125
N/A	*PIK4C4	N/A	-2.78583	0.125
N/A	*PIK4C4	N/A	-4.92203	0.125
N/A	*PIK4C4	N/A	-6.38246	0.125
N/A	*PIK4C4	N/A	-4.21331	0.125
N/A	*PIK4C4	N/A	-3.54757	0.125
N/A	*PIK4C4	N/A	-3.32637	0.125
N/A	*PIK4C4	N/A	-6.64871	0.125
N/A	*PIK4C4	N/A	-2.33002	0.25
N/A	*PIK4C4	N/A	-2.4167	0.125
N/A	*PIK4C4	N/A	-5.52786	0.125
N/A	*PIK4C4	N/A	-2.62439	0.125
N/A	*PIK4C4	N/A	-3.28547	0.125
N/A	*PIK4C4	N/A	-3.865	0.125
N/A	*PIK4C4	N/A	-5.80503	0.125
N/A	*PIK4C4	N/A	-2.70232	0.125
N/A	*PIK4C4	N/A	-4.43213	0.25
N/A	*PIK4C4	N/A	-5.3627	0.25
N/A	*PIK4C4	N/A	-6.84292	0.125
N/A	*PIK4C4	N/A	-2.40986	0.125
N/A	*PIK4C4	N/A	-0.756362	0.25
N/A	*PIK4C4	N/A	-2.70537	0.125
N/A	*PIK4C4	N/A	-3.62797	0.125
N/A	*PIK4C4	N/A	-4.86484	0.125
N/A	*PIK4C4	N/A	-4.82307	0.25
N/A	*PIK4C4	N/A	-3.74808	0.25
N/A	*PIK4C4	N/A	-6.33453	0.125
N/A	*PIK4C4	N/A	-2.47044	0.125
N/A	*PIK4C4	N/A	-3.11289	0.125
N/A	*PIK4C4	N/A	-2.4927	0.125
N/A	*PIK4C4	N/A	-5.76226	0.125
N/A	*DENsi4-NS5	N/A	0.355992	0.25
N/A	*DENsi4-NS5	N/A	-0.388359	0.125
N/A	*DENsi4-NS5	N/A	0.903567	0.125
N/A	*DENsi4-NS5	N/A	0.139968	1
N/A	*DENsi4-NS5	N/A	-0.34922	0.625
N/A	*DENsi4-NS5	N/A	0.554291	0.625
N/A	*DENsi4-NS5	N/A	0.702969	0.375
N/A	*DENsi4-NS5	N/A	-0.385653	0.375
N/A	*DENsi4-NS5	N/A	0.573422	0.125
N/A	*DENsi4-NS5	N/A	0.684792	0.125
N/A	*DENsi4-NS5	N/A	1.04911	0.25
N/A	*DENsi4-NS5	N/A	-0.302964	0.125
N/A	*DENsi4-NS5	N/A	-0.954158	0.625
N/A	*DENsi4-NS5	N/A	-0.555073	0.375
N/A	*DENsi4-NS5	N/A	-0.318776	0.625
N/A	*DENsi4-NS5	N/A	0.350911	0.125
N/A	*DENsi4-NS5	N/A	0.0476009	0.875
N/A	*DENsi4-NS5	N/A	-0.963795	0.125
N/A	*DENsi4-NS5	N/A	1.03747	0.125
N/A	*DENsi4-NS5	N/A	-0.514358	0.25
N/A	*DENsi4-NS5	N/A	-0.22128	0.125
N/A	*DENsi4-NS5	N/A	-0.824504	0.125
N/A	*DENsi4-NS5	N/A	-0.270915	0.625
N/A	*DENsi4-NS5	N/A	0.586053	0.25
N/A	*DENsi4-NS5	N/A	0.558691	0.125
N/A	*DENsi4-NS5	N/A	0.18713	0.375
N/A	*DENsi4-NS5	N/A	-0.826215	0.125
N/A	*DENsi4-NS5	N/A	0.288418	0.875
N/A	*DENsi4-NS5	N/A	-0.565363	0.875
N/A	*DENsi4-NS5	N/A	0.200596	0.875
N/A	*DENsi4-NS5	N/A	-0.380559	0.625
N/A	*DENsi4-NS5	N/A	0.497841	0.875
N/A	*DENsi4-NS5	N/A	0.283854	0.125
N/A	*DENsi4-NS5	N/A	-0.491691	0.875
N/A	*DENsi4-NS5	N/A	-0.300453	0.25
N/A	*DENsi4-NS5	N/A	0.449521	0.25
N/A	*DENsi4-NS5	N/A	-0.49127	0.25
N/A	*DENsi4-NS5	N/A	0.401703	0.375
N/A	*DENsi4-NS5	N/A	-0.0135214	0.875
N/A	*DENsi4-NS5	N/A	-0.974844	0.125
N/A	*F-Luc#1	N/A	9.1025	0.125
N/A	*F-Luc#1	N/A	9.66017	0.125
N/A	*F-Luc#1	N/A	7.28761	0.125
N/A	*F-Luc#1	N/A	7.59567	0.125
N/A	*F-Luc#1	N/A	8.81626	0.125
N/A	*F-Luc#1	N/A	14.9038	0.125
N/A	*F-Luc#1	N/A	4.3345	0.25
N/A	*F-Luc#1	N/A	6.40537	0.125
N/A	*F-Luc#1	N/A	9.03696	0.125
N/A	*F-Luc#1	N/A	13.8606	0.125
N/A	*F-Luc#1	N/A	15.6147	0.125
N/A	*F-Luc#1	N/A	12.0195	0.125
N/A	*F-Luc#1	N/A	8.03467	0.125
N/A	*F-Luc#1	N/A	13.1039	0.125
N/A	*F-Luc#1	N/A	3.94709	0.125
N/A	*F-Luc#1	N/A	12.6417	0.125
N/A	*F-Luc#1	N/A	14.4839	0.125
N/A	*F-Luc#1	N/A	15.4598	0.125
N/A	*F-Luc#1	N/A	13.6116	0.125
N/A	*F-Luc#1	N/A	17.8607	0.125
N/A	*F-Luc#1	N/A	8.60466	0.125
N/A	*F-Luc#1	N/A	10.6638	0.125
N/A	*F-Luc#1	N/A	23.6717	0.125
N/A	*F-Luc#1	N/A	22.6424	0.125
N/A	*F-Luc#1	N/A	12.3825	0.125
N/A	*F-Luc#1	N/A	13.8945	0.125
N/A	*F-Luc#1	N/A	10.748	0.125
N/A	*F-Luc#1	N/A	6.06094	0.125
N/A	*F-Luc#1	N/A	8.12173	0.125
N/A	*F-Luc#1	N/A	14.7422	0.125
N/A	*F-Luc#1	N/A	7.4985	0.125
N/A	*F-Luc#1	N/A	3.23925	0.125
N/A	*F-Luc#1	N/A	10.3841	0.125
N/A	*F-Luc#1	N/A	10.1941	0.125
N/A	*F-Luc#1	N/A	16.3856	0.125
N/A	*F-Luc#1	N/A	17.3849	0.125
N/A	*F-Luc#1	N/A	11.0249	0.125
N/A	*F-Luc#1	N/A	18.7524	0.125
N/A	*F-Luc#1	N/A	10.2666	0.25
N/A	*F-Luc#1	N/A	24.9679	0.125
N/A	*HCV321	N/A	-0.340903	0.875
N/A	*HCV321	N/A	-1.51391	0.125
N/A	*HCV321	N/A	-5.11968	0.125
N/A	*HCV321	N/A	-1.91811	0.375
N/A	*HCV321	N/A	-3.00968	0.25
N/A	*HCV321	N/A	-2.6817	0.125
N/A	*HCV321	N/A	-0.24415	1
N/A	*HCV321	N/A	-2.17523	0.125
N/A	*HCV321	N/A	-2.51315	0.875
N/A	*HCV321	N/A	-2.41235	0.125
N/A	*HCV321	N/A	-5.86204	0.125
N/A	*HCV321	N/A	-7.98957	0.125
N/A	*HCV321	N/A	-3.51316	0.125
N/A	*HCV321	N/A	-1.37048	0.125
N/A	*HCV321	N/A	-1.58962	0.125
N/A	*HCV321	N/A	-6.00268	0.125
N/A	*HCV321	N/A	-6.51699	0.125
N/A	*HCV321	N/A	-1.80577	0.125
N/A	*HCV321	N/A	-3.07105	0.25
N/A	*HCV321	N/A	0.516869	1
N/A	*HCV321	N/A	-4.4403	0.25
N/A	*HCV321	N/A	-0.16983	0.625
N/A	*HCV321	N/A	-0.130796	1
N/A	*HCV321	N/A	-3.21137	0.125
N/A	*HCV321	N/A	-2.53614	0.125
N/A	*HCV321	N/A	0.571805	0.625
N/A	*HCV321	N/A	-2.05021	0.25
N/A	*HCV321	N/A	-2.5714	0.875
N/A	*HCV321	N/A	-1.78886	0.25
N/A	*HCV321	N/A	-3.89911	0.125
N/A	*HCV321	N/A	-1.84772	0.125
N/A	*HCV321	N/A	-3.84303	0.125
N/A	*HCV321	N/A	-4.40965	0.125
N/A	*HCV321	N/A	-1.74538	0.125
N/A	*HCV321	N/A	-2.73511	0.25
N/A	*HCV321	N/A	-2.74636	0.125
N/A	*HCV321	N/A	-1.59272	0.125
N/A	*HCV321	N/A	-2.65977	0.125
N/A	*HCV321	N/A	-0.415221	0.625
N/A	*HCV321	N/A	1.88704	0.25
N/A	*HCV321	N/A	-1.8023	0.125
N/A	*HCV321	N/A	-6.21603	0.125
N/A	*HCV321	N/A	-1.33035	0.125
N/A	*HCV321	N/A	-1.68615	0.25
N/A	*HCV321	N/A	-4.63657	0.125
N/A	*HCV321	N/A	-0.170664	0.625
N/A	*HCV321	N/A	-1.46658	0.125
N/A	*HCV321	N/A	-2.35629	0.125
N/A	*HCV321	N/A	-4.8356	0.125
N/A	*HCV321	N/A	-4.16602	0.125
N/A	*HCV321	N/A	-0.468309	0.625
N/A	*HCV321	N/A	-3.54203	0.125
N/A	*HCV321	N/A	-5.49874	0.125
N/A	*HCV321	N/A	-4.27921	0.125
N/A	*HCV321	N/A	-3.57693	0.125
N/A	*HCV321	N/A	-3.35845	0.125
N/A	*HCV321	N/A	0.119509	0.875
N/A	*HCV321	N/A	-2.83076	0.125
N/A	*HCV321	N/A	-2.98617	0.375
N/A	*HCV321	N/A	-1.53217	0.625
N/A	*HCV321	N/A	0.0829602	0.875
N/A	*HCV321	N/A	-4.28641	0.125
N/A	*HCV321	N/A	-0.428946	0.625
N/A	*HCV321	N/A	-1.0292	0.25
N/A	*HCV321	N/A	-4.52877	0.25
N/A	*HCV321	N/A	-1.69494	0.125
N/A	*HCV321	N/A	-3.18178	0.125
N/A	*HCV321	N/A	-4.77516	0.125
N/A	*HCV321	N/A	-1.33094	0.125
N/A	*HCV321	N/A	1.00384	1
N/A	*HCV321	N/A	-1.57022	0.125
N/A	*HCV321	N/A	-2.16197	0.125
N/A	*HCV321	N/A	-1.28396	0.125
N/A	*HCV321	N/A	-2.13771	0.125
N/A	*HCV321	N/A	-0.925165	0.125
N/A	*HCV321	N/A	-6.81108	0.125
N/A	*HCV321	N/A	-1.93453	0.125
N/A	*HCV321	N/A	1.50593	0.875
N/A	*HCV321	N/A	-1.60106	0.25
N/A	*HCV321	N/A	0.825351	0.875
N/A	*Hs-APOE1	N/A	0.00911706	1
N/A	*Hs-APOE1	N/A	0.510525	0.375
N/A	*Hs-APOE1	N/A	1.5917	0.25
N/A	*Hs-APOE1	N/A	2.59207	0.125
N/A	*Hs-APOE1	N/A	0.136427	1
N/A	*Hs-APOE1	N/A	0.0375272	1
N/A	*Hs-APOE1	N/A	-0.914622	0.125
N/A	*Hs-APOE1	N/A	-0.0350996	1
N/A	*Hs-APOE1	N/A	-1.13361	0.125
N/A	*Hs-APOE1	N/A	-1.82712	0.125
N/A	*Hs-APOE1	N/A	1.24189	0.125
N/A	*Hs-APOE1	N/A	0.115441	0.875
N/A	*Hs-APOE1	N/A	0.58562	0.25
N/A	*Hs-APOE1	N/A	-0.708304	0.625
N/A	*Hs-APOE1	N/A	1.6319	0.125
N/A	*Hs-APOE1	N/A	0.799968	0.25
N/A	*Hs-APOE1	N/A	-0.57449	0.625
N/A	*Hs-APOE1	N/A	-2.04368	0.125
N/A	*Hs-APOE1	N/A	0.967993	0.125
N/A	*Hs-APOE1	N/A	0.3176	0.875
N/A	*Hs-APOE1	N/A	-0.505179	0.375
N/A	*Hs-APOE1	N/A	-1.04803	0.125
N/A	*Hs-APOE1	N/A	-0.066877	0.875
N/A	*Hs-APOE1	N/A	-1.89809	0.125
N/A	*Hs-APOE1	N/A	-0.0839185	0.625
N/A	*Hs-APOE1	N/A	-1.48244	0.125
N/A	*Hs-APOE1	N/A	-0.28878	0.25
N/A	*Hs-APOE1	N/A	1.00359	0.375
N/A	*Hs-APOE1	N/A	-1.84908	0.125
N/A	*Hs-APOE1	N/A	-1.04067	0.25
N/A	*Hs-APOE1	N/A	-1.04222	0.125
N/A	*Hs-APOE1	N/A	-0.112155	0.875
N/A	*Hs-APOE1	N/A	-1.13253	0.125
N/A	*Hs-APOE1	N/A	0.957264	0.125
N/A	*Hs-APOE1	N/A	0.190749	0.625
N/A	*Hs-APOE1	N/A	1.36168	0.25
N/A	*Hs-APOE1	N/A	-0.754283	0.625
N/A	*Hs-APOE1	N/A	0.386856	0.625
N/A	*Hs-APOE1	N/A	1.96168	0.25
N/A	*Hs-APOE1	N/A	0.38984	0.625
N/A	*Hs-APOE1	N/A	-0.897871	0.875
N/A	*Hs-APOE1	N/A	1.12572	0.25
N/A	*Hs-APOE1	N/A	-0.728041	0.25
N/A	*Hs-APOE1	N/A	-0.783317	0.25
N/A	*Hs-APOE1	N/A	1.23499	0.125
N/A	*Hs-APOE1	N/A	0.162154	0.875
N/A	*Hs-APOE1	N/A	-1.59508	0.125
N/A	*Hs-APOE1	N/A	-1.04602	0.125
N/A	*Hs-APOE1	N/A	-1.2934	0.125
N/A	*Hs-APOE1	N/A	0.68515	0.125
N/A	*Hs-APOE1	N/A	-0.692142	0.125
N/A	*Hs-APOE1	N/A	0.740018	0.875
N/A	*Hs-APOE1	N/A	1.07307	0.125
N/A	*Hs-APOE1	N/A	0.779166	0.125
N/A	*Hs-APOE1	N/A	-0.586304	0.25
N/A	*Hs-APOE1	N/A	0.639044	0.25
N/A	*Hs-APOE1	N/A	-0.960205	0.125
N/A	*Hs-APOE1	N/A	-0.0954562	1
N/A	*Hs-APOE1	N/A	0.535687	0.25
N/A	*Hs-APOE1	N/A	-0.303566	0.625
N/A	*Hs-APOE1	N/A	1.60437	0.125
N/A	*Hs-APOE1	N/A	0.383613	0.25
N/A	*Hs-APOE1	N/A	1.26741	0.125
N/A	*Hs-APOE1	N/A	0.00871779	0.875
N/A	*Hs-APOE1	N/A	-0.783983	0.25
N/A	*Hs-APOE1	N/A	-2.12076	0.125
N/A	*Hs-APOE1	N/A	-0.449757	0.375
N/A	*Hs-APOE1	N/A	-0.966749	0.125
N/A	*Hs-APOE1	N/A	-1.84625	0.125
N/A	*Hs-APOE1	N/A	-0.645448	0.25
N/A	*Hs-APOE1	N/A	0.955904	0.25
N/A	*Hs-APOE1	N/A	0.988889	0.125
N/A	*Hs-APOE1	N/A	-0.871294	0.125
N/A	*Hs-APOE1	N/A	0.254533	0.875
N/A	*Hs-APOE1	N/A	0.4265	0.875
N/A	*Hs-APOE1	N/A	-1.57855	0.25
N/A	*Hs-APOE1	N/A	-1.29258	0.125
N/A	*Hs-APOE1	N/A	-1.8861	0.125
N/A	*Hs-APOE1	N/A	-0.116243	0.375
N/A	*Hs-APOE1	N/A	-0.52703	0.125
N/A	*Hs-APOE1	N/A	-0.62328	0.125
N/A	*Hs-APOE1	N/A	0.413213	0.625
N/A	*Hs-APOE1	N/A	-0.91588	0.125
N/A	*Hs-APOE1	N/A	0.0585932	0.875
N/A	*Hs-APOE1	N/A	-0.58463	0.25
N/A	*Hs-APOE1	N/A	-1.14349	0.25
N/A	*Hs-APOE1	N/A	1.87286	0.125
N/A	*Hs-APOE1	N/A	-1.5688	0.125
N/A	*Hs-APOE1	N/A	0.803266	0.125
N/A	*Hs-APOE1	N/A	0.809336	0.125
N/A	*Hs-APOE1	N/A	1.18986	0.25
N/A	*Hs-APOE1	N/A	1.44355	0.125
N/A	*Hs-APOE1	N/A	0.837887	0.125
N/A	*Hs-APOE1	N/A	-1.98304	0.125
N/A	*Hs-APOE1	N/A	0.014957	1
N/A	*Hs-APOE1	N/A	-1.47117	0.125
N/A	*Hs-APOE1	N/A	-1.17339	0.125
N/A	*Hs-APOE1	N/A	0.0662556	0.875
N/A	*Hs-APOE1	N/A	0.724196	0.25
N/A	*Hs-APOE1	N/A	-0.606901	0.625
N/A	*Hs-APOE1	N/A	0.0361137	1
N/A	*Hs-APOE1	N/A	0.316926	0.375
N/A	*Hs-APOE1	N/A	0.521219	0.25
N/A	*Hs-APOE1	N/A	0.863036	0.25
N/A	*Hs-APOE1	N/A	-1.39383	0.125
N/A	*Hs-APOE1	N/A	-1.34957	0.125
N/A	*Hs-APOE1	N/A	-0.771166	0.875
N/A	*Hs-APOE1	N/A	2.05715	0.25
N/A	*Hs-APOE1	N/A	-0.548613	0.125
N/A	*Hs-APOE1	N/A	0.470908	0.25
N/A	*Hs-APOE1	N/A	-1.65504	0.125
N/A	*Hs-APOE1	N/A	-0.771584	0.875
N/A	*Hs-APOE1	N/A	-1.14823	0.125
N/A	*Hs-APOE1	N/A	-0.374468	0.625
N/A	*Hs-APOE1	N/A	0.271098	0.625
N/A	*Hs-APOE1	N/A	-0.700092	0.25
N/A	*Hs-APOE1	N/A	0.641984	0.375
N/A	*Hs-APOE1	N/A	2.08766	0.125
N/A	*Hs-APOE1	N/A	0.877695	0.875
N/A	*Hs-APOE1	N/A	0.127423	1
N/A	*RLUC2	N/A	-10.156	0.125
N/A	*RLUC2	N/A	-14.3614	0.125
N/A	*RLUC2	N/A	-13.9779	0.125
N/A	*RLUC2	N/A	-8.88134	0.125
N/A	*RLUC2	N/A	-7.71722	0.125
N/A	*RLUC2	N/A	-14.9638	0.125
N/A	*RLUC2	N/A	-9.51199	0.125
N/A	*RLUC2	N/A	-12.997	0.125
N/A	*RLUC2	N/A	-12.3184	0.125
N/A	*RLUC2	N/A	-11.6814	0.125
N/A	*RLUC2	N/A	-13.2915	0.125
N/A	*RLUC2	N/A	-13.6059	0.125
N/A	*RLUC2	N/A	-14.4179	0.125
N/A	*RLUC2	N/A	-7.2236	0.125
N/A	*RLUC2	N/A	-9.78348	0.125
N/A	*RLUC2	N/A	-9.4378	0.125
N/A	*RLUC2	N/A	-16.2905	0.125
N/A	*RLUC2	N/A	-5.73468	0.125
N/A	*RLUC2	N/A	-9.86552	0.125
N/A	*RLUC2	N/A	-8.61516	0.125
N/A	*RLUC2	N/A	-8.80024	0.125
N/A	*RLUC2	N/A	-5.73386	0.125
N/A	*RLUC2	N/A	-8.80035	0.125
N/A	*RLUC2	N/A	-12.0252	0.125
N/A	*RLUC2	N/A	-17.6282	0.125
N/A	*RLUC2	N/A	-6.27264	0.125
N/A	*RLUC2	N/A	-19.5631	0.125
N/A	*RLUC2	N/A	-16.0428	0.125
N/A	*RLUC2	N/A	-10.2548	0.125
N/A	*RLUC2	N/A	-10.5265	0.125
N/A	*RLUC2	N/A	-9.84147	0.125
N/A	*RLUC2	N/A	-6.94668	0.125
N/A	*RLUC2	N/A	-10.4583	0.125
N/A	*RLUC2	N/A	-12.3586	0.125
N/A	*RLUC2	N/A	-6.94613	0.125
N/A	*RLUC2	N/A	-6.56863	0.125
N/A	*RLUC2	N/A	-11.9986	0.125
N/A	*RLUC2	N/A	-8.1152	0.125
N/A	*RLUC2	N/A	-9.41761	0.125
N/A	*RLUC2	N/A	-9.36722	0.125
N/A	*RLUC2	N/A	-12.0231	0.125
N/A	*RLUC2	N/A	-11.958	0.125
N/A	*RLUC2	N/A	-19.5455	0.125
N/A	*RLUC2	N/A	-8.34699	0.125
N/A	*RLUC2	N/A	-10.1044	0.125
N/A	*RLUC2	N/A	-11.5202	0.125
N/A	*RLUC2	N/A	-7.87962	0.125
N/A	*RLUC2	N/A	-10.4313	0.125
N/A	*RLUC2	N/A	-12.2837	0.125
N/A	*RLUC2	N/A	-11.9879	0.125
N/A	*RLUC2	N/A	-7.88868	0.125
N/A	*RLUC2	N/A	-8.00608	0.125
N/A	*RLUC2	N/A	-10.8741	0.125
N/A	*RLUC2	N/A	-8.11438	0.125
N/A	*RLUC2	N/A	-10.1502	0.125
N/A	*RLUC2	N/A	-13.2006	0.125
N/A	*RLUC2	N/A	-9.44262	0.125
N/A	*RLUC2	N/A	-9.08703	0.125
N/A	*RLUC2	N/A	-8.0672	0.125
N/A	*RLUC2	N/A	-10.7327	0.125
N/A	*RLUC2	N/A	-9.01912	0.125
N/A	*RLUC2	N/A	-13.1862	0.125
N/A	*RLUC2	N/A	-8.0927	0.125
N/A	*RLUC2	N/A	-14.1978	0.125
N/A	*RLUC2	N/A	-6.36142	0.125
N/A	*RLUC2	N/A	-9.00325	0.125
N/A	*RLUC2	N/A	-6.30305	0.125
N/A	*RLUC2	N/A	-6.51371	0.125
N/A	*RLUC2	N/A	-14.5669	0.125
N/A	*RLUC2	N/A	-12.1028	0.125
N/A	*RLUC2	N/A	-8.27727	0.125
N/A	*RLUC2	N/A	-7.11661	0.125
N/A	*RLUC2	N/A	-9.41408	0.125
N/A	*RLUC2	N/A	-8.88859	0.125
N/A	*RLUC2	N/A	-9.0804	0.125
N/A	*RLUC2	N/A	-10.1242	0.125
N/A	*RLUC2	N/A	-6.88081	0.125
N/A	*RLUC2	N/A	-14.8916	0.125
N/A	*RLUC2	N/A	-8.65081	0.125
N/A	*RLUC2	N/A	-11.2739	0.125

## Sheet: d) Validation Assembly-Release
gene ID	gene symbol	siRNA sequence	mean zscore	p-value
8714	ABCC3	ACAAUGAUCCAGUCACCUA	-0.929258	0.25
8714	ABCC3	CCACCCUGCUGAUACAGUA	-1.95055	0.125
8714	ABCC3	GGACAAAGGAGUAGUAGCU	-1.53731	0.25
8714	ABCC3	GCACACCGGCUUAACACUA	-2.44365	0.125
87	ACTN1	GAAUACGGCUUUUGACGUG	-0.505514	0.25
87	ACTN1	UGACUUACGUGUCUAGCUU	-0.658393	0.375
87	ACTN1	GAGACAGCCGACACAGAUA	-0.789655	0.125
87	ACTN1	GAACUGCCCGACCGGAUGA	-0.226455	0.875
348	APOE	UGAGGGCGCUGAUGGACGA	-0.228077	0.875
348	APOE	AAUCGGAACUGGAGGAACA	-1.17645	0.125
348	APOE	GACAAUCACUGAACGCCGA	-3.62894	0.125
348	APOE	GGAGCAAGCGGUGGAGACA	-4.62588	0.125
396	ARHGDIA	CCGGGUUAACCGAGAGAUA	0.65158	0.25
396	ARHGDIA	GGUGUGGAGUACCGGAUAA	-0.636359	0.625
396	ARHGDIA	CAGCAUACGUACAGGAAAG	-2.36413	0.125
396	ARHGDIA	GGGCCGAGGAGUACGAGUU	-1.43051	0.125
56033	BARX1	CGAGCGAGCAGCUUACUGA	-0.316289	0.375
56033	BARX1	GAGAAGCAGAAGUACCUUU	-2.32561	0.125
56033	BARX1	GAAUAGAUCUUGCUGAGUC	-0.0159888	0.875
56033	BARX1	CGGGCGAGCUGCUGAAGUU	-1.14883	0.125
64919	BCL11B	GGUUGGAAGGUACUAAAUA	-1.28243	0.125
64919	BCL11B	UCACAAUACUGGCACUAUA	-0.504408	0.25
64919	BCL11B	CCUUCAACCUGCUGCGCAU	-1.60475	0.125
64919	BCL11B	GUGGAUGUACAGCGGAUAA	-0.647221	0.25
597	BCL2A1	UAACACAGGAGAAUGGAUA	-2.39166	0.125
597	BCL2A1	UAUCUCUCCUGAAGCAAUA	-1.9985	0.125
597	BCL2A1	GCAGUGCGUCCUACAGAUA	-1.2781	0.125
597	BCL2A1	GGGAAGAAUUGUAACCAUA	-1.32206	0.125
79370	BCL2L14	UAACUGAGGGUCUCUCCUU	-1.61982	0.125
79370	BCL2L14	GGAAUUGUUCAGCAAAUGA	-0.576694	0.25
79370	BCL2L14	GUCAAAGGACGUUGGAAUA	-1.5578	0.125
79370	BCL2L14	CCGAGUAGCUGAAAUUGUU	-0.171523	0.625
695	BTK	GCGGAAGGGUGAUGAAUAU	-1.21266	0.375
695	BTK	GGUGAUACGUCAUUAUGUU	-0.597578	0.25
695	BTK	UGAGCAAUAUUCUAGAUGU	-2.12867	0.125
695	BTK	CAACUCUGCAGGACUCAUA	-1.10411	0.125
29082	C14ORF123	CCCUGGAGUUUCAGCGUGA	-1.58765	0.125
29082	C14ORF123	GGCACAAACUGACGGGACA	-1.97761	0.125
29082	C14ORF123	UGUUAAAUGUGGGCGACAA	-1.23581	0.125
29082	C14ORF123	GGAAGAAAAGAUUCGAACA	-1.26434	0.125
57010	CABP4	GUGAGCAAGAUUUGGGUCU	-1.77895	0.125
57010	CABP4	CCUCAAUGUUGGCUUGUUA	0.693505	0.625
57010	CABP4	GACAGGGAUGGACGAAUUA	-2.13287	0.125
57010	CABP4	UCAAUCGAGUCUUCGGGAA	-1.3253	0.375
784	CACNB3	GACCCUCUCUGAAAGGUUA	-0.00905189	1
784	CACNB3	GGAGUCAUUUGAUGUGAUU	-1.98944	0.125
784	CACNB3	GAUGAUGGCAUAUGAUAAG	-0.866642	0.125
784	CACNB3	GUGAGCACCUGGCUGAGUA	-0.795932	0.125
820	CAMP	GAUUUGCCCUGCUGGGUGA	-0.850275	0.125
820	CAMP	AGAUUGGCAAAGAGUUUAA	-1.09312	0.375
820	CAMP	AGAAUUGUCCAGAGAAUCA	0.0315813	0.875
820	CAMP	CGACACAGCAGUCACCAGA	-2.48621	0.125
147968	CAPN12	GGACACGCGUAUUCCAUCA	-2.58601	0.125
147968	CAPN12	CCAAAGGCGUGAAAUGGAU	-0.87552	0.25
147968	CAPN12	AAUCCUCAGUUCCGUUUAA	-0.964624	0.125
147968	CAPN12	CAGAAGAGGGCCUGGUAAA	-1.72847	0.25
10753	CAPN9	UAAGCCUGAUCUCCUGUAA	-1.96759	0.125
10753	CAPN9	GCUAUGCCAUUUAUGAGUG	-1.55213	0.125
10753	CAPN9	GGAGUGUAGUUUCCUUGUA	0.24665	0.875
10753	CAPN9	ACAAGGAGUUCAUUCAUCU	-4.03368	0.125
6355	CCL8	GCUCAGCCAGAUUCAGUUU	0.117564	0.875
6355	CCL8	UAACGUGAUCAAUAGGAAA	-0.539888	0.625
6355	CCL8	GGUCAGGGAUUCCAUGAAG	-2.45767	0.125
6355	CCL8	CUGGAGAGCUACACAAGAA	-4.93839	0.125
84342	COG8	AGCACAGACUUUAGGCAUU	-1.62651	0.125
84342	COG8	CGACUGGAGAGGAAAUACU	-1.20995	0.125
84342	COG8	CUAAACCGGCACACAGAAA	-1.22875	0.125
84342	COG8	GUACGGUAACCUAGGGCAU	-0.501448	0.375
27132	CPNE7	UUACGACUCUCGAGGAAAG	0.0204812	1
27132	CPNE7	CGGGAAAGCCUCUCAAUAC	-1.82704	0.125
27132	CPNE7	CAGAAGAGACGCAGUUAUA	-1.50762	0.125
27132	CPNE7	CCGGAUCCCUCCCAAGUAU	-1.87315	0.125
1381	CRABP1	GGGAUCAGUUCUACAUCAA	-4.01484	0.125
1381	CRABP1	GCGAGAAUUUCGACGAGCU	-3.85999	0.125
1381	CRABP1	ACGCAAGUGCAGGAGUUUA	-1.20972	0.125
1381	CRABP1	AGAAUUUAUGUCCGGGAAU	-1.36258	0.125
153090	DAB2IP	GGCUAAGGAGUAAGGACGA	-1.35495	0.125
153090	DAB2IP	CGCAGUUGUUAGAAGACGA	-2.75522	0.125
153090	DAB2IP	GGACCAACAUGCAGCGCUU	-1.78992	0.125
153090	DAB2IP	GAUAGAUUUCACCCGGUUA	-2.87388	0.125
9775	DDX48	UGACUAAAGUGGAAUUCGA	2.16495	0.125
9775	DDX48	GGUGAAACGUGAUGAAUUG	0.438584	0.625
9775	DDX48	GAUGAACGUUGCUGAUCUU	-1.21357	0.625
9775	DDX48	GAUAUGAUUCGUCGCAGAA	-1.21362	0.25
8694	DGAT1	GCUGUGGUCUUACUGGUUG	-0.245807	0.875
8694	DGAT1	CUUGAGCAAUGCCCGGUUA	-3.50039	0.125
8694	DGAT1	CAAUAGCCGUCCUCAUGUA	-1.94263	0.125
8694	DGAT1	UCAAGGACAUGGACUACUC	1.61147	0.25
10682	EBP	GCUGGUUCGUUCUCUACUA	-3.09493	0.125
10682	EBP	GCCGAUACAUCCUGGGUGA	-1.8828	0.125
10682	EBP	GAAAGAGUAUGCCAAGGGA	-1.17303	0.25
10682	EBP	GUGCUGCGGUUGUCCCAUU	0.514396	0.625
2033	EP300	GGACUACCCUAUCAAGUAA	-1.33447	0.125
2033	EP300	CGACAGGGAUGCAGCAACA	-3.60166	0.125
2033	EP300	GUUCAAUAAUGCCUGGUUA	-1.47407	0.375
2033	EP300	GACAAGGGAUAAUGCCUAA	-0.258594	0.625
84641	FLJ14753	UCGCAUGGGAAUACGCACA	-3.009	0.125
84641	FLJ14753	CAGUUAGCCUGGUACGGUU	-1.5956	0.125
84641	FLJ14753	CAGGAGCACGAGCGAAGUA	-0.724765	0.125
84641	FLJ14753	GCAUCACGUUUCCGGCAAU	-1.26389	0.125
54438	GFOD1	AGUCCACAGAAGCGUGUUA	-0.736216	0.25
54438	GFOD1	CCGCCUACCUGAUCAGCGA	0.257685	0.625
54438	GFOD1	CGACAGAUCACCAGCGAUG	-0.194213	0.625
54438	GFOD1	UAAGGUAUCUAACGGCAAA	-0.540574	0.625
2931	GSK3A	GAAGGUGACCACAGUCGUA	-1.04053	0.125
2931	GSK3A	CUGGACCACUGCAAUAUUG	-1.28208	0.125
2931	GSK3A	UCACAAGCUUUAACUGAGA	-1.04093	0.875
2931	GSK3A	GAGUUCAAGUUCCCUCAGA	-0.134858	0.875
51179	HAO2	UCUAAGUCAACUCGGGAUU	-1.30552	0.25
51179	HAO2	CCGCGGUACCUGAGAGAUG	-0.860279	0.875
51179	HAO2	CGACAUGACAUUCGAAACC	0.430503	0.25
51179	HAO2	UCGCUGAGAUCAAUCGAAA	0.384996	0.125
55806	HR	GGACAUACCAUGCCUGGCU	-0.867614	0.125
55806	HR	CCAGAGAACGGCAUCGUGA	-0.52297	0.375
55806	HR	CCAAGAACCUCUGUGUGGA	-1.82611	0.125
55806	HR	CAUUACAGGAGGCCAAAUA	-3.11971	0.125
50618	ITSN2	CCAAACAUGUGGGCUAUUA	1.37523	0.125
50618	ITSN2	CCUCAUGGGUCAUCUUAUA	-0.54272	0.625
50618	ITSN2	GGUGAAUUAUAGAGCAUUA	-2.32371	0.125
50618	ITSN2	GAUCAAACGUGACAAGUUG	-1.64324	0.25
9424	KCNK6	CAACGCCACUGACUGAUGC	0.241416	0.375
9424	KCNK6	UCACGGAGCUCAUCCUGCU	-1.61631	0.125
9424	KCNK6	GUAGUGACCGUCUGCUUUC	-1.75462	0.125
9424	KCNK6	UAAGAGCUGUCCACAUUUG	-2.57762	0.125
57463	KIAA1163	GUAAUGAACGGGUGCUAGA	-1.29988	0.125
57463	KIAA1163	CCUCAACUGUGGCGAGUAC	-0.349696	0.25
57463	KIAA1163	GAGCCAAGCUACCCAAACU	-4.36631	0.125
57463	KIAA1163	CAACGGAGGAUGUCGGAUC	-2.5467	0.125
56992	KIF15	GCAGAGUGUUGAUCAAGAA	-2.88647	0.125
56992	KIF15	GAGCUUCAGUCUUUGCAAA	-1.00546	0.125
56992	KIF15	GAGAUGGAAUGCCUUAGAA	-1.31434	0.125
56992	KIF15	GGACAUAAAUUGCAAAUAC	-2.344	0.25
55854	LEREPO4	CAUAAAGGAAACUGCGUAU	-1.44787	0.125
55854	LEREPO4	GGAGAUAAGUGUAAGUUCU	0.148402	1
55854	LEREPO4	CGAGAGGGAGGGAACGGAA	-2.23263	0.125
55854	LEREPO4	ACUUUCGGUUUGAAGAAUA	-1.60797	0.125
55679	LIMS2	CCAUGUGAUUGAAGGCGAU	-2.40501	0.125
55679	LIMS2	GGAAGUACUGCGAACACGA	-2.49293	0.125
55679	LIMS2	GCAAUAUGUCGGACGCCUU	-0.495031	0.375
55679	LIMS2	GUAAGAGGUGCUACGAGAA	-0.918516	0.125
8216	LZTR1	ACACCGACAAGAUCAAAUA	0.606881	0.625
8216	LZTR1	CCACGUAGCCAUUGUCACA	1.21092	0.125
8216	LZTR1	ACACAGUGGUGGCCUAUAA	2.09073	0.125
8216	LZTR1	CCACUCGGCCGUCGUCUAU	-1.87768	0.125
64081	MAWBP	GGUUUACACCAGCGAGUGA	-1.82852	0.125
64081	MAWBP	CGGAGAAUCUGCUGCAAGU	-1.05001	0.375
64081	MAWBP	ACUAAGGGCCAGACGAGCA	-2.24618	0.25
64081	MAWBP	GUGAAAGGGCUUAUUCUUA	-1.37391	0.375
23295	MGRN1	GAACUCGGCCUAUCGCUAC	-1.62651	0.25
23295	MGRN1	GAACAUGGAUCUGAACUUC	-0.500981	0.625
23295	MGRN1	GAGCACUCUUGUCCCUUUA	-0.795756	0.125
23295	MGRN1	CGAAGGAGAUGUGGUGGAA	-1.16322	0.125
23609	MKRN2	GGAAUCAUCAGAACCCUAA	-1.31714	0.125
23609	MKRN2	ACUGUGAGGUUCUUUAAUU	-0.778313	0.125
23609	MKRN2	UCACAUGACUUGGCAAACA	-3.53757	0.125
23609	MKRN2	GGACAAAGUGUGCAGUAUC	-2.43462	0.125
8897	MTMR3	UGAAUGCCGAGAUAUAUUU	-1.31374	0.125
8897	MTMR3	GGGCAGGCAUUGAGAUACA	-2.41714	0.125
8897	MTMR3	GCAAAGUUAUCAGGUGUCA	-0.175123	0.625
8897	MTMR3	GACCAAACGUGGACAGUUC	1.20599	0.875
84148	MYST1	CAUCGGGAACUACGAAAUU	-0.887057	0.125
84148	MYST1	GGAAAGAGAUCUACCGCAA	-1.1299	0.125
84148	MYST1	GCAACAUCUCCGUGCACGA	-0.00897723	0.875
84148	MYST1	ACUUUGACGUGGAGCCGUU	-0.404871	0.625
4839	NOL1	GCAAAGAGGAAGAAAUCUC	-0.80644	0.125
4839	NOL1	GCCAAACCAUUGCCUGGAA	-2.70743	0.25
4839	NOL1	GCAACGAUCACCUAAAUUA	-1.86047	0.125
4839	NOL1	GAAGGGCGGUCUCGUUCUG	-2.22706	0.125
84612	PARD6B	AGACAUCCAUGGAGACUUA	0.856318	0.875
84612	PARD6B	UCAAAGUACAGGACUAUUA	-0.936249	0.375
84612	PARD6B	GUACAGACACGCUAAUAAA	-0.0178988	1
84612	PARD6B	UAGGGUACGUCUUUACAAA	0.122264	1
5195	PEX14	GAACUCAAGUCCGAAAUUA	-1.54616	0.125
5195	PEX14	CCUCAUAUCUCAGCCAUAC	0.139921	0.875
5195	PEX14	CCAGACAGUGACUCAGUUA	-2.49419	0.125
5195	PEX14	AGGCAUUGCAUUUGGCUUU	-1.91075	0.125
55361	PI4KII	GCAUCGGGCUACCACCAAA	-2.14318	0.125
55361	PI4KII	GAGACGAGCCCACUAGUGU	-1.67795	0.25
55361	PI4KII	GGUUGGUGGUGCUGGAUUA	-1.88089	0.125
55361	PI4KII	CAACACUGAUCGAGGCAAU	-2.29158	0.125
5277	PIGA	UAAGAUAGUCCAUCAGUUA	-1.28533	0.125
5277	PIGA	UAUAAUACCUGAACUCUGU	-0.762506	0.25
5277	PIGA	AAGCCUAGAUUGUAAGAUU	-1.83013	0.125
5277	PIGA	GGGUGAGAAUAAUGAGAUA	-0.593494	0.375
11142	PKIG	UCAGAGGCUGUGAGCGUGA	-1.23405	0.125
11142	PKIG	GGAAUGCGGUCCCUGACAU	-1.77583	0.25
11142	PKIG	GGGACCACCUCGUCUUGAA	-2.76666	0.125
11142	PKIG	AGACAAGGAAGCUGGCAAC	-3.36529	0.125
5318	PKP2	GCUAAAGGCUGGCACAACU	-0.208244	0.625
5318	PKP2	GCACGCGACCUUCUAAACA	-2.46693	0.125
5318	PKP2	GGAGAGCGCACUUGACUGU	-1.64923	0.125
5318	PKP2	UUGACUCACUGGUCCAUUA	-2.10137	0.125
5359	PLSCR1	GUAGUGGAUUAGUGAAAGU	0.0819595	0.625
5359	PLSCR1	UUACAGACGCUGAUAACUU	-1.98672	0.125
5359	PLSCR1	GAUAAUAUGGGUCAAGAAG	-0.50243	0.125
5359	PLSCR1	CCAAAUCAGCCAGUGUAUA	-0.636945	0.625
11230	PRAF2	GGUCUCAAGCGGACGCCAA	-3.62228	0.125
11230	PRAF2	AAUAAAGCCUGUUGCAUCU	-3.17009	0.125
11230	PRAF2	GGGCGUAUAUGUUAGUGUU	-1.4634	0.125
11230	PRAF2	GUGUGGAUGGAGUCGGGUA	-2.06867	0.125
5713	PSMD7	UCAGUGUGGUGGAUCAUUU	-1.46738	0.125
5713	PSMD7	GAAAGUACUUGAUGUAUCG	-0.314465	0.875
5713	PSMD7	CUACAGAAGCGUACAUUUC	-1.65449	0.125
5713	PSMD7	AGACGAUUCUGUAUGGUUU	0.356044	0.875
11122	PTPRT	GAAGAUGGCUGGCGUGAUC	-0.328493	0.625
11122	PTPRT	CCAACUACAUUGACGGAUA	-2.11723	0.125
11122	PTPRT	GGAGGCUGGUGUUCGAUUA	-1.4264	0.125
11122	PTPRT	GGUCUGGUGUGUCCAACUA	-0.600003	0.125
5768	QSCN6	GAAAUAACGAAGAGUACCU	-1.74533	0.125
5768	QSCN6	AGACUGCGCUAGCCACUUC	0.707411	0.125
5768	QSCN6	CAAGAUAGCUCCCACUGUU	-2.49736	0.125
5768	QSCN6	GAAUCCAGGUCCUUCUAUA	-0.388894	0.625
8766	RAB11A	GAGAUUUACCGCAUUGUUU	-1.82066	0.125
8766	RAB11A	GUGCAGUGCUGUCAGAACA	-2.20705	0.125
8766	RAB11A	GCAACAAUGUGGUUCCUAU	-0.0461264	0.875
8766	RAB11A	CAAGAGCGAUAUCGAGCUA	-0.737921	0.125
51552	RAB14	CAACUGCACCAUACAACUA	0.0588904	0.375
51552	RAB14	GUACAAGAAUAAUCGAAGU	-1.05062	0.125
51552	RAB14	GCUCUUAUGGUCUAUGAUA	-1.02442	0.25
51552	RAB14	GAAAAUGGCUUAUUGUUCC	-1.41793	0.125
5947	RBP1	ACGAGAAUUUCGAGGAGUA	-0.636797	0.625
5947	RBP1	GGACGGUGACCAUAUGAUC	-0.894093	0.25
5947	RBP1	GCAAGCAAGUAUUCAAGAA	-2.00201	0.25
5947	RBP1	GCAAGUGCAUGACAACAGU	-0.561274	0.125
5957	RCV1	CCGAGAAGAUCUGGAAGUA	-0.122402	1
5957	RCV1	GAGCAUCUACGCCAAGUUC	-2.1335	0.125
5957	RCV1	UCUACGACGUGGACGGUAA	-1.45507	0.125
5957	RCV1	GAGAUCGUCAUGGCUAUUU	0.408699	0.875
6236	RRAD	GAAGGUGUCGUGCGCCAGA	-3.21679	0.125
6236	RRAD	UAUGAUCGCUCCAUUGUAG	-3.42296	0.125
6236	RRAD	GCUCGUAACAGCCGCAAGA	-1.30571	0.25
6236	RRAD	GCGCAGGGACAGCAAAGAA	-1.69656	0.125
10325	RRAGB	AGUGUAAAGAGCAGCGUGA	-0.279712	0.125
10325	RRAGB	CUGAGAAAACGACGGAGAA	-2.73321	0.125
10325	RRAGB	GGGACAACAUCUUCCGAAA	-0.992295	0.125
10325	RRAGB	GAAGAAGAUUUGAGGCGUU	-1.63274	0.25
22800	RRAS2	GAACUUGUCCGGGUUAUCA	-1.20527	0.125
22800	RRAS2	CGUGAUGAGUUCCCAAUGA	-1.67012	0.125
22800	RRAS2	GAACCAACACGGAAAGAAA	-0.553621	0.25
22800	RRAS2	GCACGGCAGCUUAAGGUAA	0.208448	0.875
6239	RREB1	GGGAACAUGCACAGACAUA	-0.274245	0.625
6239	RREB1	GGGCAGACCUUUCAUACAG	-0.00580483	1
6239	RREB1	GGAGUUUGUUUGCAAGUAU	-0.432164	0.875
6239	RREB1	GAAGAAAGCUGAUGAAGUC	-1.23355	0.625
6294	SAFB	UAAGAAGGGUGACGACGGA	-1.10174	0.625
6294	SAFB	GAGAGAAGGUUCAAGGUCA	0.631637	1
6294	SAFB	CGAACGGACUGUAGUAAUG	-1.23272	0.125
6294	SAFB	GGUCGCAGCAGUUGUGGUA	-0.392235	0.875
9667	SAFB2	GGCUCAAGAAGGCGGUUAA	-1.1484	0.125
9667	SAFB2	UGGCAAUGGAGGACCGAUA	-0.757047	0.375
9667	SAFB2	UGAAAUUGGCAUCGAGUUA	-0.720238	0.375
9667	SAFB2	CAUCUGACGAGGCGACCAA	-2.02985	0.125
462	SERPINC1	UGAUGGAGGUAUUUAAGUU	-2.43831	0.125
462	SERPINC1	GGAGAGUCGUGUUCAGCAU	-2.60353	0.125
462	SERPINC1	GUAGCCAACCCUUGUGUUA	-1.25417	0.125
462	SERPINC1	CAACAAAUCCUCCAAGUUA	-1.78212	0.125
6428	SFRS3	GCAACAAGACGGAAUUGGA	4.3226	0.125
6428	SFRS3	GAGUGGAACUGUCGAAUGG	3.89293	0.125
6428	SFRS3	CGAGAUGAUUAUCGUAGGA	-1.73956	0.25
6428	SFRS3	CCAUUGGACUGUAAGGUUU	4.99434	0.125
6507	SLC1A3	GAGCUGUAGUCUAUUAUAU	-2.50226	0.125
6507	SLC1A3	UGAGAGAGUUCUUUGAUUC	-0.166823	0.375
6507	SLC1A3	GAACUUCGGACAAAUUAUU	0.873024	0.25
6507	SLC1A3	CUAGUUGUCUUCUCCAUGU	-1.67446	0.125
1318	SLC31A2	GUAUGAAGGCAUCAAGGUU	-0.268459	0.625
1318	SLC31A2	UUGUAAGCUUUGGGAAUUA	-2.97633	0.125
1318	SLC31A2	GAGCAUCGCCCAUUGGACU	-0.298981	0.375
1318	SLC31A2	UUACUGAGCCCAUGACAAU	-0.859592	0.125
219855	SLC37A2	GCCUGAAGGGCAACGCCAA	-3.77819	0.125
219855	SLC37A2	CGGGAUUGCCAGCUCCAUA	-1.47814	0.125
219855	SLC37A2	CGGUUAGUAUACAAAGAGA	-1.0925	0.125
219855	SLC37A2	GCAUCUGGGUGAACGGGCA	-1.34885	0.125
85414	SLC45A3	ACACUAUGAUGAAGGCGUU	-1.2295	0.125
85414	SLC45A3	GUAUUUGACAAGAGCGACU	-3.29896	0.125
85414	SLC45A3	UUGCAAUAAUGUCGUCUUA	-0.63721	0.625
85414	SLC45A3	GGCCAAAUACUCAGCGUAG	-1.36617	0.125
115703	SNX26	CCCAUGUGAUCAAACGGUA	-0.841876	0.25
115703	SNX26	GGUGUUUGGCUGCGAUCUU	-0.7612	0.375
115703	SNX26	CGGCAUGCUUGGCCAAUCA	5.62068	0.125
115703	SNX26	CCGCAUGGCGAGACACAGU	-1.98233	0.125
8675	STX16	AAAUAUUCCACCAGCGAUU	-1.61951	0.125
8675	STX16	GCUAAUUGAGAGAGCGUUA	-1.94303	0.125
8675	STX16	AGUAGGACUUCAUCGUUUA	-2.10547	0.125
8675	STX16	GUAUGAUGUUGGCCGGAUU	-1.18085	0.125
6811	STX5A	GAGCCCAGCUGGACGUUGA	-2.95424	0.125
6811	STX5A	CAAUCUUGGCAAAGCGCAA	-0.99533	0.125
6811	STX5A	GCUCCAGGAUUUCGUGAGA	-0.100809	0.875
6811	STX5A	CAGAACAUUGAGUCGACAA	-1.02906	0.125
22987	SV2C	GUAUGAACCAAGCGAAGGA	-1.83844	0.125
22987	SV2C	GCAUGUCUGUCAACGGAUU	-1.35946	0.125
22987	SV2C	GCAUAGUGUACCUCGGGAU	-1.5587	0.25
22987	SV2C	GGACAGAAUUGGGCGCUUA	-0.42099	0.125
6950	TCP1	CCAACCAUAGUUAAAGUUA	-0.788311	0.125
6950	TCP1	AUGAUGAGCUGAUCUUAAU	-0.35633	0.625
6950	TCP1	GGUCUUGAUUUGAGCAAUG	-0.88227	0.125
6950	TCP1	UGAGAUGGAGCGCUCUUUA	-2.31819	0.125
7003	TEAD1	GAAAGGUGGCUUAAAGGAA	-0.320931	0.625
7003	TEAD1	AAACAGGGAUACACAAGAA	-3.43288	0.125
7003	TEAD1	CACAAGACGUCAAGCCUUU	0.125441	0.625
7003	TEAD1	CGAUUUGUAUACCGAAUAA	0.408936	0.625
7046	TGFBR1	CGAGAUAGGCCGUUUGUAU	-1.11537	0.25
7046	TGFBR1	GACCACAGACAAAGUUAUA	-0.443977	0.25
7046	TGFBR1	UGCGAGAACUAUUGUGUUA	-1.50808	0.125
7046	TGFBR1	GAGAAGAACGUUCGUGGUU	0.755841	0.875
84948	TIGD5	AGUCACAUGCACUGGACGA	-0.952993	0.125
84948	TIGD5	CAAUCAUCUCAGUGGCGAA	0.772063	0.625
84948	TIGD5	AGGUGGGCACUCAGCGCAA	-2.01259	0.125
84948	TIGD5	CCAUCAAGGACAAGCUGCA	-1.22214	0.375
7082	TJP1	GAGAAGAAGUGACCAUAUU	-3.52405	0.125
7082	TJP1	GAGGGUACUUUCCACGUUU	-2.90133	0.125
7082	TJP1	CUACACUGAUCAAGAACUA	-2.28443	0.125
7082	TJP1	CGAGCGAUCUCAUAAACUU	0.136378	0.875
9874	TLK1	GCAAUGACUUGGAUUUCUA	0.600872	0.25
9874	TLK1	GAGUAUGCAAGAUCGAUUA	-0.999478	0.375
9874	TLK1	GAAGCUCGGUCUAUUGUAA	-1.14983	0.25
9874	TLK1	GUUCAAAGAUCACCCAACA	-4.2626	0.125
7161	TP73	GCAAUAAUCUCUCGCAGUA	-1.5654	0.125
7161	TP73	CCACCAUCCUGUACAACUU	-0.392292	0.875
7161	TP73	GAGACGAGGACACGUACUA	-1.28427	0.125
7161	TP73	GAACUUUGAGAUCCUGAUG	0.0781056	0.875
7726	TRIM26	UGAGAGACUUGGAAUAUAA	-1.99458	0.125
7726	TRIM26	GCAUCGCCCUGGAUUAUGA	-1.66553	0.125
7726	TRIM26	CUAAACAGGUAUCCACGGA	-1.3787	0.125
7726	TRIM26	CAACGAGGCCUGAGGGAAU	-2.44313	0.125
10497	UNC13B	GGAUCGACCUCUCUACAUA	-1.05911	0.25
10497	UNC13B	UAAGUGAACUAGACCAGUA	-2.0492	0.125
10497	UNC13B	GAUGAGAUCUGUGGAACUA	-2.08122	0.125
10497	UNC13B	CAACAACUGCCACGACUUA	-3.00089	0.125
373856	USP41	CUGCAAUAAGGUCUGGCUA	-2.35362	0.125
373856	USP41	UCAGGAAGAUCACGGAGUU	-0.273964	0.625
373856	USP41	GGGCUGGUGCUUUGGUGAU	-1.62513	0.125
373856	USP41	UCAAAUGACUGCUUUAACU	0.102684	1
57617	VPS18	CAAAGCAGCGCAUUGACUU	-1.67316	0.125
57617	VPS18	GACGUAAGGAUGACGCAAA	-1.71125	0.125
57617	VPS18	GCAAUCAGCUGUGCAUGAG	-2.41585	0.125
57617	VPS18	GGGCGUAGCUUUGUUAUUG	-1.03154	0.125
253461	ZBTB38	GGAAACGAAGCCAUUGUGA	-1.20523	0.375
253461	ZBTB38	CAGAUAAAGUGGGUAGGUU	-0.447759	0.125
253461	ZBTB38	GUAGUUAUGUGACCUUAUC	-1.1807	0.125
253461	ZBTB38	AAACUUUCAUGACCUACUA	-3.06587	0.125
353274	ZNF445	GUGUGAAGUUAGAGUGCUU	-1.10001	0.125
353274	ZNF445	CAGCAGAUAUAAACGCUUA	-2.37865	0.125
353274	ZNF445	UGAAUAGGGAACUGGGUAA	-3.21983	0.125
353274	ZNF445	UAAACGAACGCUUAAGUAA	-1.09716	0.125
7554	ZNF8	AAAGCCAGGUGCAGGACAA	0.0699735	1
7554	ZNF8	GGAGCAAGGGACCGAGCUA	-2.24513	0.125
7554	ZNF8	CACUCAAGGAGCAGAAUAA	-1.88061	0.125
7554	ZNF8	AGUCAGGCCAUUCCAAUUA	-3.22747	0.125
23456	ABCB10	CCAUAGAAGUAUUUACGAA	-0.0288522	0.875
23456	ABCB10	UCAAGAAGCUCUAGAUCGA	-1.78042	0.125
23456	ABCB10	GGAAGAACGGUGUUAGUUA	-1.67121	0.125
23456	ABCB10	GGGCAGAAACAGCGGAUUG	-0.663544	0.625
87	ACTN1	UGACUUACGUGUCUAGCUU	-1.3202	0.125
87	ACTN1	GAGACAGCCGACACAGAUA	-0.111046	0.875
87	ACTN1	GAAUACGGCUUUUGACGUG	0.0544021	0.875
87	ACTN1	GAACUGCCCGACCGGAUGA	-0.461044	0.25
165	AEBP1	GGUGGUGGCUCGUUUCAUC	-1.31411	0.125
165	AEBP1	GCGAGCGGCUAGUAUCCUA	-2.15669	0.125
165	AEBP1	UCACAACAGUAGAGACCUA	-0.685491	0.25
165	AEBP1	CACCUAAGGCCACCAAGAA	0.612499	0.625
335	APOA1	GGAAAACAGCUAAACCUAA	-1.58102	0.25
335	APOA1	GAGACUAUGUGUCCCAGUU	-1.45175	0.125
335	APOA1	GGGAUAACCUGGAAAAGGA	0.52196	0.625
335	APOA1	CUAAGAAGCUCAACACCCA	-4.11904	0.125
435	ASL	CCUAUUACCUGGUCCGCAA	-1.75481	0.125
435	ASL	GAGCAGAACUCAACUUUGG	0.264291	0.375
435	ASL	GCUCAUUGGUGCAACGGCA	-3.09025	0.125
435	ASL	CCAGAUACUCCAUGGCCUA	-1.26401	0.125
9114	ATP6V0D1	ACAUCGAGAUCAUCCGCAA	-0.426452	0.125
9114	ATP6V0D1	CAUCAAUUCUUUCGGCACA	-5.77522	0.125
9114	ATP6V0D1	UCAAGAACGUGGCCGAUUA	-1.71253	0.125
9114	ATP6V0D1	GUUACAUGAUCGACAACGU	-1.97769	0.125
526	ATP6V1B2	UAUUCAAUGGAUCGGGAAA	-1.47256	0.125
526	ATP6V1B2	CAGCUGAAUUUCUGGCGUA	-0.497168	0.875
526	ATP6V1B2	GCACUUAUGUUUACGGAUA	-0.311946	0.625
526	ATP6V1B2	GGGAGAAACGGCUCGAUUA	1.29126	0.125
718	C3	GGACGAAUGCCAAGACGAA	-1.16353	0.125
718	C3	CAACUCACCUGUAAUAAAU	-0.476135	0.375
718	C3	CCACUGAGUUUGAGGUGAA	0.152362	1
718	C3	GGACAAAGUCGGCAAGUAC	-0.367876	0.875
377677	CA13	CCAUAAACCCUUCAACUCA	-0.758255	0.875
377677	CA13	ACUGGAAUUCAGACAAAUA	-2.12292	0.125
377677	CA13	GGUAAACAAACUCGAUUCA	0.200317	0.875
377677	CA13	CUGCCGUGUUGAUAGAAUA	-2.03556	0.125
8911	CACNA1I	GCAAGAUGAUCGACGUCUA	-1.1245	0.125
8911	CACNA1I	GACCAGAGCUCAUCCAACA	-0.201054	0.625
8911	CACNA1I	UGGCAGGGAUGGUCGAGUA	-0.212302	0.625
8911	CACNA1I	CAUUUGGGCUCUUCGACUA	-2.03028	0.125
783	CACNB2	GACAAAGCCCGUUGCAUUU	-1.07601	0.625
783	CACNB2	GGAUAGGGCGAUUGGUAAA	-0.490098	0.125
783	CACNB2	GGGCGGAUAUCCAUCACAA	-1.35302	0.25
783	CACNB2	CAACACAAGGUCAAGCUUA	-0.232525	0.625
820	CAMP	CGACACAGCAGUCACCAGA	-0.680182	0.125
820	CAMP	AGAUUGGCAAAGAGUUUAA	0.129001	0.625
820	CAMP	AGAAUUGUCCAGAGAAUCA	-0.0248145	1
820	CAMP	GAUUUGCCCUGCUGGGUGA	-0.169982	0.125
998	CDC42	GAUGACCCCUCUACUAUUG	0.0204421	1
998	CDC42	CUGCAGGGCAAGAGGAUUA	-1.64762	0.125
998	CDC42	GCAGUCACAGUUAUGAUUG	-0.0812132	0.625
998	CDC42	CGGAAUAUGUACCGACUGU	-1.18693	0.25
1147	CHUK	GCGUGAAACUGGAAUAAAU	-0.948844	0.25
1147	CHUK	GCAGAUGACGUAUGGGAUA	-1.01345	0.375
1147	CHUK	GGAGUUAGAGGCUGUGAUA	-2.4994	0.125
1147	CHUK	GCAAGUUGUUGGGCUGUAA	-2.1052	0.125
9793	CKAP5	UAAGUAAGGUGUUCAAUCA	-2.09523	0.125
9793	CKAP5	GAAUAUAGGUGAACUUCCA	-3.15884	0.125
9793	CKAP5	GGCCAAAGCUCCAGGAUUA	-4.52955	0.125
9793	CKAP5	CAAAGGAUGUCAUUCGUAA	-2.61753	0.125
1213	CLTC	CGUAAGAAGGCUCGAGAGU	-0.671941	0.125
1213	CLTC	GCAGAAGAAUCAACGUUAU	-1.00998	0.25
1213	CLTC	GAGAAUGGCUGUACGUAAU	-3.78714	0.125
1213	CLTC	UGAGAAAUGUAAUGCGAAU	-0.593086	0.25
1314	COPA	GAACAUUCGUGUCAAGAGU	0.366581	0.375
1314	COPA	GCAAUAUGCUACACUAUGU	-1.21642	0.125
1314	COPA	ACUCAGAUCUGGUGUAAUA	-0.261931	0.625
1314	COPA	GCGGAGUGGUUCCAAGUUU	-1.9355	0.25
1315	COPB	CAUAUAAGAAUUCGUGCAA	-0.543236	0.25
1315	COPB	CCAAGAUUGCAUUGCGCUA	1.18315	0.25
1315	COPB	AUUAUUAAGGAGAGCGACA	-2.12145	0.125
1315	COPB	CCUCAUGACUUCGCAAAUA	0.628478	0.875
9276	COPB2	GAUAUUGACACAACAGAUA	-0.156846	0.875
9276	COPB2	GCAGAUGACCGUCUUGUUA	-1.81841	0.25
9276	COPB2	GAUAUGGGCAGUUGUGAAA	-0.224857	0.625
9276	COPB2	GGACACACCCAUUAUGUUA	-0.143305	0.625
1373	CPS1	GAGGUGUGCUCAAGGAAUA	-2.59624	0.125
1373	CPS1	CAAGGGAGCUGAGGUUAAA	-1.07907	0.125
1373	CPS1	GCUGGGAUCUUGACCGUUU	-1.80222	0.125
1373	CPS1	UGGUGUGGCUGAACAAUUA	-1.58463	0.125
1445	CSK	GAAAUUCUCCACUAAGUCU	-1.3793	0.125
1445	CSK	ACGAGGAGGUGUACUUUGA	-2.11146	0.125
1445	CSK	GCGAGUGCCUUAUCCAAGA	-4.57534	0.125
1445	CSK	UCAAGUGCAUUAAGAACGA	-1.72883	0.125
1490	CTGF	CGAUUAGACUGGACAGCUU	-1.58436	0.125
1490	CTGF	GAGAGACAUUAACUCAUUA	-1.52317	0.125
1490	CTGF	ACAAUGACAUCUUUGAAUC	-1.78163	0.125
1490	CTGF	AGGAAGAUGUACGGAGACA	-3.10833	0.125
8722	CTSF	UGAGAAGGGUUACUACUAC	0.986056	0.125
8722	CTSF	GAGGAGGAGUUCCGCACUA	-2.8326	0.125
8722	CTSF	CCUAUAACCGGACAUAUGA	-1.35183	0.125
8722	CTSF	GCAACAAGAUGAAGCAAGC	-1.39438	0.125
1514	CTSL	GAGAAACCAUUGUGGAAUU	-1.60264	0.25
1514	CTSL	CCAUUUCUGUUGCUAUUGA	-1.07638	0.125
1514	CTSL	GCACAGAAUCAGAUAACAA	-0.677665	0.125
1514	CTSL	GCAGUGAAGACAUGGAUCA	-1.27846	0.125
1650	DDOST	GGGCAGUGAGUGCGGGAUU	-1.80898	0.125
1650	DDOST	UCAAGUUGCCCGACGUGUA	-0.277171	0.625
1650	DDOST	ACACGCAGUAUGAGCGCUU	-2.46865	0.125
1650	DDOST	CGGGAGACUCAUUCGCUUU	-1.81906	0.125
1654	DDX3X	GAUGCUGGCUCGUGAUUUC	-2.38393	0.125
1654	DDX3X	CAGAUUUAGUGGAGGGUUU	-0.878514	0.25
1654	DDX3X	CAGUACAGAUCUACGAAGA	-0.554659	0.125
1654	DDX3X	GCAACACUGGGAUUAAUUU	-1.54999	0.125
8653	DDX3Y	CUACAGGCCUGGUUGGAUU	-0.702613	0.25
8653	DDX3Y	AGACUUAGAUAAACGGUCA	-1.54536	0.125
8653	DDX3Y	GAGCAAGUACAGCGAGCAA	-2.08935	0.125
8653	DDX3Y	CUGGAUAGGCACUUGGGAA	-0.969985	0.125
22907	DHX30	GCCGAUGGCUGACGUAUUU	-0.507745	0.25
22907	DHX30	GCAGCUUUGAUGUGCGCAA	-2.63589	0.125
22907	DHX30	AGUGCUAGCUGAUCGCUUU	-1.15389	0.125
22907	DHX30	CCAUAGAUGUUACCGACUU	-2.95048	0.125
23405	DICER1	GAAUAUCGAUCCUAUGUUC	-1.76046	0.125
23405	DICER1	ACACAGCAGUUGUCUUAAA	-0.14137	0.625
23405	DICER1	GAAUAUGGUUGUUUGAAGA	-1.19282	0.125
23405	DICER1	UAAAGUAGCUGGAAUGAUG	-1.16348	0.125
23341	DNAJC16	GAGCAGUGGCUGAAGCGAU	-0.017408	0.625
23341	DNAJC16	ACUCUAAUGAUGAGCGAGA	-2.22354	0.125
23341	DNAJC16	CGUGAAAAUCUGCGACAAU	-0.574134	0.25
23341	DNAJC16	AGGAAUCAUUAACGGGAAA	-2.36388	0.125
1994	ELAVL1	GACAAAAUCUUACAGGUUU	-1.75433	0.125
1994	ELAVL1	GACAUGUUCUCUCGGUUUG	-2.44769	0.125
1994	ELAVL1	ACAAAUAACUCGCUCAUGC	-0.753903	0.25
1994	ELAVL1	GCUCAGAGGUGAUCAAAGA	-1.53129	0.125
2052	EPHX1	UCCCUGAUCUGCACUAAUA	-0.0851227	0.875
2052	EPHX1	GGGUCUGGCUGCCUAUAUU	-0.563603	0.125
2052	EPHX1	CACCAAGCCUGACACCGUA	-1.69031	0.375
2052	EPHX1	GGACAGCUGCUUCCACUAU	-2.51861	0.125
2107	ETF1	AAACUGAACUAAGUCAAUC	-1.57137	0.125
2107	ETF1	GAGCUACGUUGGAAAUUGU	-2.19798	0.125
2107	ETF1	UAACUAUGUUCGGAAAGUA	-1.87452	0.125
2107	ETF1	AACAUUAAGUCACGAGUAA	-0.732509	0.625
2130	EWSR1	GCAGAGAUCGGCCCUACUA	-4.50966	0.125
2130	EWSR1	GAGUAGCUAUGGUCAACAA	-3.28094	0.125
2130	EWSR1	GCACUCAGCCUGCUUAUCC	-1.07636	0.25
2130	EWSR1	GAUCUAGGCCCUCCUGUAG	-0.39874	0.25
2197	FAU	AAGAAGACAGGUCGGGCUA	-1.16858	0.125
2197	FAU	GAGGUGACCGGCCAGGAAA	-4.67506	0.125
2197	FAU	CCGCAUGCUUGGAGGUAAA	-3.82534	0.125
2197	FAU	UGCCAACUCUUAAGUCUUU	-0.382267	0.375
10516	FBLN5	GAUACCAGAUGGAUGAAAG	-0.657032	0.25
10516	FBLN5	GCAGACGUGCUACAAUUUA	-1.1813	0.375
10516	FBLN5	GUGCAAACCUGCGUCAACA	-3.30221	0.125
10516	FBLN5	GGACGAGUGUGCAACAGAU	-1.40337	0.125
26509	FER1L3	CGGCGGAUGCUGUCAAAUA	-2.27621	0.125
26509	FER1L3	UUAUAGAAGACACGAGAUA	-1.29	0.375
26509	FER1L3	GGCGAAGGCUGGUCCGAAA	-1.94449	0.125
26509	FER1L3	GAUUGAGGGCCGACAGUUA	-1.53876	0.125
2296	FOXC1	GAAUAGUAGCUGUCAAAUG	-0.835434	0.125
2296	FOXC1	GUCCGGAGCUUUCGUCUAC	-0.551174	1
2296	FOXC1	GAACAACUCUCCAGUGAAC	-0.385561	0.625
2296	FOXC1	GAGCAGAGCUACUACCGCG	-2.83795	0.125
79695	GALNT12	CCCAGAAAGAAAUACGCUA	-2.01701	0.125
79695	GALNT12	CCAAUGAGCUUUCGGGACU	-1.18685	0.875
79695	GALNT12	CUAUAACCCUCCCGAUGAA	-1.0927	0.125
79695	GALNT12	ACUGGAACACCUUCGAAUA	0.310175	0.625
2597	GAPDH	CAAUAUGAUUCCACCCAUG	0.48005	0.625
2597	GAPDH	GACCUGACCUGCCGUCUAG	-2.0482	0.125
2597	GAPDH	CAACGGAUUUGGUCGUAUU	-0.259547	0.875
2597	GAPDH	GCGAUGCUGGCGCUGAGUA	-1.02761	0.125
2820	GPD2	GAGAGUGGCCUUAUUACUA	-0.736048	0.125
2820	GPD2	GCAGGAAUUUGACGUGAGA	-1.12045	0.125
2820	GPD2	CUUCAGACAUUGACAGGUA	0.277497	0.625
2820	GPD2	CGACAGAAGAGUUCCAAUU	-0.704132	0.125
9524	GPSN2	CCGCGUGGAUGGCCUAUUA	-2.53519	0.125
9524	GPSN2	AAAUAUGACUUUACGUCCA	0.642467	0.125
9524	GPSN2	GCACUAUGCCUUUGCGCAA	0.139414	0.625
9524	GPSN2	GGGUCCAAGACGCGGAAGA	-2.50713	0.125
2885	GRB2	UGAAUGAGCUGGUGGAUUA	-3.51679	0.125
2885	GRB2	CGAAGAAUGUGAUCAGAAC	-0.789478	0.25
2885	GRB2	AGGCAGAGCUUAAUGGAAA	-4.66448	0.125
2885	GRB2	GAAAGGAGCUUGCCACGGG	-0.602716	0.125
2978	GUCA1A	GAACAGAAGCUCCGCUGGU	-1.15207	0.125
2978	GUCA1A	AAGGACGGCUACAUUGAUU	0.328292	0.875
2978	GUCA1A	ACACGAAGCCUGGACCUUA	-1.0588	0.125
2978	GUCA1A	CAGAGGAGUUCACCGAUAC	-1.45249	0.875
3033	HADHSC	GAAAUUAGGAGCCGGUUAC	-1.55351	0.25
3033	HADHSC	GAUUAUGUCGGACUGGAUA	0.697265	0.125
3033	HADHSC	CCAGAAGACAUUUGAAUCU	-1.15362	0.25
3033	HADHSC	GCAAUCAGGCUGUAUGAAC	-0.622574	0.125
3052	HCCS	CAUAAACCGUUGCGGGACA	-1.40462	0.125
3052	HCCS	GCACUGCGGCUGAGAAUAA	0.721951	0.125
3052	HCCS	GGAUAGAGUACUUUCAACU	-0.846063	0.375
3052	HCCS	CGGUUUGGAGGGAAAGCAA	-4.07095	0.125
81502	HM13	GAAACAAUCACCAGCCGGG	0.139756	0.875
81502	HM13	GCGGCAAGAAUGCUUCAGA	-4.05341	0.125
81502	HM13	AUUUCUUCGUGCUGGGAAU	-1.91657	0.125
81502	HM13	GCCCUCAGCGAUCCGCAUA	-1.97235	0.125
3190	HNRPK	UGACAGAGUUGUUCUUAUU	2.82896	0.125
3190	HNRPK	UAAACGCCCUGCAGAAGAU	3.25658	0.125
3190	HNRPK	GCAAGAAUAUUAAGGCUCU	3.22689	0.125
3190	HNRPK	GGUCGUGGCUCAUAUGGUG	5.09873	0.125
3303	HSPA1A	GCGAGAGGGUGUCAGCCAA	-2.13358	0.125
3303	HSPA1A	GAUCAACGACGGAGACAAG	-1.78871	0.125
3303	HSPA1A	GUCAAGAGGUCAUCUCGUG	-0.760858	0.125
3303	HSPA1A	GCUCCGACCUGUUCCGAAG	-2.04235	0.25
3679	ITGA7	GGCCCUCAAUAGCUACUUA	-2.87061	0.125
3679	ITGA7	UAUGAUUGGUCGCUGCUUU	0.913207	0.375
3679	ITGA7	CAAGGCCAGUCGCUCAGAA	-2.62587	0.125
3679	ITGA7	GAGGAGUACUCAGCUGUGA	-1.88667	0.125
3716	JAK1	GACAUGAUAUUGAGAACGA	-2.72673	0.125
3716	JAK1	CGGAUGAGGUUCUAUUUCA	-1.36652	0.25
3716	JAK1	CCACAUAGCUGAUCUGAAA	-1.11515	0.875
3716	JAK1	UUACAAGGAUGACGAAGGA	-1.0184	0.125
3843	KPNB3	GCACUUCCCUCUGAUGUUC	-0.343284	0.375
3843	KPNB3	GCAAAUGAGCAUAAUGUUG	-1.53892	0.125
3843	KPNB3	GAAUGUUAGUUCAGUGUAU	-1.80239	0.125
3843	KPNB3	UAAGACCAAUGCUCCAAUA	-1.7099	0.125
3851	KRT4	GGAAGCAGCUAGAUACCUU	-2.8495	0.125
3851	KRT4	GUGCCAGACUCUUCAGGUA	-2.00681	0.125
3851	KRT4	AGGCAUCAGCGGAGGAUUA	-2.11748	0.125
3851	KRT4	GAACAAGAGACGAUAGAGG	-0.175399	0.625
3881	KRTHA1	GCGGAUGAUUUCAGAACCA	-4.83234	0.125
3881	KRTHA1	UGAAUCGGGUGCUGAACGA	-2.59765	0.125
3881	KRTHA1	GUAGCGAGAAGGAGACUAU	-0.388137	0.375
3881	KRTHA1	GCAAUUCCUUCGUGCGCUA	-1.73774	0.125
4059	LU	CGGGAACCCACGACCAUUA	-2.43769	0.125
4059	LU	GAGGUGCGCUUGUCUGUAC	-1.05769	0.125
4059	LU	GCUAAAGACAGCGGAAAUA	-1.09689	0.125
4059	LU	CGAGGAAAGUCUGUCAUUC	-1.64896	0.125
9020	MAP3K14	GCCAGUGGAUUAUGAGUAC	-1.27544	0.125
9020	MAP3K14	GAACCGGGCACUACAGCAA	-0.602346	0.625
9020	MAP3K14	GGAUUGACCUCACCCAGAA	-2.83056	0.125
9020	MAP3K14	GUCCAAAUACAGUCUCUUA	-1.02135	0.125
5594	MAPK1	GGUGUGCUCUGCUUAUGAU	-1.3739	0.375
5594	MAPK1	CACCAACCAUCGAGCAAAU	-0.497297	0.625
5594	MAPK1	UCGAGUAGCUAUCAAGAAA	-1.28756	0.125
5594	MAPK1	ACACCAACCUCUCGUACAU	-1.17055	0.125
29088	MRPL15	AGAGUAAGAUCAGGACGUA	-1.07804	0.25
29088	MRPL15	AGUCAUGGGUCACGGAAGA	0.119729	0.875
29088	MRPL15	GCUGACACCUUUACGGCAA	-0.664118	0.125
29088	MRPL15	UGGCCAACUUAAAGCCGAA	-1.3517	0.125
51642	MRPL48	CAUCUGACUGCAUAUGAUA	0.173886	0.625
51642	MRPL48	CGGUUUGAGUGCUACGUUU	-2.01041	0.125
51642	MRPL48	CUGGGUAGUUAGAGUUCAU	-0.699496	0.25
51642	MRPL48	GCACUUAAUUAAAGCAGAA	-1.50719	0.125
8776	MTMR1	GGAAAGUCAAGCAACGAUU	-0.333425	0.375
8776	MTMR1	GGAGACAAUUCCUGUGGUA	-1.23682	0.125
8776	MTMR1	GAGCUAUUCUUGAUUACAA	0.626047	0.625
8776	MTMR1	GAGAUAGUGUGCAAGGAUA	-1.11043	0.125
8775	NAPA	UCGACAUGCUCAACGCCAA	2.39171	0.125
8775	NAPA	CAGAGUUGGUGGACAUCGA	3.63474	0.125
8775	NAPA	GAUUCACGAUUGCGGCCAA	-4.14263	0.125
8775	NAPA	CCUCAAGUACAGCGCCAAA	-1.93164	0.125
4747	NEFL	GCACCGCACGCUCAGCUUA	-0.30118	0.125
4747	NEFL	GGACACGAUCAACAAAUUA	-1.44385	0.125
4747	NEFL	CACGAUACCUAAAAGAAUA	0.527757	0.25
4747	NEFL	AUAUUGAGAUUGCUGCUUA	-2.5917	0.125
257194	NEGR1	CUGUAGAAUUGCUCAUUAU	1.06914	0.625
257194	NEGR1	GAAUCAGAGUAUUAGGGUA	-3.33713	0.125
257194	NEGR1	GUAGGUAAAUUGAGGUAUA	-1.04038	0.625
257194	NEGR1	AUAUGAAUGCAGUGCGGAA	-1.30069	0.125
10528	NOL5A	GGAGAGAUACCACGAAAGA	-1.48655	0.25
10528	NOL5A	CAGUAUUGCCUCACGAAUC	-1.62321	0.125
10528	NOL5A	AGAACAAGUUGAAGAGCGA	-2.78646	0.125
10528	NOL5A	CCUAAUUGGGGAAGCGGUA	-2.71542	0.125
65083	NOL6	GGACGGAGCCAUUCGGGAA	-2.51231	0.25
65083	NOL6	CCAAGAACAAUGUGCGCUC	-1.99262	0.125
65083	NOL6	AGUCAACGGGAUCAGUUUA	-1.0477	0.25
65083	NOL6	AGAAGAAGAAGGAUCGGAU	-2.13084	0.125
51602	NOP5/NOP58	CCUCAAAUCUAGACGGGAU	-1.38139	0.125
51602	NOP5/NOP58	ACGCAAAAUAGAACAGGUA	-1.37748	0.125
51602	NOP5/NOP58	AGAGAGAGAACGAGGAUUA	-3.72604	0.125
51602	NOP5/NOP58	CAUUAUGCGAUGUAGAGAA	-1.89852	0.125
10298	PAK4	GAGUAUCCCAUGAGCAGUU	-2.04353	0.125
10298	PAK4	CCAUGAAGAUGAUUCGGGA	0.164333	0.625
10298	PAK4	GGAUAAUGGUGAUUGAGAU	-0.855142	0.125
10298	PAK4	GGGACUACCAGCACGAGAA	-0.237161	0.125
142	PARP1	GUUCUUAGCGCACAUCUUG	-1.03309	0.125
142	PARP1	GAUUUCAUCUGGUGUGAUA	0.142717	0.625
142	PARP1	CCAAUAGGCUUAAUCCUGU	-1.137	0.125
142	PARP1	GAAAACAGGUAUUGGAUAU	-1.12509	0.25
5094	PCBP2	GAAAGGAGAAUCAGUUAAG	-2.23183	0.125
5094	PCBP2	GAUUGAAGGUGGAUUAAAU	-1.32498	0.125
5094	PCBP2	CGAUUUGAUUGGCUGCAUA	-1.07904	0.375
5094	PCBP2	GGAAAGGAAGUUGGCAGUA	-1.88893	0.125
55825	PECR	GUUUACAGCUCCUGGAUGA	-0.819	0.125
55825	PECR	GAGGAUCUAUCGUCAAUAU	-6.75694	0.125
55825	PECR	CAACCUCACCAAAUCUUUA	-0.751931	0.625
55825	PECR	CGUAUGAGGUACCAGAUCA	0.95546	0.875
29941	PKN3	CUUCUGCGAUCCUGUCAUU	-0.917352	0.125
29941	PKN3	GCUCAGCCGGGACGAGAUA	-0.925016	0.125
29941	PKN3	CUACGUGGCUUGUGUUGUC	-0.828057	0.375
29941	PKN3	GGGCUUGAGUUCAUUCAGA	1.71961	0.25
5454	POU3F2	GACCUUUGCAGGCGAGUAA	-0.696908	0.875
5454	POU3F2	GCAAGAAUCCGGUUUGGAA	-1.29534	0.125
5454	POU3F2	CCAGUUAGGUAUUAGAUAA	-1.19184	0.125
5454	POU3F2	GGAUCAAACUGGGAUUUAC	-0.313224	0.375
5480	PPIC	GCAGAAUUGUGAUUGGCCU	-1.49452	0.125
5480	PPIC	CCAGAUCACAGGAAAGUUA	-1.42446	0.125
5480	PPIC	GCUGCUACCUCUCGUGCUU	-2.53892	0.125
5480	PPIC	GUGGCAAGAUAGACGUGAA	-0.22461	0.625
9588	PRDX6	CGAAAGGAGUCUUCACCAA	-3.05312	0.125
9588	PRDX6	GGACGUGGCUCCCAACUUU	-1.43921	0.125
9588	PRDX6	CCAAGAGGAAUGUUAAGUU	-0.533274	0.875
9588	PRDX6	GAAAUACCUCCGCUACACA	-2.80738	0.125
5610	PRKR	GUAAGGGAACUUUGCGAUA	-0.395043	0.875
5610	PRKR	CCACAUGAUAGGAGGUUUA	-1.27138	0.125
5610	PRKR	CGACCUAACACAUCUGAAA	0.246604	0.625
5610	PRKR	GCGAGAAACUAGACAAAGU	-2.87497	0.125
10594	PRPF8	UGACGGGCAUGUAUCGAUA	1.6803	0.125
10594	PRPF8	GCAGAUGGAUUGCAGUAUA	2.74379	0.125
10594	PRPF8	GAACAGACGCCUGACUUUA	-0.207487	0.625
10594	PRPF8	GAUAAGGGCUGGCGUGUCA	0.736842	0.125
5725	PTBP1	GGCACAAGCUGCACGGGAA	-1.95604	0.125
5725	PTBP1	GAACUUCCAGAACAUAUUC	0.646197	0.375
5725	PTBP1	GCAUCACGCUCUCGAAGCA	-2.18667	0.125
5725	PTBP1	CGUCAAAGGAUUCAAGUUC	-0.447774	0.25
25797	QPCT	CCUUAAAGACUGUUUCAGA	0.509807	0.25
25797	QPCT	CUAUGGGUCUCGACACUUA	0.0602707	0.875
25797	QPCT	GGAACUUGCUCGUGCCUUA	-1.42568	0.125
25797	QPCT	GUACCGGUCUUUCUCAAAU	-0.762501	0.625
5868	RAB5A	GGAAGAGGAGUAGACCUUA	-1.56022	0.25
5868	RAB5A	UGACACUACAGUAAAGUUU	-0.268578	0.25
5868	RAB5A	GCAAGCAAGUCCUAACAUU	1.44313	0.125
5868	RAB5A	AGAGUCCGCUGUUGGCAAA	-1.55032	0.25
7879	RAB7	GAUGGUGGAUGACAGGCUA	-1.49931	0.375
7879	RAB7	GGGAAGACAUCACUCAUGA	-0.772197	0.25
7879	RAB7	CUAGAUAGCUGGAGAGAUG	-0.607946	0.625
7879	RAB7	AAACGGAGGUGGAGCUGUA	-1.69279	0.125
10244	RAB9P40	CCACAGCUGUUCAUAUUUA	-1.06826	0.25
10244	RAB9P40	GGUAUGAACAUGCUAGCUU	-1.0957	0.125
10244	RAB9P40	GGAUUCAGCUGACAAAGUA	-2.71642	0.125
10244	RAB9P40	GGAAAUCGAAAUUGUCUAC	-1.75992	0.125
5879	RAC1	GUAGUUCUCAGAUGCGUAA	-0.792581	0.125
5879	RAC1	AUGAAAGUGUCACGGGUAA	-1.13378	0.375
5879	RAC1	GUGAUUUCAUAGCGAGUUU	-1.76748	0.25
5879	RAC1	GAACUGCUAUUUCCUCUAA	-0.641528	0.25
5894	RAF1	AUUCAAAGAUGCCGUGUUU	-1.95412	0.125
5894	RAF1	ACAGAGAGAUUCAAGCUAU	-0.712813	0.125
5894	RAF1	GUAAAUGGCACGGAGAUGU	-0.793011	0.125
5894	RAF1	CAAAGAACAUCAUCCAUAG	-0.486442	0.125
5901	RAN	CUAGGAAGCUCAUUGGAGA	-1.35922	0.125
5901	RAN	GGAAAGUGAAGGCGAAAUC	-0.99128	0.125
5901	RAN	GAAAAGCCCUUCCUCUGGC	-1.73743	0.125
5901	RAN	GAGAAGAAGUAUGUAGCCA	-0.83847	0.125
5970	RELA	GGAUUGAGGAGAAACGUAA	0.791638	0.375
5970	RELA	CCCACGAGCUUGUAGGAAA	-1.38826	0.125
5970	RELA	GGCUAUAACUCGCCUAGUG	-0.66068	0.375
5970	RELA	CCACACAACUGAGCCCAUG	-2.66109	0.125
55072	RNF31	GCAGAAUACUCAUCCAAGA	-1.53215	0.125
55072	RNF31	CCUAGAACCUGAUCUUGCA	-0.629251	0.375
55072	RNF31	GGCGUGGUGUCAAGUUUAA	-0.424946	1
55072	RNF31	GCCGAGAUGUGCUGCGAUU	-1.59848	0.125
9475	ROCK2	UAGAAUAUGUGGCCUAGAA	0.15088	0.875
9475	ROCK2	GCAACUGGCUCGUUCAAUU	-3.71152	0.125
9475	ROCK2	CAAACUUGGUAAAGAAUUG	-1.52262	0.25
9475	ROCK2	GAAACUAAUAGGACACUAA	-2.57552	0.125
6233	RPS27A	CACAAGAGAAAGAAGGUUA	-1.60262	0.125
6233	RPS27A	GGGUGUUUAUGGCAAGUCA	-4.22954	0.125
6233	RPS27A	GAAGACAAGUAACUGUAUG	-2.15363	0.125
6233	RPS27A	AAUGUUGUCUGACUUACUG	-4.69991	0.125
83694	RPS6KL1	CAGAGGAGAUCUUCAACUG	-2.02234	0.25
83694	RPS6KL1	GGGAGUGCCUGACAUGACA	-2.74141	0.125
83694	RPS6KL1	GAAUGGCACUGUCCCAGAG	-1.98354	0.125
83694	RPS6KL1	GGAGGGACCUUUGUGGUGA	0.481428	0.625
6389	SDHA	AAAGGUUUAUGGAGCGAUA	-0.285907	0.125
6389	SDHA	GGACUGGCCACUCGCUAUU	-1.00631	0.125
6389	SDHA	CGAAGGACCUGGCGUCUAG	-2.04855	0.125
6389	SDHA	GGUGCUGGUUGUCUCAUUA	-1.99658	0.125
5265	SERPINA1	CCUAUGAUCUGAAGAGCGU	-1.77989	0.125
5265	SERPINA1	GAACUCACCCACGAUAUCA	-3.53932	0.125
5265	SERPINA1	GAUGAAGCGUUUAGGCAUG	-1.91794	0.125
5265	SERPINA1	CCAAGAAACAGAUCAACGA	0.40979	0.125
23235	SIK2	CAACAGGUCUCCAGUGAGC	-1.28847	0.125
23235	SIK2	AAUCAUGGCCGGUUAAAUG	-0.649657	0.25
23235	SIK2	GAAAGCGUCUCCACUCUCC	-1.45691	0.125
23235	SIK2	GAAAAUCUACCGAGAAGUA	-1.81704	0.125
57468	SLC12A5	CAGGAGACAUCGCGUGUAU	-1.51584	0.125
57468	SLC12A5	CGGAAGUGCAAGAUGCGUA	-1.13141	0.125
57468	SLC12A5	UAACCAAGAAUGAGCGGGA	0.402331	0.875
57468	SLC12A5	GGGUAAUUGUCAUCGGAUC	-0.978857	0.125
64750	SMURF2	GUUAAUGACUGGAAGGUAA	-2.76824	0.125
64750	SMURF2	CCACUUUGUUGGACGAAUA	-1.39593	0.25
64750	SMURF2	GCAAAAGUAUCCCUGUUAA	-1.39095	0.125
64750	SMURF2	AGAAUACGCUUGAUCCAAA	-0.772074	0.375
81788	SNARK	GCGCGAAGCUAGGCAUUUC	2.02352	0.125
81788	SNARK	UGACACGGCUGAUGACACU	-0.421226	0.875
81788	SNARK	GAACAGAGUUGUCCACCGA	-2.2381	0.125
81788	SNARK	GCAGGCGACGUGUUUGUGA	-0.395533	0.875
115703	SNX26	CGGCAUGCUUGGCCAAUCA	2.0934	0.125
115703	SNX26	GGUGUUUGGCUGCGAUCUU	0.501447	0.875
115703	SNX26	CCGCAUGGCGAGACACAGU	-0.476004	0.625
115703	SNX26	CCCAUGUGAUCAAACGGUA	-1.10017	0.25
8723	SNX4	UUACUGACCUUAAGCACUA	-1.74504	0.125
8723	SNX4	GCGACGGAUUGGUUUAGAA	-0.767188	0.25
8723	SNX4	GUAAUCCUGUGAAUUGAAU	-2.01856	0.125
8723	SNX4	GCGGCGAUAUAGUGAAUUU	-1.36618	0.125
9789	SPCS2	CUUUGUGUGUCAUAUCCUA	-3.19106	0.125
9789	SPCS2	GAUGACAAAUACACCUUGA	-1.24242	0.25
9789	SPCS2	GACCAUUUAUACCUCAUAU	-2.20041	0.125
9789	SPCS2	GUAUAUCCCUGUUGAUUUG	-1.56019	0.125
60559	SPCS3	UAUAACUGCUGAUCUAGAG	-1.65374	0.125
60559	SPCS3	GACAGGAUCAGGACACGUA	-6.77024	0.125
60559	SPCS3	AUAAUGCUCUGAACCAAGU	-3.13802	0.125
60559	SPCS3	ACCAAAUGCUGGAAUUCUA	-3.59119	0.125
10847	SRCAP	GGUCGUGUCUCUCGAUAUG	0.667606	0.625
10847	SRCAP	UCCGAGAGCUGUUUGAUAU	-2.20489	0.125
10847	SRCAP	CGAUUGAAGUUGAAGAACA	-3.51576	0.125
10847	SRCAP	GGAUAGACAUGGGUCGAUU	0.398526	0.625
6741	SSB	GAGACCAGUAGUUUAGUAA	-0.867526	0.125
6741	SSB	GGUCGUAGAUUUAAAGGAA	-0.890986	0.25
6741	SSB	GGUUAGAAGAUAAAGGUCA	-1.55362	0.125
6741	SSB	GGGAAGUACUAGAAGGAGA	-0.993281	0.375
6774	STAT3	CAACAUGUCAUUUGCUGAA	-1.17092	0.125
6774	STAT3	CAACAGAUUGCCUGCAUUG	-3.03052	0.125
6774	STAT3	GAGAUUGACCAGCAGUAUA	-0.833788	0.125
6774	STAT3	CCAACAAUCCCAAGAAUGU	0.606857	0.375
9482	STX8	GAAUGAGGGUGCCGAACCA	-4.99746	0.125
9482	STX8	GAGUGAAGAGGCUAAGCGA	0.0624082	0.875
9482	STX8	GAUCUUGUAACUCGAGAGA	-0.00222068	1
9482	STX8	AAUGAAACCAGGCGGGUAA	-1.22747	0.125
6834	SURF1	CGUCGGAAGUGGAAGCUGA	-1.09549	0.625
6834	SURF1	GUAAAUAGAGGGUUCGUUC	-0.391821	0.625
6834	SURF1	GCGCAGAGCCCAUCUUCAU	-3.0045	0.125
6834	SURF1	CAUCCUACCUGUGGUUUAA	-1.59413	0.125
29110	TBK1	GAACGUAGAUUAGCUUAUA	1.68009	0.25
29110	TBK1	AGAAGGCACUCAUCCGAAA	-1.33914	0.25
29110	TBK1	GGAUAUCGACAGCAGAUUA	-1.25814	0.125
29110	TBK1	UGACAGCUCAUAAGAUUUA	-0.24832	0.875
7018	TF	GAGCUUGGAUGGAGGGUUU	-1.58126	0.125
7018	TF	GGAAGCCGGUAGAUGAAUA	-0.419388	0.375
7018	TF	GGAUGCAGGUUUGGUGUAU	1.07821	0.125
7018	TF	CGACUAUAUUUGAGAACUU	0.111926	1
7186	TRAF2	CCGCAUACCCGCCAUCUUC	-1.27403	0.125
7186	TRAF2	GGACCAAGCUGGAAGCCAA	-0.983284	0.125
7186	TRAF2	GCAGGUACGGCUACAAGAU	-5.01094	0.125
7186	TRAF2	CGACGUGACUUCAUCCUCU	-1.95842	0.125
55223	TRIM62	GCGAGAAGUUCCCUGGCAA	-2.62613	0.125
55223	TRIM62	GACCAAGUCUUCCACCAAG	-0.783427	0.25
55223	TRIM62	CUACAAUGCUGAUGACAUG	-0.235318	0.25
55223	TRIM62	AGACCAACCUCACAUAUGA	-1.2772	0.25
84790	TUBA6	CUAUUGCCGUAAAUUGUUA	-1.30157	0.125
84790	TUBA6	CUUCAGGGCUUCUUGGUUU	-2.11116	0.125
84790	TUBA6	GAUGGAGGAAGGCGAGUUU	-2.54249	0.125
84790	TUBA6	CCGCCUUAUUAGCCAGAUU	-1.56289	0.125
7314	UBB	CACCUGGUCCUGCGUCUGA	-0.857545	0.25
7314	UBB	UCGAAAAUGUGAAGGCCAA	-1.4987	0.125
7314	UBB	GCUGUUAAUUCUUCAGUCA	-2.02606	0.125
7314	UBB	GUAUGCAGAUCUUCGUGAA	-0.50489	0.625
7343	UBTF	UAACCAAGAUUCUGUCCAA	-0.827222	0.375
7343	UBTF	CCAAUAAACGUAAGAGCAU	-2.8063	0.125
7343	UBTF	GGACCGUGCAGCAUAUAAA	-0.704105	0.625
7343	UBTF	GAAGUUCCGUACAUUGACA	-0.517189	0.125
54578	UGT1A6	GGAGGUAUCAACUGUAAGA	0.0139085	0.875
54578	UGT1A6	CAAAGCGCAUGGAGACUAA	-1.01552	0.125
54578	UGT1A6	CGUGAUUGGUUUCCUCUUG	0.0340833	0.875
54578	UGT1A6	GCGAACAACACGAUACUUG	-0.354678	0.875
51727	UMP-CMPK	GAUGAAGUUGUGCAGAUUU	-0.514822	0.375
51727	UMP-CMPK	CAAGGAAGGCUAAUUCUAA	0.64278	0.375
51727	UMP-CMPK	CGAGAAAUAUGGCUACACA	-3.14739	0.125
51727	UMP-CMPK	GAAAGAUUGUACCAGUUGA	1.02734	0.375
373856	USP41	GGGCUGGUGCUUUGGUGAU	-1.51796	0.125
373856	USP41	UCAAAUGACUGCUUUAACU	0.0635778	0.875
373856	USP41	UCAGGAAGAUCACGGAGUU	-1.37008	0.125
373856	USP41	CUGCAAUAAGGUCUGGCUA	-2.36335	0.125
9218	VAPA	UAGGGAAAUUCAUCUUGUA	-0.555189	0.25
9218	VAPA	GGCAAAACCUGAUGAAUUA	0.83197	0.625
9218	VAPA	GGAUAAACCUGGAUCAACC	-0.722556	0.125
9218	VAPA	CCUGAGAGAUGAAGGUUUA	-0.768456	0.125
9217	VAPB	GUAAUUAUUGGGAAGAUUG	-0.678051	0.125
9217	VAPB	GCUCUUGGCUCUGGUGGUU	-0.124728	1
9217	VAPB	CCACGUAGGUACUGUGUGA	-0.859027	0.125
9217	VAPB	UGUUACAGCCUUUCGAUUA	0.0828372	1
7419	VDAC3	GCUGAAGGGUUGAAACUGA	-1.22985	0.125
7419	VDAC3	GAACGAUGGCACUGAAUUU	-2.44906	0.25
7419	VDAC3	GGUCAUGCUUACACUGAUA	-0.633608	0.125
7419	VDAC3	GAACUUCUCUCUCUGCUAA	-2.28639	0.125
55737	VPS35	GAAAGAGCAUGAGUUGUUA	1.52114	0.125
55737	VPS35	GAACAAAUUUGGUGCGCCU	-2.63549	0.125
55737	VPS35	GUUGUAAACUGUAGGGAUG	-0.537313	0.625
55737	VPS35	GAACAUAUUGCUACCAGUA	-1.96095	0.125
7450	VWF	CAACGGAUGUCCCGGAACU	-1.40588	0.125
7450	VWF	AAACGCUCCUUCUCGAUUA	-0.168182	0.875
7450	VWF	GAGGAGAGAUUGAGCUGUU	-3.85308	0.125
7450	VWF	CCAGCGAGGUCUUGAAAUA	0.165925	0.625
7511	XPNPEP1	UCACACUGGGCCUGGAUUA	-2.62717	0.125
7511	XPNPEP1	GAGAUUGCGUGGCUAUUUA	-0.654055	0.375
7511	XPNPEP1	GGGAUUCAGGCCUAGAUUA	-2.10734	0.125
7511	XPNPEP1	GCGACUGGCUCAACAAUUA	-0.123118	0.375
145482	ZADH1	UGGCAGAGAAUUUCCGAAU	-2.99206	0.125
145482	ZADH1	GGAUAGGAGACCAGCGGUU	-1.74095	0.125
145482	ZADH1	GCAGAACAGCUCCGUGAAU	-0.941711	0.125
145482	ZADH1	AAAUUUGACUAAAGGCGAU	-0.170179	0.875
N/A	*CD81	N/A	-7.16899	0.125
N/A	*CD81	N/A	-4.8301	0.125
N/A	*CD81	N/A	-5.35096	0.125
N/A	*CD81	N/A	-6.28942	0.125
N/A	*CD81	N/A	-4.40468	0.125
N/A	*CD81	N/A	-5.29884	0.125
N/A	*CD81	N/A	-4.76914	0.125
N/A	*CD81	N/A	-5.39826	0.125
N/A	*CD81	N/A	-4.61686	0.125
N/A	*CD81	N/A	-3.77113	0.125
N/A	*CD81	N/A	-6.9919	0.125
N/A	*CD81	N/A	-3.80195	0.125
N/A	*CD81	N/A	-4.97685	0.125
N/A	*CD81	N/A	-6.05877	0.125
N/A	*CD81	N/A	-6.10988	0.125
N/A	*CD81	N/A	-5.84983	0.125
N/A	*CD81	N/A	-6.03265	0.125
N/A	*CD81	N/A	-6.29526	0.125
N/A	*CD81	N/A	-5.20483	0.125
N/A	*CD81	N/A	-5.67426	0.125
N/A	*CD81	N/A	-3.91209	0.125
N/A	*CD81	N/A	-7.5196	0.125
N/A	*CD81	N/A	-6.48909	0.125
N/A	*CD81	N/A	-4.53818	0.125
N/A	*CD81	N/A	-4.69244	0.125
N/A	*CD81	N/A	-3.9782	0.125
N/A	*CD81	N/A	-5.23845	0.125
N/A	*CD81	N/A	-3.74223	0.125
N/A	*CD81	N/A	-4.43207	0.125
N/A	*CD81	N/A	-3.4899	0.125
N/A	*CD81	N/A	-4.89029	0.125
N/A	*CD81	N/A	-4.07502	0.125
N/A	*CD81	N/A	-3.54134	0.125
N/A	*CD81	N/A	-4.72295	0.125
N/A	*CD81	N/A	-4.55769	0.125
N/A	*CD81	N/A	-5.61202	0.125
N/A	*CD81	N/A	-4.97604	0.125
N/A	*CD81	N/A	-4.84977	0.125
N/A	*CD81	N/A	-3.41936	0.125
N/A	*CD81	N/A	-5.50513	0.125
N/A	*CD81	N/A	-6.42027	0.125
N/A	*CD81	N/A	-3.95307	0.125
N/A	*CD81	N/A	-4.91083	0.125
N/A	*CD81	N/A	-4.17763	0.125
N/A	*CD81	N/A	-4.99831	0.125
N/A	*CD81	N/A	-3.96081	0.125
N/A	*CD81	N/A	-4.69685	0.125
N/A	*CD81	N/A	-4.56513	0.125
N/A	*CD81	N/A	-4.26021	0.125
N/A	*CD81	N/A	-3.48679	0.125
N/A	*CD81	N/A	-5.15245	0.125
N/A	*CD81	N/A	-4.04656	0.125
N/A	*CD81	N/A	-4.69588	0.125
N/A	*CD81	N/A	-4.32405	0.125
N/A	*CD81	N/A	-6.43698	0.125
N/A	*CD81	N/A	-4.6294	0.125
N/A	*CD81	N/A	-5.71409	0.125
N/A	*CD81	N/A	-6.83192	0.125
N/A	*CD81	N/A	-5.16174	0.125
N/A	*CD81	N/A	-4.18624	0.125
N/A	*CD81	N/A	-5.4665	0.125
N/A	*CD81	N/A	-4.28788	0.125
N/A	*CD81	N/A	-4.35358	0.125
N/A	*CD81	N/A	-5.73138	0.125
N/A	*CD81	N/A	-5.31688	0.125
N/A	*CD81	N/A	-6.68828	0.125
N/A	*CD81	N/A	-4.14597	0.125
N/A	*CD81	N/A	-5.86096	0.125
N/A	*CD81	N/A	-3.66357	0.125
N/A	*CD81	N/A	-3.87467	0.125
N/A	*CD81	N/A	-5.10012	0.125
N/A	*CD81	N/A	-5.14637	0.125
N/A	*CD81	N/A	-6.17687	0.125
N/A	*CD81	N/A	-5.89314	0.125
N/A	*CD81	N/A	-5.94025	0.125
N/A	*CD81	N/A	-3.82391	0.125
N/A	*CD81	N/A	-4.87537	0.125
N/A	*CD81	N/A	-4.93892	0.125
N/A	*CD81	N/A	-4.61783	0.125
N/A	*CD81	N/A	-3.98944	0.125
N/A	*CD81	N/A	-3.81324	0.125
N/A	*CD81	N/A	-5.09486	0.125
N/A	*CD81	N/A	-6.07718	0.125
N/A	*CD81	N/A	-5.90565	0.125
N/A	*CD81	N/A	-5.71715	0.125
N/A	*CD81	N/A	-5.60051	0.125
N/A	*CD81	N/A	-6.08575	0.125
N/A	*CD81	N/A	-6.88185	0.125
N/A	*CD81	N/A	-3.78594	0.125
N/A	*CD81	N/A	-3.64047	0.125
N/A	*CD81	N/A	-7.8105	0.125
N/A	*CD81	N/A	-6.32569	0.125
N/A	*CD81	N/A	-3.97569	0.125
N/A	*CD81	N/A	-5.28096	0.125
N/A	*CD81	N/A	-4.18582	0.125
N/A	*CD81	N/A	-3.90497	0.125
N/A	*CD81	N/A	-4.45062	0.125
N/A	*CD81	N/A	-6.17172	0.125
N/A	*CD81	N/A	-3.96188	0.125
N/A	*CD81	N/A	-6.04354	0.125
N/A	*CD81	N/A	-4.76618	0.125
N/A	*CD81	N/A	-6.33035	0.125
N/A	*CD81	N/A	-8.11651	0.125
N/A	*CD81	N/A	-5.86144	0.125
N/A	*CD81	N/A	-3.96819	0.125
N/A	*CD81	N/A	-6.04849	0.125
N/A	*CD81	N/A	-7.79498	0.125
N/A	*CD81	N/A	-4.65194	0.125
N/A	*CD81	N/A	-4.95847	0.125
N/A	*CD81	N/A	-5.2365	0.125
N/A	*CD81	N/A	-3.72062	0.125
N/A	*CD81	N/A	-7.19448	0.125
N/A	*CD81	N/A	-7.97519	0.125
N/A	*CD81	N/A	-5.73177	0.125
N/A	*CD81	N/A	-5.97332	0.125
N/A	*CD81	N/A	-5.37301	0.125
N/A	*CD81	N/A	-7.29668	0.125
N/A	*CD81	N/A	-8.07481	0.125
N/A	*CD81	N/A	-7.7353	0.125
N/A	*CD81	N/A	-7.93366	0.125
N/A	*CD81	N/A	-4.69821	0.125
N/A	*CD81	N/A	-5.58082	0.125
N/A	*CD81	N/A	-5.70576	0.125
N/A	*CD81	N/A	-7.66737	0.125
N/A	*CD81	N/A	-7.09275	0.125
N/A	*CD81	N/A	-5.70263	0.125
N/A	*CD81	N/A	-4.33883	0.125
N/A	*CD81	N/A	-3.93909	0.125
N/A	*CD81	N/A	-8.45084	0.125
N/A	*CD81	N/A	-4.17089	0.125
N/A	*CD81	N/A	-5.34495	0.125
N/A	*CD81	N/A	-4.3961	0.125
N/A	*CD81	N/A	-4.65626	0.125
N/A	*CD81	N/A	-5.34555	0.125
N/A	*CD81	N/A	-5.69453	0.125
N/A	*CD81	N/A	-5.07701	0.125
N/A	*CD81	N/A	-4.85914	0.125
N/A	*CD81	N/A	-4.94303	0.125
N/A	*CD81	N/A	-4.80572	0.125
N/A	*CD81	N/A	-4.29114	0.125
N/A	*CD81	N/A	-8.31498	0.125
N/A	*CD81	N/A	-4.87392	0.125
N/A	*CD81	N/A	-6.0782	0.125
N/A	*CD81	N/A	-5.54835	0.125
N/A	*CD81	N/A	-6.69236	0.125
N/A	*CD81	N/A	-4.24498	0.125
N/A	*CD81	N/A	-5.20377	0.125
N/A	*CD81	N/A	-3.95267	0.125
N/A	*CD81	N/A	-6.25242	0.125
N/A	*CD81	N/A	-5.33164	0.125
N/A	*CD81	N/A	-4.04169	0.125
N/A	*CD81	N/A	-4.61524	0.125
N/A	*CD81	N/A	-4.13061	0.125
N/A	*CD81	N/A	-4.5061	0.125
N/A	*CD81	N/A	-4.6958	0.125
N/A	*CD81	N/A	-9.01664	0.125
N/A	*CD81	N/A	-4.99924	0.125
N/A	*CD81	N/A	-7.33349	0.125
N/A	*CD81	N/A	-3.72955	0.125
N/A	*CD81	N/A	-5.0657	0.125
N/A	*ON-TARGETplus NTC	N/A	1.18746	0.181449
N/A	*ON-TARGETplus NTC	N/A	0.762357	0.125
N/A	*ON-TARGETplus NTC	N/A	0.0771083	0.625
N/A	*ON-TARGETplus NTC	N/A	0	1
N/A	*ON-TARGETplus NTC	N/A	-0.20361	1
N/A	*ON-TARGETplus NTC	N/A	0.473076	0.422678
N/A	*ON-TARGETplus NTC	N/A	-0.510786	0.125
N/A	*ON-TARGETplus NTC	N/A	0.365392	0.181449
N/A	*ON-TARGETplus NTC	N/A	-1.02723	0.125
N/A	*ON-TARGETplus NTC	N/A	-0.757123	0.625
N/A	*ON-TARGETplus NTC	N/A	-0.930189	0.125
N/A	*ON-TARGETplus NTC	N/A	0.248497	1
N/A	*ON-TARGETplus NTC	N/A	-0.346696	0.375
N/A	*ON-TARGETplus NTC	N/A	0.810078	0.125
N/A	*ON-TARGETplus NTC	N/A	1.24321	0.25
N/A	*ON-TARGETplus NTC	N/A	1.41299	0.125
N/A	*ON-TARGETplus NTC	N/A	0.242191	0.875
N/A	*ON-TARGETplus NTC	N/A	0.773428	0.25
N/A	*ON-TARGETplus NTC	N/A	-0.141608	0.875
N/A	*ON-TARGETplus NTC	N/A	0.856278	0.25
N/A	*ON-TARGETplus NTC	N/A	0.0693692	0.875
N/A	*ON-TARGETplus NTC	N/A	0.810968	0.375
N/A	*ON-TARGETplus NTC	N/A	-1.2737	0.125
N/A	*ON-TARGETplus NTC	N/A	-0.74722	0.25
N/A	*ON-TARGETplus NTC	N/A	-0.558152	0.181449
N/A	*ON-TARGETplus NTC	N/A	0.461712	0.422678
N/A	*ON-TARGETplus NTC	N/A	0.609522	0.25
N/A	*ON-TARGETplus NTC	N/A	-0.435006	0.25
N/A	*ON-TARGETplus NTC	N/A	0.379495	0.875
N/A	*ON-TARGETplus NTC	N/A	-0.0320855	0.789268
N/A	*ON-TARGETplus NTC	N/A	0.53105	0.25
N/A	*ON-TARGETplus NTC	N/A	0.598153	0.422678
N/A	*ON-TARGETplus NTC	N/A	-1.02786	0.125
N/A	*ON-TARGETplus NTC	N/A	0.306092	0.875
N/A	*ON-TARGETplus NTC	N/A	-0.0403483	0.625
N/A	*ON-TARGETplus NTC	N/A	-0.00167244	1
N/A	*ON-TARGETplus NTC	N/A	0.693581	0.181449
N/A	*ON-TARGETplus NTC	N/A	1.12171	0.125
N/A	*ON-TARGETplus NTC	N/A	-0.353889	0.375
N/A	*ON-TARGETplus NTC	N/A	-0.0561565	0.875
N/A	*ON-TARGETplus NTC	N/A	0.0650903	0.371093
N/A	*ON-TARGETplus NTC	N/A	-0.323267	0.375
N/A	*ON-TARGETplus NTC	N/A	-0.0982196	0.875
N/A	*ON-TARGETplus NTC	N/A	0.0951992	1
N/A	*ON-TARGETplus NTC	N/A	0.235885	0.625
N/A	*ON-TARGETplus NTC	N/A	-0.654877	0.375
N/A	*ON-TARGETplus NTC	N/A	-0.939238	0.25
N/A	*ON-TARGETplus NTC	N/A	1.76096	0.125
N/A	*ON-TARGETplus NTC	N/A	-0.46089	0.125
N/A	*ON-TARGETplus NTC	N/A	-0.465351	0.181449
N/A	*ON-TARGETplus NTC	N/A	0.44815	0.25
N/A	*ON-TARGETplus NTC	N/A	0.700584	0.789268
N/A	*ON-TARGETplus NTC	N/A	0.363191	0.25
N/A	*ON-TARGETplus NTC	N/A	-1.81288	0.125
N/A	*ON-TARGETplus NTC	N/A	0.625046	0.181449
N/A	*ON-TARGETplus NTC	N/A	0.406042	0.625
N/A	*ON-TARGETplus NTC	N/A	-0.414984	0.125
N/A	*ON-TARGETplus NTC	N/A	-0.0724451	0.875
N/A	*ON-TARGETplus NTC	N/A	0.0991269	0.625
N/A	*ON-TARGETplus NTC	N/A	0.120737	0.371093
N/A	*ON-TARGETplus NTC	N/A	-0.40934	0.25
N/A	*ON-TARGETplus NTC	N/A	-0.972824	0.181449
N/A	*ON-TARGETplus NTC	N/A	0.391441	0.375
N/A	*ON-TARGETplus NTC	N/A	-0.297593	0.625
N/A	*ON-TARGETplus NTC	N/A	-0.259802	0.875
N/A	*ON-TARGETplus NTC	N/A	-0.648437	0.375
N/A	*ON-TARGETplus NTC	N/A	-1.02736	0.25
N/A	*ON-TARGETplus NTC	N/A	-0.00625494	1
N/A	*ON-TARGETplus NTC	N/A	0.590678	0.125
N/A	*ON-TARGETplus NTC	N/A	0.745591	0.375
N/A	*ON-TARGETplus NTC	N/A	0.192192	0.875
N/A	*ON-TARGETplus NTC	N/A	-0.317394	0.625
N/A	*ON-TARGETplus NTC	N/A	0.883481	0.125
N/A	*ON-TARGETplus NTC	N/A	0.358312	0.789268
N/A	*ON-TARGETplus NTC	N/A	-1.07065	0.125
N/A	*ON-TARGETplus NTC	N/A	0.705221	0.181449
N/A	*ON-TARGETplus NTC	N/A	0.31421	0.181449
N/A	*ON-TARGETplus NTC	N/A	-0.302609	0.181449
N/A	*ON-TARGETplus NTC	N/A	0.0419099	0.789268
N/A	*ON-TARGETplus NTC	N/A	-0.182401	0.375
N/A	*ON-TARGETplus NTC	N/A	0	1
N/A	*ON-TARGETplus NTC	N/A	-0.373385	0.625
N/A	*ON-TARGETplus NTC	N/A	0.02279	0.875
N/A	*ON-TARGETplus NTC	N/A	-0.118465	0.625
N/A	*ON-TARGETplus NTC	N/A	1.14796	0.181449
N/A	*ON-TARGETplus NTC	N/A	0.731457	0.181449
N/A	*ON-TARGETplus NTC	N/A	-1.35152	0.25
N/A	*ON-TARGETplus NTC	N/A	-1.08109	0.375
N/A	*ON-TARGETplus NTC	N/A	-1.73496	0.125
N/A	*ON-TARGETplus NTC	N/A	0.212091	0.875
N/A	*ON-TARGETplus NTC	N/A	1.25229	0.181449
N/A	*ON-TARGETplus NTC	N/A	0.580624	1
N/A	*ON-TARGETplus NTC	N/A	-0.179278	0.875
N/A	*ON-TARGETplus NTC	N/A	-0.500405	0.181449
N/A	*ON-TARGETplus NTC	N/A	0.191806	0.371093
N/A	*ON-TARGETplus NTC	N/A	0.0697976	0.875
N/A	*ON-TARGETplus NTC	N/A	-0.947211	0.181449
N/A	*ON-TARGETplus NTC	N/A	1.41666	0.181449
N/A	*ON-TARGETplus NTC	N/A	-0.275157	0.125
N/A	*ON-TARGETplus NTC	N/A	-0.980153	0.125
N/A	*ON-TARGETplus NTC	N/A	-0.674491	0.088973
N/A	*ON-TARGETplus NTC	N/A	-0.046156	0.875
N/A	*ON-TARGETplus NTC	N/A	-0.429648	0.125
N/A	*ON-TARGETplus NTC	N/A	0.352695	0.625
N/A	*ON-TARGETplus NTC	N/A	-1.31992	0.181449
N/A	*ON-TARGETplus NTC	N/A	0.98278	0.25
N/A	*ON-TARGETplus NTC	N/A	0.48523	0.625
N/A	*ON-TARGETplus NTC	N/A	0.422901	0.375
N/A	*ON-TARGETplus NTC	N/A	0.741361	0.125
N/A	*ON-TARGETplus NTC	N/A	-0.186787	0.125
N/A	*ON-TARGETplus NTC	N/A	0.26763	0.625
N/A	*ON-TARGETplus NTC	N/A	0.780422	0.125
N/A	*ON-TARGETplus NTC	N/A	-0.110044	1
N/A	*ON-TARGETplus NTC	N/A	-0.674491	0.344704
N/A	*ON-TARGETplus NTC	N/A	-1.01976	0.25
N/A	*ON-TARGETplus NTC	N/A	-0.312064	0.625
N/A	*ON-TARGETplus NTC	N/A	0.522224	0.25
N/A	*ON-TARGETplus NTC	N/A	0.0355635	1
N/A	*ON-TARGETplus NTC	N/A	0.592435	0.375
N/A	*ON-TARGETplus NTC	N/A	0.306354	0.422678
N/A	*ON-TARGETplus NTC	N/A	-0.0473507	0.422678
N/A	*ON-TARGETplus NTC	N/A	0.202925	1
N/A	*ON-TARGETplus NTC	N/A	0.3091	0.875
N/A	*ON-TARGETplus NTC	N/A	0.384368	1
N/A	*ON-TARGETplus NTC	N/A	-0.321754	0.125
N/A	*ON-TARGETplus NTC	N/A	-0.532786	0.125
N/A	*ON-TARGETplus NTC	N/A	-1.04034	0.125
N/A	*ON-TARGETplus NTC	N/A	-0.0321779	0.789268
N/A	*ON-TARGETplus NTC	N/A	-0.594188	0.125
N/A	*ON-TARGETplus NTC	N/A	-1.20856	0.25
N/A	*ON-TARGETplus NTC	N/A	0.972905	0.25
N/A	*ON-TARGETplus NTC	N/A	0.202999	0.25
N/A	*ON-TARGETplus NTC	N/A	0.435885	0.25
N/A	*ON-TARGETplus NTC	N/A	-0.346995	0.422678
N/A	*ON-TARGETplus NTC	N/A	0.405505	0.625
N/A	*ON-TARGETplus NTC	N/A	0.142484	0.181449
N/A	*ON-TARGETplus NTC	N/A	-0.71421	0.625
N/A	*ON-TARGETplus NTC	N/A	0.948333	0.25
N/A	*ON-TARGETplus NTC	N/A	0.211024	0.375
N/A	*ON-TARGETplus NTC	N/A	0.509063	0.375
N/A	*ON-TARGETplus NTC	N/A	-0.244709	1
N/A	*ON-TARGETplus NTC	N/A	0.0465319	0.789268
N/A	*ON-TARGETplus NTC	N/A	0.557305	0.875
N/A	*ON-TARGETplus NTC	N/A	0.312654	0.625
N/A	*ON-TARGETplus NTC	N/A	0.40122	0.181449
N/A	*ON-TARGETplus NTC	N/A	0.399383	0.875
N/A	*ON-TARGETplus NTC	N/A	0.0408643	0.422678
N/A	*ON-TARGETplus NTC	N/A	1.04057	0.375
N/A	*ON-TARGETplus NTC	N/A	-0.396467	0.181449
N/A	*ON-TARGETplus NTC	N/A	-1.15215	0.125
N/A	*ON-TARGETplus NTC	N/A	0.430725	0.375
N/A	*ON-TARGETplus NTC	N/A	0.208137	0.625
N/A	*ON-TARGETplus NTC	N/A	1.41484	0.181449
N/A	*ON-TARGETplus NTC	N/A	-0.191507	0.371093
N/A	*ON-TARGETplus NTC	N/A	-0.461625	0.625
N/A	*ON-TARGETplus NTC	N/A	-0.541486	0.625
N/A	*ON-TARGETplus NTC	N/A	-0.819931	0.375
N/A	*ON-TARGETplus NTC	N/A	-1.59412	0.125
N/A	*ON-TARGETplus NTC	N/A	1.17235	0.125
N/A	*ON-TARGETplus NTC	N/A	-0.00559943	1
N/A	*ON-TARGETplus NTC	N/A	0.101526	1
N/A	*ON-TARGETplus NTC	N/A	-0.773906	0.125
N/A	*ON-TARGETplus NTC	N/A	0.408854	0.875
N/A	*ON-TARGETplus NTC	N/A	-0.287282	1
N/A	*ON-TARGETplus NTC	N/A	-0.359468	0.25
N/A	*ON-TARGETplus NTC	N/A	-0.126002	0.371093
N/A	*ON-TARGETplus NTC	N/A	0.00857732	0.789268
N/A	*ON-TARGETplus NTC	N/A	-0.122808	0.181449
N/A	*ON-TARGETplus NTC	N/A	-0.581247	0.875
N/A	*ON-TARGETplus NTC	N/A	0.562761	0.625
N/A	*ON-TARGETplus NTC	N/A	-1.19922	0.125
N/A	*ON-TARGETplus NTC	N/A	0	0.850107
N/A	*ON-TARGETplus NTC	N/A	0.00756195	1
N/A	*ON-TARGETplus NTC	N/A	-0.991299	0.125
N/A	*ON-TARGETplus NTC	N/A	0.264718	0.375
N/A	*ON-TARGETplus NTC	N/A	0.698176	0.25
N/A	*ON-TARGETplus NTC	N/A	-0.898707	0.181449
N/A	*ON-TARGETplus NTC	N/A	1.61187	0.125
N/A	*ON-TARGETplus NTC	N/A	-0.0132921	0.875
N/A	*ON-TARGETplus NTC	N/A	0.635978	0.625
N/A	*ON-TARGETplus NTC	N/A	-0.380007	0.371093
N/A	*ON-TARGETplus NTC	N/A	0.593266	0.625
N/A	*ON-TARGETplus NTC	N/A	0.711971	0.25
N/A	*ON-TARGETplus NTC	N/A	-0.667839	0.125
N/A	*ON-TARGETplus NTC	N/A	0.0719442	0.181449
N/A	*ON-TARGETplus NTC	N/A	0.30227	0.875
N/A	*ON-TARGETplus NTC	N/A	0.368713	0.181449
N/A	*ON-TARGETplus NTC	N/A	0.32779	0.625
N/A	*ON-TARGETplus NTC	N/A	0.659556	0.625
N/A	*ON-TARGETplus NTC	N/A	-0.524847	0.625
N/A	*ON-TARGETplus NTC	N/A	-0.674491	0.197466
N/A	*ON-TARGETplus NTC	N/A	0.336167	0.125
N/A	*ON-TARGETplus NTC	N/A	-1.25815	0.25
N/A	*ON-TARGETplus NTC	N/A	1.29951	0.125
N/A	*ON-TARGETplus NTC	N/A	-0.0717258	1
N/A	*ON-TARGETplus NTC	N/A	1.22902	0.25
N/A	*ON-TARGETplus NTC	N/A	-0.358591	0.625
N/A	*ON-TARGETplus NTC	N/A	0.529021	0.181449
N/A	*ON-TARGETplus NTC	N/A	0.0811525	0.625
N/A	*ON-TARGETplus NTC	N/A	0.530387	0.875
N/A	*ON-TARGETplus NTC	N/A	-0.736176	0.25
N/A	*ON-TARGETplus NTC	N/A	0.80977	0.375
N/A	*ON-TARGETplus NTC	N/A	-1.38748	0.25
N/A	*ON-TARGETplus NTC	N/A	-0.306916	0.875
N/A	*ON-TARGETplus NTC	N/A	-0.337245	0.414216
N/A	*ON-TARGETplus NTC	N/A	0.236775	0.375
N/A	*ON-TARGETplus NTC	N/A	0.481939	0.25
N/A	*ON-TARGETplus NTC	N/A	-0.20084	0.625
N/A	*ON-TARGETplus NTC	N/A	0.534499	0.375
N/A	*ON-TARGETplus NTC	N/A	-0.125945	0.371093
N/A	*ON-TARGETplus NTC	N/A	0.706763	0.125
N/A	*ON-TARGETplus NTC	N/A	-0.861289	0.125
N/A	*ON-TARGETplus NTC	N/A	-0.477623	0.625
N/A	*ON-TARGETplus NTC	N/A	0.0893591	1
N/A	*ON-TARGETplus NTC	N/A	0.31102	0.875
N/A	*ON-TARGETplus NTC	N/A	0.850768	0.25
N/A	*ON-TARGETplus NTC	N/A	0.21091	0.875
N/A	*ON-TARGETplus NTC	N/A	0.955212	0.125
N/A	*ON-TARGETplus NTC	N/A	-1.0034	0.25
N/A	*ON-TARGETplus NTC	N/A	-1.18152	0.181449
N/A	*ON-TARGETplus NTC	N/A	0.878643	0.375
N/A	*ON-TARGETplus NTC	N/A	0.721781	0.625
N/A	*ON-TARGETplus NTC	N/A	-1.32611	0.125
N/A	*ON-TARGETplus NTC	N/A	0.156571	1
N/A	*ON-TARGETplus NTC	N/A	-0.274103	0.875
N/A	*ON-TARGETplus NTC	N/A	1.26289	0.125
N/A	*ON-TARGETplus NTC	N/A	0.10039	0.789268
N/A	*ON-TARGETplus NTC	N/A	0.337245	0.789268
N/A	*ON-TARGETplus NTC	N/A	0.441939	0.0975125
N/A	*ON-TARGETplus NTC	N/A	0.870501	0.375
N/A	*ON-TARGETplus NTC	N/A	-0.6235	0.875
N/A	*ON-TARGETplus NTC	N/A	0.674491	0.197466
N/A	*ON-TARGETplus NTC	N/A	-0.086776	1
N/A	*ON-TARGETplus NTC	N/A	0.518078	0.181449
N/A	*ON-TARGETplus NTC	N/A	-0.659797	0.422678
N/A	*ON-TARGETplus NTC	N/A	-0.272144	0.375
N/A	*ON-TARGETplus NTC	N/A	-0.283095	1
N/A	*ON-TARGETplus NTC	N/A	0.236466	1
N/A	*ON-TARGETplus NTC	N/A	-0.433752	0.422678
N/A	*ON-TARGETplus NTC	N/A	0.377827	0.625
N/A	*ON-TARGETplus NTC	N/A	-0.611204	0.25
N/A	*ON-TARGETplus NTC	N/A	0.195909	0.875
N/A	*ON-TARGETplus NTC	N/A	0.396328	0.625
N/A	*ON-TARGETplus NTC	N/A	0.383729	0.875
N/A	*ON-TARGETplus NTC	N/A	-0.627377	0.125
N/A	*ON-TARGETplus NTC	N/A	0.192174	0.625
N/A	*ON-TARGETplus NTC	N/A	0.360956	0.625
N/A	*ON-TARGETplus NTC	N/A	0.187558	0.181449
N/A	*ON-TARGETplus NTC	N/A	-0.307449	0.422678
N/A	*ON-TARGETplus NTC	N/A	-0.808681	0.125
N/A	*ON-TARGETplus NTC	N/A	0.198237	0.125
N/A	*ON-TARGETplus NTC	N/A	-0.717195	0.25
N/A	*ON-TARGETplus NTC	N/A	0	1
N/A	*ON-TARGETplus NTC	N/A	-1.11143	0.125
N/A	*ON-TARGETplus NTC	N/A	-1.42504	0.181449
N/A	*ON-TARGETplus NTC	N/A	0.238222	0.712702
N/A	*ON-TARGETplus NTC	N/A	0.892895	0.181449
N/A	*ON-TARGETplus NTC	N/A	-0.770267	0.25
N/A	*ON-TARGETplus NTC	N/A	-0.518801	0.422678
N/A	*ON-TARGETplus NTC	N/A	0.382412	0.181449
N/A	*PIK4C4	N/A	-2.83199	0.125
N/A	*PIK4C4	N/A	-4.60988	0.125
N/A	*PIK4C4	N/A	-3.60077	0.125
N/A	*PIK4C4	N/A	-4.1742	0.125
N/A	*PIK4C4	N/A	-4.25678	0.125
N/A	*PIK4C4	N/A	-5.06141	0.125
N/A	*PIK4C4	N/A	-3.6509	0.125
N/A	*PIK4C4	N/A	-4.32871	0.125
N/A	*PIK4C4	N/A	-3.40593	0.125
N/A	*PIK4C4	N/A	-4.48153	0.125
N/A	*PIK4C4	N/A	-7.95521	0.125
N/A	*PIK4C4	N/A	-7.22633	0.125
N/A	*PIK4C4	N/A	-6.87203	0.125
N/A	*PIK4C4	N/A	-3.66973	0.125
N/A	*PIK4C4	N/A	-4.5244	0.125
N/A	*PIK4C4	N/A	-4.6375	0.125
N/A	*PIK4C4	N/A	-6.71107	0.125
N/A	*PIK4C4	N/A	-5.03759	0.125
N/A	*PIK4C4	N/A	-7.39568	0.125
N/A	*PIK4C4	N/A	-4.3403	0.125
N/A	*PIK4C4	N/A	-5.18313	0.125
N/A	*PIK4C4	N/A	-3.22601	0.125
N/A	*PIK4C4	N/A	-3.99502	0.125
N/A	*PIK4C4	N/A	-6.60561	0.125
N/A	*PIK4C4	N/A	-4.66491	0.125
N/A	*PIK4C4	N/A	-4.66886	0.125
N/A	*PIK4C4	N/A	-3.19709	0.125
N/A	*PIK4C4	N/A	-4.03111	0.125
N/A	*PIK4C4	N/A	-3.54116	0.125
N/A	*PIK4C4	N/A	-6.8689	0.125
N/A	*PIK4C4	N/A	-5.93577	0.125
N/A	*PIK4C4	N/A	-4.1701	0.125
N/A	*PIK4C4	N/A	-7.22942	0.125
N/A	*PIK4C4	N/A	-3.98068	0.125
N/A	*PIK4C4	N/A	-2.76336	0.125
N/A	*PIK4C4	N/A	-4.15002	0.125
N/A	*PIK4C4	N/A	-4.04842	0.125
N/A	*PIK4C4	N/A	-5.36751	0.125
N/A	*PIK4C4	N/A	-4.32233	0.125
N/A	*PIK4C4	N/A	-4.94709	0.125
N/A	*PIK4C4	N/A	-5.03549	0.125
N/A	*PIK4C4	N/A	-3.91449	0.125
N/A	*PIK4C4	N/A	-2.96501	0.125
N/A	*PIK4C4	N/A	-4.68676	0.125
N/A	*PIK4C4	N/A	-4.71783	0.125
N/A	*PIK4C4	N/A	-3.72259	0.125
N/A	*PIK4C4	N/A	-4.85811	0.125
N/A	*PIK4C4	N/A	-7.19391	0.125
N/A	*PIK4C4	N/A	-5.0811	0.125
N/A	*PIK4C4	N/A	-6.31445	0.125
N/A	*PIK4C4	N/A	-6.02303	0.125
N/A	*PIK4C4	N/A	-6.18537	0.125
N/A	*PIK4C4	N/A	-3.05037	0.125
N/A	*PIK4C4	N/A	-4.57588	0.125
N/A	*PIK4C4	N/A	-6.14137	0.125
N/A	*PIK4C4	N/A	-5.52458	0.125
N/A	*PIK4C4	N/A	-3.89789	0.125
N/A	*PIK4C4	N/A	-8.10194	0.125
N/A	*PIK4C4	N/A	-5.81718	0.125
N/A	*PIK4C4	N/A	-3.65839	0.125
N/A	*PIK4C4	N/A	-4.87439	0.125
N/A	*PIK4C4	N/A	-3.86871	0.125
N/A	*PIK4C4	N/A	-3.85304	0.125
N/A	*PIK4C4	N/A	-5.16203	0.125
N/A	*PIK4C4	N/A	-2.58344	0.125
N/A	*PIK4C4	N/A	-3.68827	0.125
N/A	*PIK4C4	N/A	-4.22368	0.125
N/A	*PIK4C4	N/A	-4.98727	0.125
N/A	*PIK4C4	N/A	-2.34269	0.125
N/A	*PIK4C4	N/A	-4.14306	0.125
N/A	*PIK4C4	N/A	-4.33768	0.125
N/A	*PIK4C4	N/A	-4.88374	0.125
N/A	*PIK4C4	N/A	-4.04778	0.125
N/A	*PIK4C4	N/A	-5.45129	0.125
N/A	*PIK4C4	N/A	-2.68644	0.125
N/A	*PIK4C4	N/A	-3.89747	0.125
N/A	*PIK4C4	N/A	-3.73896	0.125
N/A	*PIK4C4	N/A	-4.59176	0.125
N/A	*PIK4C4	N/A	-3.83989	0.125
N/A	*PIK4C4	N/A	-3.60086	0.125
N/A	*DENsi4-NS5	N/A	-1.11322	0.125
N/A	*DENsi4-NS5	N/A	-0.976075	0.125
N/A	*DENsi4-NS5	N/A	-0.653784	0.125
N/A	*DENsi4-NS5	N/A	-0.946877	0.125
N/A	*DENsi4-NS5	N/A	-0.181267	1
N/A	*DENsi4-NS5	N/A	-0.827197	0.125
N/A	*DENsi4-NS5	N/A	-2.47437	0.125
N/A	*DENsi4-NS5	N/A	-0.449111	0.625
N/A	*DENsi4-NS5	N/A	-0.310242	0.375
N/A	*DENsi4-NS5	N/A	-2.17697	0.125
N/A	*DENsi4-NS5	N/A	-0.954422	0.375
N/A	*DENsi4-NS5	N/A	-0.500477	0.625
N/A	*DENsi4-NS5	N/A	0.776218	0.25
N/A	*DENsi4-NS5	N/A	-0.687786	0.125
N/A	*DENsi4-NS5	N/A	-0.358175	0.625
N/A	*DENsi4-NS5	N/A	-0.44215	0.125
N/A	*DENsi4-NS5	N/A	-0.550106	0.875
N/A	*DENsi4-NS5	N/A	-1.30064	0.125
N/A	*DENsi4-NS5	N/A	-1.3367	0.375
N/A	*DENsi4-NS5	N/A	0.169461	0.625
N/A	*DENsi4-NS5	N/A	-0.415456	0.625
N/A	*DENsi4-NS5	N/A	0.028388	1
N/A	*DENsi4-NS5	N/A	-1.02813	0.125
N/A	*DENsi4-NS5	N/A	-0.472731	0.625
N/A	*DENsi4-NS5	N/A	-1.64801	0.125
N/A	*DENsi4-NS5	N/A	-0.912275	0.25
N/A	*DENsi4-NS5	N/A	-0.591226	0.25
N/A	*DENsi4-NS5	N/A	-1.11535	0.25
N/A	*DENsi4-NS5	N/A	-0.0328139	0.875
N/A	*DENsi4-NS5	N/A	-1.10193	0.25
N/A	*DENsi4-NS5	N/A	-1.02518	0.125
N/A	*DENsi4-NS5	N/A	-1.3074	0.25
N/A	*DENsi4-NS5	N/A	-0.167463	0.375
N/A	*DENsi4-NS5	N/A	-2.09389	0.125
N/A	*DENsi4-NS5	N/A	0.360276	0.875
N/A	*DENsi4-NS5	N/A	-0.929499	0.125
N/A	*DENsi4-NS5	N/A	-0.572509	0.625
N/A	*DENsi4-NS5	N/A	-0.632328	0.125
N/A	*DENsi4-NS5	N/A	-0.633732	0.375
N/A	*DENsi4-NS5	N/A	-0.294241	0.125
N/A	*F-Luc#1	N/A	1.86862	0.125
N/A	*F-Luc#1	N/A	0.555741	0.375
N/A	*F-Luc#1	N/A	1.00506	0.25
N/A	*F-Luc#1	N/A	2.18611	0.125
N/A	*F-Luc#1	N/A	1.54598	0.125
N/A	*F-Luc#1	N/A	1.09945	0.25
N/A	*F-Luc#1	N/A	0.523004	0.25
N/A	*F-Luc#1	N/A	2.73946	0.125
N/A	*F-Luc#1	N/A	1.22754	0.125
N/A	*F-Luc#1	N/A	0.865604	0.125
N/A	*F-Luc#1	N/A	2.21238	0.125
N/A	*F-Luc#1	N/A	1.94217	0.125
N/A	*F-Luc#1	N/A	1.79893	0.125
N/A	*F-Luc#1	N/A	0.945094	0.125
N/A	*F-Luc#1	N/A	0.0434054	0.625
N/A	*F-Luc#1	N/A	3.07012	0.25
N/A	*F-Luc#1	N/A	-0.155696	0.625
N/A	*F-Luc#1	N/A	2.32856	0.125
N/A	*F-Luc#1	N/A	1.94061	0.125
N/A	*F-Luc#1	N/A	2.32864	0.125
N/A	*F-Luc#1	N/A	0.753641	0.125
N/A	*F-Luc#1	N/A	0.396016	0.625
N/A	*F-Luc#1	N/A	0.484558	0.625
N/A	*F-Luc#1	N/A	2.43664	0.125
N/A	*F-Luc#1	N/A	2.06316	0.125
N/A	*F-Luc#1	N/A	2.83726	0.125
N/A	*F-Luc#1	N/A	1.4335	0.125
N/A	*F-Luc#1	N/A	1.8114	0.125
N/A	*F-Luc#1	N/A	2.63367	0.125
N/A	*F-Luc#1	N/A	0.439875	0.625
N/A	*F-Luc#1	N/A	0.915481	0.125
N/A	*F-Luc#1	N/A	0.105076	0.625
N/A	*F-Luc#1	N/A	1.85932	0.375
N/A	*F-Luc#1	N/A	1.70107	0.125
N/A	*F-Luc#1	N/A	0.837215	0.875
N/A	*F-Luc#1	N/A	1.44402	0.125
N/A	*F-Luc#1	N/A	2.48904	0.125
N/A	*F-Luc#1	N/A	1.6224	0.125
N/A	*F-Luc#1	N/A	0.923123	0.125
N/A	*F-Luc#1	N/A	2.46159	0.125
N/A	*HCV321	N/A	-6.41553	0.125
N/A	*HCV321	N/A	-3.79246	0.125
N/A	*HCV321	N/A	-3.70949	0.125
N/A	*HCV321	N/A	-3.45628	0.125
N/A	*HCV321	N/A	-6.14401	0.125
N/A	*HCV321	N/A	-5.13457	0.125
N/A	*HCV321	N/A	-3.84153	0.125
N/A	*HCV321	N/A	-5.42345	0.125
N/A	*HCV321	N/A	-4.59947	0.125
N/A	*HCV321	N/A	-5.36095	0.125
N/A	*HCV321	N/A	-4.34783	0.125
N/A	*HCV321	N/A	-4.3631	0.125
N/A	*HCV321	N/A	-3.71829	0.125
N/A	*HCV321	N/A	-4.63245	0.125
N/A	*HCV321	N/A	-4.36386	0.125
N/A	*HCV321	N/A	-3.91521	0.125
N/A	*HCV321	N/A	-3.77906	0.125
N/A	*HCV321	N/A	-3.50543	0.125
N/A	*HCV321	N/A	-5.65684	0.125
N/A	*HCV321	N/A	-3.89573	0.125
N/A	*HCV321	N/A	-4.58411	0.125
N/A	*HCV321	N/A	-4.57424	0.125
N/A	*HCV321	N/A	-4.84352	0.125
N/A	*HCV321	N/A	-4.10557	0.125
N/A	*HCV321	N/A	-3.91809	0.125
N/A	*HCV321	N/A	-4.06686	0.125
N/A	*HCV321	N/A	-5.62681	0.125
N/A	*HCV321	N/A	-4.3654	0.125
N/A	*HCV321	N/A	-6.04078	0.125
N/A	*HCV321	N/A	-5.41082	0.125
N/A	*HCV321	N/A	-5.96859	0.125
N/A	*HCV321	N/A	-6.3853	0.125
N/A	*HCV321	N/A	-6.18016	0.125
N/A	*HCV321	N/A	-4.97672	0.125
N/A	*HCV321	N/A	-5.0301	0.125
N/A	*HCV321	N/A	-5.69018	0.125
N/A	*HCV321	N/A	-6.14764	0.125
N/A	*HCV321	N/A	-6.05	0.125
N/A	*HCV321	N/A	-5.89146	0.125
N/A	*HCV321	N/A	-6.10011	0.125
N/A	*HCV321	N/A	-6.03477	0.125
N/A	*HCV321	N/A	-3.39091	0.125
N/A	*HCV321	N/A	-3.3746	0.125
N/A	*HCV321	N/A	-4.61435	0.125
N/A	*HCV321	N/A	-7.72291	0.125
N/A	*HCV321	N/A	-5.04997	0.125
N/A	*HCV321	N/A	-3.94812	0.125
N/A	*HCV321	N/A	-5.28106	0.125
N/A	*HCV321	N/A	-5.1479	0.125
N/A	*HCV321	N/A	-4.94577	0.125
N/A	*HCV321	N/A	-4.97567	0.125
N/A	*HCV321	N/A	-7.80436	0.125
N/A	*HCV321	N/A	-4.09513	0.125
N/A	*HCV321	N/A	-4.77531	0.125
N/A	*HCV321	N/A	-8.17961	0.125
N/A	*HCV321	N/A	-5.41694	0.125
N/A	*HCV321	N/A	-5.91745	0.125
N/A	*HCV321	N/A	-5.4983	0.125
N/A	*HCV321	N/A	-5.89466	0.125
N/A	*HCV321	N/A	-4.1873	0.125
N/A	*HCV321	N/A	-4.76552	0.125
N/A	*HCV321	N/A	-4.50222	0.125
N/A	*HCV321	N/A	-5.30192	0.125
N/A	*HCV321	N/A	-3.39322	0.125
N/A	*HCV321	N/A	-7.1262	0.125
N/A	*HCV321	N/A	-5.10608	0.125
N/A	*HCV321	N/A	-5.38459	0.125
N/A	*HCV321	N/A	-5.25682	0.125
N/A	*HCV321	N/A	-4.86689	0.125
N/A	*HCV321	N/A	-3.81675	0.125
N/A	*HCV321	N/A	-4.23582	0.125
N/A	*HCV321	N/A	-4.5386	0.125
N/A	*HCV321	N/A	-4.84941	0.125
N/A	*HCV321	N/A	-3.88093	0.125
N/A	*HCV321	N/A	-3.91744	0.125
N/A	*HCV321	N/A	-7.47736	0.125
N/A	*HCV321	N/A	-8.01789	0.125
N/A	*HCV321	N/A	-5.45508	0.125
N/A	*HCV321	N/A	-8.41258	0.125
N/A	*HCV321	N/A	-4.0553	0.125
N/A	*Hs-APOE1	N/A	-3.3985	0.125
N/A	*Hs-APOE1	N/A	-5.99766	0.125
N/A	*Hs-APOE1	N/A	-2.91089	0.125
N/A	*Hs-APOE1	N/A	-2.81091	0.125
N/A	*Hs-APOE1	N/A	-2.29511	0.125
N/A	*Hs-APOE1	N/A	-4.47616	0.125
N/A	*Hs-APOE1	N/A	-3.75856	0.125
N/A	*Hs-APOE1	N/A	-4.1933	0.125
N/A	*Hs-APOE1	N/A	-3.62467	0.125
N/A	*Hs-APOE1	N/A	-5.44731	0.125
N/A	*Hs-APOE1	N/A	-2.4144	0.125
N/A	*Hs-APOE1	N/A	-3.03619	0.125
N/A	*Hs-APOE1	N/A	-3.19204	0.125
N/A	*Hs-APOE1	N/A	-5.11417	0.125
N/A	*Hs-APOE1	N/A	-3.52888	0.125
N/A	*Hs-APOE1	N/A	-3.12974	0.125
N/A	*Hs-APOE1	N/A	-2.99929	0.125
N/A	*Hs-APOE1	N/A	-4.80219	0.125
N/A	*Hs-APOE1	N/A	-2.32087	0.125
N/A	*Hs-APOE1	N/A	-4.50021	0.125
N/A	*Hs-APOE1	N/A	-3.4593	0.125
N/A	*Hs-APOE1	N/A	-3.22565	0.125
N/A	*Hs-APOE1	N/A	-3.86357	0.125
N/A	*Hs-APOE1	N/A	-2.97796	0.125
N/A	*Hs-APOE1	N/A	-3.16922	0.125
N/A	*Hs-APOE1	N/A	-3.91201	0.125
N/A	*Hs-APOE1	N/A	-3.68202	0.125
N/A	*Hs-APOE1	N/A	-4.47355	0.125
N/A	*Hs-APOE1	N/A	-2.92911	0.125
N/A	*Hs-APOE1	N/A	-1.63701	0.125
N/A	*Hs-APOE1	N/A	-2.7529	0.125
N/A	*Hs-APOE1	N/A	-2.74452	0.125
N/A	*Hs-APOE1	N/A	-2.9445	0.125
N/A	*Hs-APOE1	N/A	-3.67955	0.125
N/A	*Hs-APOE1	N/A	-3.79867	0.125
N/A	*Hs-APOE1	N/A	-3.88943	0.125
N/A	*Hs-APOE1	N/A	-3.21488	0.125
N/A	*Hs-APOE1	N/A	-3.35111	0.125
N/A	*Hs-APOE1	N/A	-2.97527	0.125
N/A	*Hs-APOE1	N/A	-2.9777	0.125
N/A	*Hs-APOE1	N/A	-3.62972	0.125
N/A	*Hs-APOE1	N/A	-3.94779	0.125
N/A	*Hs-APOE1	N/A	-4.11752	0.125
N/A	*Hs-APOE1	N/A	-4.46168	0.125
N/A	*Hs-APOE1	N/A	-4.05899	0.125
N/A	*Hs-APOE1	N/A	-3.61329	0.125
N/A	*Hs-APOE1	N/A	-4.00688	0.125
N/A	*Hs-APOE1	N/A	-3.6914	0.125
N/A	*Hs-APOE1	N/A	-4.68229	0.125
N/A	*Hs-APOE1	N/A	-4.50996	0.125
N/A	*Hs-APOE1	N/A	-3.4255	0.125
N/A	*Hs-APOE1	N/A	-4.10978	0.125
N/A	*Hs-APOE1	N/A	-5.09174	0.125
N/A	*Hs-APOE1	N/A	-3.84216	0.125
N/A	*Hs-APOE1	N/A	-2.84925	0.125
N/A	*Hs-APOE1	N/A	-3.32282	0.125
N/A	*Hs-APOE1	N/A	-2.72644	0.125
N/A	*Hs-APOE1	N/A	-3.71587	0.125
N/A	*Hs-APOE1	N/A	-3.73899	0.125
N/A	*Hs-APOE1	N/A	-6.0305	0.125
N/A	*Hs-APOE1	N/A	-4.24356	0.125
N/A	*Hs-APOE1	N/A	-3.58137	0.125
N/A	*Hs-APOE1	N/A	-2.8503	0.125
N/A	*Hs-APOE1	N/A	-3.51225	0.125
N/A	*Hs-APOE1	N/A	-2.91722	0.125
N/A	*Hs-APOE1	N/A	-3.80433	0.125
N/A	*Hs-APOE1	N/A	-2.93177	0.125
N/A	*Hs-APOE1	N/A	-3.36285	0.125
N/A	*Hs-APOE1	N/A	-5.88338	0.125
N/A	*Hs-APOE1	N/A	-2.99675	0.125
N/A	*Hs-APOE1	N/A	-4.73485	0.125
N/A	*Hs-APOE1	N/A	-5.71677	0.125
N/A	*Hs-APOE1	N/A	-2.872	0.125
N/A	*Hs-APOE1	N/A	-6.1043	0.125
N/A	*Hs-APOE1	N/A	-5.45263	0.125
N/A	*Hs-APOE1	N/A	-3.01513	0.125
N/A	*Hs-APOE1	N/A	-3.72711	0.125
N/A	*Hs-APOE1	N/A	-2.3648	0.125
N/A	*Hs-APOE1	N/A	-2.38474	0.125
N/A	*Hs-APOE1	N/A	-3.34629	0.125
N/A	*Hs-APOE1	N/A	-2.8965	0.125
N/A	*Hs-APOE1	N/A	-5.15521	0.125
N/A	*Hs-APOE1	N/A	-4.04849	0.125
N/A	*Hs-APOE1	N/A	-3.72093	0.125
N/A	*Hs-APOE1	N/A	-2.96443	0.125
N/A	*Hs-APOE1	N/A	-2.92934	0.125
N/A	*Hs-APOE1	N/A	-3.15775	0.125
N/A	*Hs-APOE1	N/A	-4.89522	0.125
N/A	*Hs-APOE1	N/A	-3.61981	0.125
N/A	*Hs-APOE1	N/A	-3.20277	0.125
N/A	*Hs-APOE1	N/A	-4.99486	0.125
N/A	*Hs-APOE1	N/A	-2.18571	0.125
N/A	*Hs-APOE1	N/A	-2.469	0.125
N/A	*Hs-APOE1	N/A	-3.29501	0.125
N/A	*Hs-APOE1	N/A	-3.15583	0.125
N/A	*Hs-APOE1	N/A	-6.89763	0.125
N/A	*Hs-APOE1	N/A	-5.17851	0.125
N/A	*Hs-APOE1	N/A	-3.34646	0.125
N/A	*Hs-APOE1	N/A	-3.15836	0.125
N/A	*Hs-APOE1	N/A	-6.62463	0.125
N/A	*Hs-APOE1	N/A	-3.28377	0.125
N/A	*Hs-APOE1	N/A	-2.7343	0.125
N/A	*Hs-APOE1	N/A	-4.2563	0.125
N/A	*Hs-APOE1	N/A	-2.78966	0.125
N/A	*Hs-APOE1	N/A	-4.03237	0.125
N/A	*Hs-APOE1	N/A	-3.78594	0.125
N/A	*Hs-APOE1	N/A	-2.46025	0.125
N/A	*Hs-APOE1	N/A	-3.55483	0.125
N/A	*Hs-APOE1	N/A	-4.61217	0.125
N/A	*Hs-APOE1	N/A	-4.11391	0.125
N/A	*Hs-APOE1	N/A	-4.12562	0.125
N/A	*Hs-APOE1	N/A	-3.22643	0.125
N/A	*Hs-APOE1	N/A	-4.47706	0.125
N/A	*Hs-APOE1	N/A	-3.356	0.125
N/A	*Hs-APOE1	N/A	-4.08274	0.125
N/A	*Hs-APOE1	N/A	-2.52631	0.125
N/A	*Hs-APOE1	N/A	-4.53522	0.125
N/A	*Hs-APOE1	N/A	-2.46596	0.125
N/A	*Hs-APOE1	N/A	-4.08875	0.125
N/A	*Hs-APOE1	N/A	-3.82154	0.125
N/A	*RLUC2	N/A	-7.91214	0.125
N/A	*RLUC2	N/A	-5.30682	0.125
N/A	*RLUC2	N/A	-5.04837	0.125
N/A	*RLUC2	N/A	-4.70354	0.125
N/A	*RLUC2	N/A	-4.97344	0.125
N/A	*RLUC2	N/A	-5.70597	0.125
N/A	*RLUC2	N/A	-4.49057	0.125
N/A	*RLUC2	N/A	-3.81918	0.125
N/A	*RLUC2	N/A	-5.51125	0.125
N/A	*RLUC2	N/A	-8.21654	0.125
N/A	*RLUC2	N/A	-5.76689	0.125
N/A	*RLUC2	N/A	-5.71875	0.125
N/A	*RLUC2	N/A	-6.45186	0.125
N/A	*RLUC2	N/A	-5.21197	0.125
N/A	*RLUC2	N/A	-8.26891	0.125
N/A	*RLUC2	N/A	-4.83622	0.125
N/A	*RLUC2	N/A	-5.24453	0.125
N/A	*RLUC2	N/A	-4.58235	0.125
N/A	*RLUC2	N/A	-5.26959	0.125
N/A	*RLUC2	N/A	-5.29933	0.125
N/A	*RLUC2	N/A	-5.63033	0.125
N/A	*RLUC2	N/A	-4.14408	0.125
N/A	*RLUC2	N/A	-4.49206	0.125
N/A	*RLUC2	N/A	-5.09703	0.125
N/A	*RLUC2	N/A	-8.35297	0.125
N/A	*RLUC2	N/A	-4.08562	0.125
N/A	*RLUC2	N/A	-7.23764	0.125
N/A	*RLUC2	N/A	-8.27668	0.125
N/A	*RLUC2	N/A	-4.93616	0.125
N/A	*RLUC2	N/A	-8.52762	0.125
N/A	*RLUC2	N/A	-5.26535	0.125
N/A	*RLUC2	N/A	-5.01766	0.125
N/A	*RLUC2	N/A	-4.95129	0.125
N/A	*RLUC2	N/A	-7.90304	0.125
N/A	*RLUC2	N/A	-5.25153	0.125
N/A	*RLUC2	N/A	-4.20982	0.125
N/A	*RLUC2	N/A	-4.11825	0.125
N/A	*RLUC2	N/A	-7.98643	0.125
N/A	*RLUC2	N/A	-4.35485	0.125
N/A	*RLUC2	N/A	-6.18456	0.125
N/A	*RLUC2	N/A	-3.19854	0.125
N/A	*RLUC2	N/A	-4.24776	0.125
N/A	*RLUC2	N/A	-4.70969	0.125
N/A	*RLUC2	N/A	-4.32909	0.125
N/A	*RLUC2	N/A	-5.82802	0.125
N/A	*RLUC2	N/A	-4.18376	0.125
N/A	*RLUC2	N/A	-5.99611	0.125
N/A	*RLUC2	N/A	-4.67891	0.125
N/A	*RLUC2	N/A	-5.56632	0.125
N/A	*RLUC2	N/A	-5.99231	0.125
N/A	*RLUC2	N/A	-5.55608	0.125
N/A	*RLUC2	N/A	-5.85902	0.125
N/A	*RLUC2	N/A	-7.93558	0.125
N/A	*RLUC2	N/A	-4.08813	0.125
N/A	*RLUC2	N/A	-7.16853	0.125
N/A	*RLUC2	N/A	-3.42686	0.125
N/A	*RLUC2	N/A	-6.64629	0.125
N/A	*RLUC2	N/A	-5.22775	0.125
N/A	*RLUC2	N/A	-6.15623	0.125
N/A	*RLUC2	N/A	-5.14185	0.125
N/A	*RLUC2	N/A	-4.93626	0.125
N/A	*RLUC2	N/A	-4.23186	0.125
N/A	*RLUC2	N/A	-2.2577	0.125
N/A	*RLUC2	N/A	-4.32697	0.125
N/A	*RLUC2	N/A	-3.71405	0.125
N/A	*RLUC2	N/A	-4.91401	0.125
N/A	*RLUC2	N/A	-4.65043	0.125
N/A	*RLUC2	N/A	-4.25261	0.125
N/A	*RLUC2	N/A	-5.04971	0.125
N/A	*RLUC2	N/A	-5.50621	0.125
N/A	*RLUC2	N/A	-6.60757	0.125
N/A	*RLUC2	N/A	-5.12282	0.125
N/A	*RLUC2	N/A	-5.46448	0.125
N/A	*RLUC2	N/A	-6.15141	0.125
N/A	*RLUC2	N/A	-5.7296	0.125
N/A	*RLUC2	N/A	-5.06554	0.125
N/A	*RLUC2	N/A	-6.04771	0.125
N/A	*RLUC2	N/A	-5.02443	0.125
N/A	*RLUC2	N/A	-5.08068	0.125
N/A	*RLUC2	N/A	-4.41961	0.125
